# Supplementary material for: Data of de novo transcriptome assembly of the myxozoan parasite Tetracapsuloides bryosalmonae
Source: Data Brief. 2021 Feb 4;35:106831. doi: 10.1016/j.dib.2021.106831 (PMC7890133; doi:10.1016/j.dib.2021.106831)
Supplement: Supplementary file 1 — List of Tetracapsuloides bryosalmonae transcripts. This file contains all non-redundant T. bryosalmonae contigs including functional annotation and gene ontology data. [file mmc1.xlsx]

## Sheet: Supplementary File 1
Supplementary File 1: List of T. bryosalmonae transcripts. This file contains all non-redudant T. bryosalmonae contigs including functional annotation and gene ontology data.
SeqName	Tags	Description	Length	#Hits	e-Value	sim mean	#GO	GO IDs	GO Names	Enzyme Codes	Enzyme Names	InterPro IDs	InterPro GO IDs	InterPro GO Names
Sac_contig_1	[INTERPRO, BLASTED, MAPPED, ANNOTATED]	cyclin-dependent kinase 11B-like	4628	15	9.14723e-180	84.66	6	F:GO:0004693; F:GO:0005524; C:GO:0005634; P:GO:0006468; P:GO:0007224; P:GO:0051726	F:cyclin-dependent protein serine/threonine kinase activity; F:ATP binding; C:nucleus; P:protein phosphorylation; P:smoothened signaling pathway; P:regulation of cell cycle	EC:2.7.11; EC:2.7.11.22	Transferring phosphorus-containing groups; Cyclin-dependent kinase	IPR000719 (SMART); IPR000719 (PFAM); G3DSA:3.30.200.20 (GENE3D); G3DSA:1.10.510.10 (GENE3D); PTHR24056:SF332 (PANTHER); PTHR24056 (PANTHER); IPR000719 (PROSITE_PROFILES); cd07843 (CDD); IPR011009 (SUPERFAMILY)	F:GO:0004672; F:GO:0005524; P:GO:0006468	F:protein kinase activity; F:ATP binding; P:protein phosphorylation
Sac_contig_2	[INTERPRO, BLASTED, MAPPED, ANNOTATED]	phosphatidate phosphatase LPIN3	1110	15	2.06206e-60	61.09	9	F:GO:0003713; C:GO:0005634; C:GO:0005739; F:GO:0008195; P:GO:0009062; P:GO:0016311; P:GO:0019432; P:GO:0032869; P:GO:0045944	F:transcription coactivator activity; C:nucleus; C:mitochondrion; F:phosphatidate phosphatase activity; P:fatty acid catabolic process; P:dephosphorylation; P:triglyceride biosynthetic process; P:cellular response to insulin stimulus; P:positive regulation of transcription by RNA polymerase II	EC:3.1.3.4	Phosphatidate phosphatase	IPR031315 (SMART); IPR007651 (PFAM); IPR023214 (G3DSA:3.40.50.GENE3D); IPR013209 (PFAM); PTHR12181 (PANTHER); PTHR12181:SF12 (PANTHER); IPR036412 (SUPERFAMILY)	no GO terms	no GO terms
Sac_contig_3	[INTERPRO, BLASTED, MAPPED, ANNOTATED]	alanine--tRNA ligase, cytoplasmic	6444	15	0	70	8	F:GO:0000049; F:GO:0004813; F:GO:0005524; C:GO:0005737; P:GO:0006400; P:GO:0006419; F:GO:0008270; F:GO:0016597	F:tRNA binding; F:alanine-tRNA ligase activity; F:ATP binding; C:cytoplasm; P:tRNA modification; P:alanyl-tRNA aminoacylation; F:zinc ion binding; F:amino acid binding	EC:6.1.1.7	Alanine--tRNA ligase	IPR002318 (PRINTS); G3DSA:3.30.930.10 (GENE3D); IPR018164 (PFAM); G3DSA:3.30.980.10 (GENE3D); IPR002318 (TIGRFAM); G3DSA:2.40.30.130 (GENE3D); PTHR11777 (PANTHER); IPR018165 (PROSITE_PROFILES); IPR023033 (HAMAP); cd00673 (CDD); IPR018162 (SUPERFAMILY); IPR009000 (SUPERFAMILY); SSF55681 (SUPERFAMILY); IPR018163 (SUPERFAMILY)	F:GO:0000166; F:GO:0003676; F:GO:0004813; F:GO:0005524; C:GO:0005737; P:GO:0006419	F:nucleotide binding; F:nucleic acid binding; F:alanine-tRNA ligase activity; F:ATP binding; C:cytoplasm; P:alanyl-tRNA aminoacylation
Sac_contig_4	[INTERPRO, BLASTED, MAPPED, ANNOTATED]	rab GTPase-activating protein 1 isoform X1	12866	15	6.70693e-97	50	1	P:GO:0043547	P:positive regulation of GTPase activity			IPR000195 (SMART); G3DSA:1.10.8.270 (GENE3D); IPR000195 (PFAM); G3DSA:1.10.472.80 (GENE3D); G3DSA:1.10.10.750 (GENE3D); IPR033185 (PTHR22957:PANTHER); PTHR22957 (PANTHER); IPR000195 (PROSITE_PROFILES); IPR035969 (SUPERFAMILY); IPR035969 (SUPERFAMILY)	F:GO:0005096; P:GO:0043547	F:GTPase activator activity; P:positive regulation of GTPase activity
Sac_contig_5	[INTERPRO, BLASTED, MAPPED, ANNOTATED]	heat shock protein 70	2335	15	0	84.87	3	F:GO:0005524; C:GO:0005634; C:GO:0005737	F:ATP binding; C:nucleus; C:cytoplasm			IPR013126 (PRINTS); G3DSA:3.90.640.10 (GENE3D); IPR013126 (PFAM); IPR029047 (G3DSA:2.60.34.GENE3D); G3DSA:3.30.420.40 (GENE3D); G3DSA:3.30.30.30 (GENE3D); IPR029048 (G3DSA:1.20.1270.GENE3D); G3DSA:3.30.420.40 (GENE3D); mobidb-lite (MOBIDB_LITE); mobidb-lite (MOBIDB_LITE); IPR013126 (PANTHER); PTHR19375:SF210 (PANTHER); SSF53067 (SUPERFAMILY); IPR029047 (SUPERFAMILY); SSF53067 (SUPERFAMILY); IPR02…	no GO terms	no GO terms
Sac_contig_6	[INTERPRO, BLASTED]	protein SHQ1 homolog isoform X1	3725	15	1.61337e-52	51.04						IPR007009 (PFAM); IPR008978 (G3DSA:2.60.40.GENE3D); IPR039742 (PANTHER); IPR007052 (PROSITE_PROFILES); cd06463 (CDD); IPR008978 (SUPERFAMILY)	P:GO:0000493	P:box H/ACA snoRNP assembly
Sac_contig_7	[INTERPRO, NO-BLAST]	---NA---	394									no IPS match	no IPS match	no IPS match
Sac_contig_8	[INTERPRO, NO-BLAST]	---NA---	212									no IPS match	no IPS match	no IPS match
Sac_contig_9	[INTERPRO, BLASTED, MAPPED, ANNOTATED]	protein zyg-11 homolog B	1443	15	1.12248e-64	53.96	1	C:GO:0031462	C:Cul2-RING ubiquitin ligase complex			IPR011989 (G3DSA:1.25.10.GENE3D); PTHR12904 (PANTHER); PTHR12904:SF22 (PANTHER); IPR016024 (SUPERFAMILY)	no GO terms	no GO terms
Sac_contig_10	[INTERPRO, NO-BLAST]	---NA---	1348									mobidb-lite (MOBIDB_LITE); mobidb-lite (MOBIDB_LITE); mobidb-lite (MOBIDB_LITE); mobidb-lite (MOBIDB_LITE)	no GO terms	no GO terms
Sac_contig_11	[INTERPRO, BLASTED]	myotrophin	508	15	4.78583e-31	69.58						IPR002110 (SMART); IPR020683 (PFAM); IPR036770 (G3DSA:1.25.40.GENE3D); PTHR24189 (PANTHER); IPR002110 (PROSITE_PROFILES); IPR020683 (PROSITE_PROFILES); IPR002110 (PROSITE_PROFILES); IPR020683 (CDD); IPR036770 (SUPERFAMILY)	F:GO:0005515	F:protein binding
Sac_contig_12	[INTERPRO, BLASTED, MAPPED, ANNOTATED]	E3 ubiquitin-protein ligase TRIP12-like	5638	15	9.19151e-68	50.36	1	F:GO:0016740	F:transferase activity			IPR000569 (SMART); G3DSA:3.30.2410.10 (GENE3D); G3DSA:3.30.2160.10 (GENE3D); IPR011989 (G3DSA:1.25.10.GENE3D); G3DSA:3.90.1750.10 (GENE3D); IPR000569 (PFAM); mobidb-lite (MOBIDB_LITE); PTHR11254 (PANTHER); PTHR11254:SF73 (PANTHER); IPR000569 (PROSITE_PROFILES); IPR035983 (SUPERFAMILY); IPR016024 (SUPERFAMILY)	F:GO:0004842	F:ubiquitin-protein transferase activity
Sac_contig_13	[INTERPRO, BLASTED, MAPPED, ANNOTATED]	probable ATP-dependent RNA helicase DDX46 isoform X2	3228	15	0	65.83	14	P:GO:0000398; F:GO:0003723; F:GO:0004386; F:GO:0005524; P:GO:0007420; C:GO:0015030; C:GO:0016607; P:GO:0031017; P:GO:0045621; P:GO:0045648; P:GO:0048546; P:GO:0060216; P:GO:0072576; P:GO:1902038	P:mRNA splicing, via spliceosome; F:RNA binding; F:helicase activity; F:ATP binding; P:brain development; C:Cajal body; C:nuclear speck; P:exocrine pancreas development; P:positive regulation of lymphocyte differentiation; P:positive regulation of erythrocyte differentiation; P:digestive tract morphogenesis; P:definitive hemopoiesis; P:liver morphogenesis; P:positive regulation of hematopoietic s…	EC:3.6.1.15	Nucleoside-triphosphate phosphatase	IPR014001 (SMART); IPR001650 (SMART); IPR011545 (PFAM); IPR001650 (PFAM); G3DSA:3.40.50.300 (GENE3D); G3DSA:3.40.50.300 (GENE3D); mobidb-lite (MOBIDB_LITE); mobidb-lite (MOBIDB_LITE); mobidb-lite (MOBIDB_LITE); PTHR24031 (PANTHER); PTHR24031:SF25 (PANTHER); IPR014001 (PROSITE_PROFILES); IPR001650 (PROSITE_PROFILES); IPR014014 (PROSITE_PROFILES); cd00268 (CDD); IPR001650 (CDD); IPR027417 (SUPERFAM…	F:GO:0003676; F:GO:0005524	F:nucleic acid binding; F:ATP binding
Sac_contig_14	[INTERPRO, BLASTED, MAPPED, ANNOTATED]	poly(A) polymerase gamma isoform X4	1859	15	0	78.86	6	F:GO:0003723; F:GO:0004652; C:GO:0005829; P:GO:0006378; C:GO:0016604; F:GO:0046872	F:RNA binding; F:polynucleotide adenylyltransferase activity; C:cytosol; P:mRNA polyadenylation; C:nuclear body; F:metal ion binding	EC:2.7.7.19	Polynucleotide adenylyltransferase	G3DSA:3.30.460.10 (GENE3D); IPR014492 (PIRSF); IPR007010 (PFAM); IPR002934 (PFAM); G3DSA:1.10.1410.10 (GENE3D); G3DSA:3.30.70.590 (GENE3D); IPR007012 (PFAM); PTHR10682:SF6 (PANTHER); IPR014492 (PANTHER); cd05402 (CDD); SSF81301 (SUPERFAMILY); IPR011068 (SUPERFAMILY); SSF81631 (SUPERFAMILY)	F:GO:0003723; F:GO:0004652; C:GO:0005634; F:GO:0016779; P:GO:0031123; P:GO:0043631	F:RNA binding; F:polynucleotide adenylyltransferase activity; C:nucleus; F:nucleotidyltransferase activity; P:RNA 3'-end processing; P:RNA polyadenylation
Sac_contig_15	[INTERPRO, BLASTED, MAPPED]	Synaptotagmin-like 4	6686	15	1.30475e-42	48.79	4	F:GO:0005543; P:GO:0006887; C:GO:0016020; F:GO:0017137	F:phospholipid binding; P:exocytosis; C:membrane; F:Rab GTPase binding			IPR000008 (SMART); IPR035892 (G3DSA:2.60.40.GENE3D); IPR000008 (PFAM); IPR035892 (G3DSA:2.60.40.GENE3D); IPR035892 (G3DSA:2.60.40.GENE3D); IPR035892 (G3DSA:2.60.40.GENE3D); PTHR10024 (PANTHER); IPR000008 (PROSITE_PROFILES); IPR000008 (PROSITE_PROFILES); IPR000008 (PROSITE_PROFILES); IPR000008 (PROSITE_PROFILES); IPR000008 (PROSITE_PROFILES); SSF49562 (SUPERFAMILY); SSF49562 (SUPERFAMILY); SSF4956…	no GO terms	no GO terms
Sac_contig_16	[INTERPRO, BLASTED, MAPPED, ANNOTATED]	probable sodium/potassium-transporting ATPase subunit beta-3	1196	3	8.3445e-07	43.84	6	P:GO:0010959; P:GO:0015672; C:GO:0016020; C:GO:0044464; P:GO:0065008; P:GO:1904064	P:regulation of metal ion transport; P:monovalent inorganic cation transport; C:membrane; C:cell part; P:regulation of biological quality; P:positive regulation of cation transmembrane transport			IPR000402 (PFAM); IPR038702 (G3DSA:2.60.40.GENE3D); G3DSA:1.20.5.170 (GENE3D); IPR000402 (PANTHER)	C:GO:0005890; P:GO:0006813; P:GO:0006814	C:sodium:potassium-exchanging ATPase complex; P:potassium ion transport; P:sodium ion transport
Sac_contig_17	[INTERPRO, BLASTED, MAPPED, ANNOTATED]	protein zyg-11 homolog B	1869	15	1.60478e-40	51.33	1	C:GO:0031462	C:Cul2-RING ubiquitin ligase complex			IPR011989 (G3DSA:1.25.10.GENE3D); PTHR12904 (PANTHER); PTHR12904:SF22 (PANTHER); IPR016024 (SUPERFAMILY)	no GO terms	no GO terms
Sac_contig_18	[INTERPRO, BLASTED, MAPPED, ANNOTATED]	glycogen synthase kinase-3 beta isoform X3	4918	15	2.97307e-112	70.95	3	F:GO:0004674; F:GO:0005524; P:GO:0006468	F:protein serine/threonine kinase activity; F:ATP binding; P:protein phosphorylation	EC:2.7.11	Transferring phosphorus-containing groups	IPR000719 (SMART); IPR000719 (PFAM); G3DSA:1.10.510.10 (GENE3D); G3DSA:3.30.200.20 (GENE3D); PTHR24057 (PANTHER); IPR000719 (PROSITE_PROFILES); IPR039192 (CDD); IPR011009 (SUPERFAMILY)	F:GO:0004672; F:GO:0005524; P:GO:0006468	F:protein kinase activity; F:ATP binding; P:protein phosphorylation
Sac_contig_19	[INTERPRO, BLASTED, MAPPED, ANNOTATED]	AP-2 complex subunit alpha-2 isoform X2	7282	15	0	59.74	4	P:GO:0006886; C:GO:0030122; F:GO:0035615; P:GO:0072583	P:intracellular protein transport; C:AP-2 adaptor complex; F:clathrin adaptor activity; P:clathrin-dependent endocytosis			IPR008152 (SMART); IPR011989 (G3DSA:1.25.10.GENE3D); IPR017104 (PIRSF); G3DSA:2.60.40.1230 (GENE3D); IPR012295 (G3DSA:3.30.310.GENE3D); IPR008152 (PFAM); IPR003164 (PFAM); IPR002553 (PFAM); PTHR22780:SF4 (PANTHER); PTHR22780 (PANTHER); IPR016024 (SUPERFAMILY); IPR009028 (SUPERFAMILY); IPR013041 (SUPERFAMILY)	P:GO:0006886; P:GO:0015031; P:GO:0016192; C:GO:0030117; C:GO:0030122; C:GO:0030131; F:GO:0035615; P:GO:0072583	P:intracellular protein transport; P:protein transport; P:vesicle-mediated transport; C:membrane coat; C:AP-2 adaptor complex; C:clathrin adaptor complex; F:clathrin adaptor activity; P:clathrin-dependent endocytosis
Sac_contig_20	[INTERPRO, BLASTED, MAPPED, ANNOTATED]	heat shock protein 90	3351	15	0	71.99	3	F:GO:0005524; P:GO:0006457; F:GO:0051082	F:ATP binding; P:protein folding; F:unfolded protein binding			IPR020575 (PRINTS); IPR036890 (G3DSA:3.30.565.GENE3D); G3DSA:3.30.230.80 (GENE3D); G3DSA:3.30.70.2140 (GENE3D); G3DSA:3.40.50.11260 (GENE3D); IPR037196 (G3DSA:1.20.120.GENE3D); IPR003594 (PFAM); IPR001404 (PIRSF); IPR001404 (PFAM); mobidb-lite (MOBIDB_LITE); IPR001404 (PANTHER); IPR001404 (HAMAP); IPR003594 (CDD); IPR037196 (SUPERFAMILY); IPR036890 (SUPERFAMILY); IPR020568 (SUPERFAMILY)	F:GO:0005524; P:GO:0006457; F:GO:0051082	F:ATP binding; P:protein folding; F:unfolded protein binding
Sac_contig_21	[INTERPRO, BLASTED, MAPPED, ANNOTATED]	ubiquitin-conjugating enzyme E2 H isoform X1	1136	15	1.67559e-79	82.23	7	F:GO:0005515; F:GO:0005524; C:GO:0005829; P:GO:0043161; F:GO:0061631; P:GO:0070936; P:GO:0070979	F:protein binding; F:ATP binding; C:cytosol; P:proteasome-mediated ubiquitin-dependent protein catabolic process; F:ubiquitin conjugating enzyme activity; P:protein K48-linked ubiquitination; P:protein K11-linked ubiquitination			SM00212 (SMART); IPR000608 (PFAM); IPR016135 (G3DSA:3.10.110.GENE3D); PTHR43946 (PANTHER); PTHR43946:SF2 (PANTHER); IPR000608 (PROSITE_PROFILES); IPR000608 (CDD); IPR016135 (SUPERFAMILY)	no GO terms	no GO terms
Sac_contig_22	[INTERPRO, BLASTED, MAPPED, ANNOTATED]	acidic leucine-rich nuclear phosphoprotein 32 family member B-like	1196	15	1.46803e-19	62.98	2	C:GO:0005634; F:GO:0042393	C:nucleus; F:histone binding			IPR032675 (G3DSA:3.80.10.GENE3D); PF14580 (PFAM); mobidb-lite (MOBIDB_LITE); mobidb-lite (MOBIDB_LITE); mobidb-lite (MOBIDB_LITE); PTHR11375 (PANTHER); IPR001611 (PROSITE_PROFILES); IPR001611 (PROSITE_PROFILES); IPR001611 (PROSITE_PROFILES); IPR001611 (PROSITE_PROFILES); SSF52058 (SUPERFAMILY)	F:GO:0005515	F:protein binding
Sac_contig_23	[INTERPRO, BLASTED, MAPPED, ANNOTATED]	neuroendocrine convertase 1-like	4810	15	8.50832e-172	67.19	5	F:GO:0004252; C:GO:0005615; C:GO:0016021; P:GO:0016486; C:GO:0043005	F:serine-type endopeptidase activity; C:extracellular space; C:integral component of membrane; P:peptide hormone processing; C:neuron projection	EC:3.4.21	Acting on peptide bonds (peptidases)	IPR015500 (PRINTS); IPR002884 (PFAM); IPR008979 (G3DSA:2.60.120.GENE3D); IPR036852 (G3DSA:3.40.50.GENE3D); IPR000209 (PFAM); PTHR42884 (PANTHER); PTHR42884:SF3 (PANTHER); IPR002884 (PROSITE_PROFILES); IPR034182 (CDD); IPR008979 (SUPERFAMILY); IPR036852 (SUPERFAMILY)	F:GO:0004252; P:GO:0006508	F:serine-type endopeptidase activity; P:proteolysis
Sac_contig_24	[INTERPRO, BLASTED, MAPPED, ANNOTATED]	DNA replication licensing factor MCM6	2797	15	0	77.83	7	F:GO:0003677; F:GO:0003678; F:GO:0005524; C:GO:0005634; P:GO:0006270; P:GO:0032508; C:GO:0042555	F:DNA binding; F:DNA helicase activity; F:ATP binding; C:nucleus; P:DNA replication initiation; P:DNA duplex unwinding; C:MCM complex	EC:3.6.1.15	Nucleoside-triphosphate phosphatase	IPR008049 (PRINTS); IPR001208 (PRINTS); IPR031327 (SMART); IPR001208 (PFAM); G3DSA:3.30.1640.10 (GENE3D); G3DSA:2.20.28.10 (GENE3D); IPR041562 (PFAM); IPR041024 (PFAM); G3DSA:1.20.58.870 (GENE3D); IPR027925 (PFAM); IPR033762 (PFAM); G3DSA:2.40.50.140 (GENE3D); G3DSA:3.40.50.300 (GENE3D); IPR031327 (PANTHER); IPR031327 (PANTHER); PTHR11630:SF73 (PANTHER); PTHR11630:SF73 (PANTHER); IPR001208 (PROSI…	F:GO:0003677; F:GO:0003678; F:GO:0005524; C:GO:0005634; P:GO:0006270; C:GO:0042555	F:DNA binding; F:DNA helicase activity; F:ATP binding; C:nucleus; P:DNA replication initiation; C:MCM complex
Sac_contig_25	[INTERPRO, BLASTED]	Regulator of rDNA transcription protein 15	8356	15	2.23237e-49	64.13						mobidb-lite (MOBIDB_LITE); mobidb-lite (MOBIDB_LITE)	no GO terms	no GO terms
Sac_contig_26	[INTERPRO, BLASTED, MAPPED, ANNOTATED]	28S ribosomal protein S5, mitochondrial	2095	15	4.1998e-50	53.35	4	F:GO:0003723; F:GO:0003735; C:GO:0005840; P:GO:0006412	F:RNA binding; F:structural constituent of ribosome; C:ribosome; P:translation			IPR014721 (G3DSA:3.30.230.GENE3D); IPR013810 (PFAM); IPR005324 (PFAM); G3DSA:3.30.160.20 (GENE3D); PTHR13718:SF61 (PANTHER); IPR000851 (PANTHER); IPR013810 (PROSITE_PROFILES); IPR020568 (SUPERFAMILY); SSF54768 (SUPERFAMILY)	F:GO:0003723; F:GO:0003735; C:GO:0005840; P:GO:0006412	F:RNA binding; F:structural constituent of ribosome; C:ribosome; P:translation
Sac_contig_27	[INTERPRO, BLASTED, MAPPED, ANNOTATED]	glutaryl-CoA dehydrogenase, mitochondrial	2035	15	0	82.21	4	F:GO:0003995; C:GO:0005739; P:GO:0033539; F:GO:0050660	F:acyl-CoA dehydrogenase activity; C:mitochondrion; P:fatty acid beta-oxidation using acyl-CoA dehydrogenase; F:flavin adenine dinucleotide binding	EC:1.3.99.3	Acting on the CH-CH group of donors	IPR037069 (G3DSA:1.10.540.GENE3D); G3DSA:2.40.110.10 (GENE3D); IPR013786 (PFAM); G3DSA:1.20.140.10 (GENE3D); IPR009075 (PFAM); IPR006091 (PFAM); PTHR42807 (PANTHER); cd01151 (CDD); IPR009100 (SUPERFAMILY); IPR036250 (SUPERFAMILY)	F:GO:0016627; F:GO:0050660; P:GO:0055114	F:oxidoreductase activity, acting on the CH-CH group of donors; F:flavin adenine dinucleotide binding; P:oxidation-reduction process
Sac_contig_28	[INTERPRO, BLASTED, MAPPED, ANNOTATED]	E3 ubiquitin-protein ligase HRD1	4770	15	9.62864e-66	59.16	10	C:GO:0000836; F:GO:0002039; C:GO:0016021; P:GO:0016567; F:GO:0016874; P:GO:0030433; P:GO:0030968; P:GO:0036335; P:GO:0036490; F:GO:0061630	C:Hrd1p ubiquitin ligase complex; F:p53 binding; C:integral component of membrane; P:protein ubiquitination; F:ligase activity; P:ubiquitin-dependent ERAD pathway; P:endoplasmic reticulum unfolded protein response; P:intestinal stem cell homeostasis; P:regulation of translation in response to endoplasmic reticulum stress; F:ubiquitin protein ligase activity			IPR001841 (SMART); IPR013083 (G3DSA:3.30.40.GENE3D); IPR001841 (PFAM); mobidb-lite (MOBIDB_LITE); IPR032832 (PANTHER); IPR001841 (PROSITE_PROFILES); cd16479 (CDD); SSF57850 (SUPERFAMILY)	C:GO:0000836; P:GO:0016567; P:GO:0030433; F:GO:0061630	C:Hrd1p ubiquitin ligase complex; P:protein ubiquitination; P:ubiquitin-dependent ERAD pathway; F:ubiquitin protein ligase activity
Sac_contig_29	[INTERPRO, BLASTED, MAPPED, ANNOTATED]	gamma-tubulin complex component 3 homolog	5504	15	6.07161e-174	57.81	12	P:GO:0000278; C:GO:0000922; C:GO:0000923; C:GO:0005813; C:GO:0005874; C:GO:0008275; P:GO:0031122; F:GO:0043015; F:GO:0051011; P:GO:0051225; P:GO:0051321; P:GO:0051415	P:mitotic cell cycle; C:spindle pole; C:equatorial microtubule organizing center; C:centrosome; C:microtubule; C:gamma-tubulin small complex; P:cytoplasmic microtubule organization; F:gamma-tubulin binding; F:microtubule minus-end binding; P:spindle assembly; P:meiotic cell cycle; P:microtubule nucleation by interphase microtubule organizing center			IPR040457 (PFAM); IPR041470 (PFAM); G3DSA:1.20.120.1900 (GENE3D); IPR007259 (PANTHER); PTHR19302:SF14 (PANTHER)	P:GO:0000226; C:GO:0000922; C:GO:0005815; P:GO:0007020; F:GO:0043015	P:microtubule cytoskeleton organization; C:spindle pole; C:microtubule organizing center; P:microtubule nucleation; F:gamma-tubulin binding
Sac_contig_30	[INTERPRO, BLASTED, MAPPED, ANNOTATED]	smad nuclear-interacting protein 1	1726	15	4.48085e-68	81.26	3	F:GO:0003729; C:GO:0005634; P:GO:0035196	F:mRNA binding; C:nucleus; P:production of miRNAs involved in gene silencing by miRNA			IPR000253 (SMART); IPR000253 (PFAM); G3DSA:2.60.200.20 (GENE3D); mobidb-lite (MOBIDB_LITE); PTHR23308 (PANTHER); PTHR23308:SF36 (PANTHER); IPR000253 (PROSITE_PROFILES); IPR000253 (CDD); IPR008984 (SUPERFAMILY)	F:GO:0005515	F:protein binding
Sac_contig_31	[INTERPRO, BLASTED]	small glutamine-rich tetratricopeptide repeat-containing protein alpha-like	1731	15	5.78026e-46	56.52						IPR019734 (SMART); PF13414 (PFAM); G3DSA:1.20.5.420 (GENE3D); IPR001440 (PFAM); IPR032374 (PFAM); IPR011990 (G3DSA:1.25.40.GENE3D); PTHR22904:SF290 (PANTHER); PTHR22904 (PANTHER); IPR019734 (PROSITE_PROFILES); IPR013026 (PROSITE_PROFILES); IPR019734 (PROSITE_PROFILES); IPR019734 (PROSITE_PROFILES); IPR011990 (SUPERFAMILY)	F:GO:0005515	F:protein binding
Sac_contig_32	[INTERPRO, BLASTED, MAPPED, ANNOTATED]	calcium-regulated heat stable protein 1-like	3530	15	3.30358e-16	68.46	3	F:GO:0003730; C:GO:0005737; P:GO:0043488	F:mRNA 3'-UTR binding; C:cytoplasm; P:regulation of mRNA stability			no IPS match	no IPS match	no IPS match
Sac_contig_33	[INTERPRO, NO-BLAST]	---NA---	1264									mobidb-lite (MOBIDB_LITE); mobidb-lite (MOBIDB_LITE); mobidb-lite (MOBIDB_LITE); PTHR14215:SF0 (PANTHER); IPR007972 (PANTHER)	no GO terms	no GO terms
Sac_contig_34	[INTERPRO, BLASTED, MAPPED, ANNOTATED]	protein lin-7 homolog C	1633	15	6.1113e-31	59.83	13	P:GO:0006887; P:GO:0007269; P:GO:0007298; P:GO:0008582; P:GO:0015031; C:GO:0016323; C:GO:0035003; P:GO:0045199; C:GO:0045211; F:GO:0097016; C:GO:0097025; C:GO:0098793; P:GO:1903361	P:exocytosis; P:neurotransmitter secretion; P:border follicle cell migration; P:regulation of synaptic growth at neuromuscular junction; P:protein transport; C:basolateral plasma membrane; C:subapical complex; P:maintenance of epithelial cell apical/basal polarity; C:postsynaptic membrane; F:L27 domain binding; C:MPP7-DLG1-LIN7 complex; C:presynapse; P:protein localization to basolateral plasma m…			IPR001478 (SMART); IPR001478 (PFAM); G3DSA:2.30.42.10 (GENE3D); PTHR14063:SF5 (PANTHER); PTHR14063 (PANTHER); IPR001478 (PROSITE_PROFILES); cd00992 (CDD); IPR036034 (SUPERFAMILY)	F:GO:0005515	F:protein binding
Sac_contig_35	[INTERPRO, BLASTED, MAPPED, ANNOTATED]	mitochondrial carrier homolog 2	4094	15	2.31623e-39	50.34	1	C:GO:0016020	C:membrane			IPR001680 (SMART); IPR015943 (G3DSA:2.130.10.GENE3D); IPR015943 (G3DSA:2.130.10.GENE3D); PTHR44414 (PANTHER); IPR036322 (SUPERFAMILY)	F:GO:0005515	F:protein binding
Sac_contig_36	[INTERPRO, BLASTED]	epidermal growth factor receptor kinase substrate 8 isoform X2	2879	15	2.15345e-11	46.02						IPR039801 (PANTHER)	no GO terms	no GO terms
Sac_contig_37	[INTERPRO, BLASTED, MAPPED, ANNOTATED]	ankyrin repeat and LEM domain-containing protein 1	1649	15	1.76736e-30	58.7	2	F:GO:0004519; P:GO:0090305	F:endonuclease activity; P:nucleic acid phosphodiester bond hydrolysis			IPR002110 (SMART); IPR036770 (G3DSA:1.25.40.GENE3D); PTHR13428 (PANTHER); IPR034998 (PTHR13428:PANTHER); IPR020683 (PROSITE_PROFILES); IPR002110 (PROSITE_PROFILES); IPR020683 (CDD); IPR036770 (SUPERFAMILY)	F:GO:0004519; F:GO:0005515	F:endonuclease activity; F:protein binding
Sac_contig_38	[INTERPRO, BLASTED, MAPPED, ANNOTATED]	tRNA-dihydrouridine(16/17) synthase [NAD(P)(+)]-like	6134	15	2.70866e-70	74.68	4	P:GO:0002943; F:GO:0017150; F:GO:0050660; P:GO:0055114	P:tRNA dihydrouridine synthesis; F:tRNA dihydrouridine synthase activity; F:flavin adenine dinucleotide binding; P:oxidation-reduction process			IPR013785 (G3DSA:3.20.20.GENE3D); IPR001269 (PFAM); PTHR11082:SF5 (PANTHER); IPR001269 (PANTHER); IPR035587 (CDD); SSF51395 (SUPERFAMILY)	F:GO:0003824; P:GO:0008033; F:GO:0017150; F:GO:0050660; P:GO:0055114	F:catalytic activity; P:tRNA processing; F:tRNA dihydrouridine synthase activity; F:flavin adenine dinucleotide binding; P:oxidation-reduction process
Sac_contig_39	[INTERPRO, BLASTED, MAPPED, ANNOTATED]	histone deacetylase 2	4607	15	0	87.23	6	F:GO:0032041; P:GO:0045944; F:GO:0046872; C:GO:0070822; P:GO:0070932; P:GO:0070933	F:NAD-dependent histone deacetylase activity (H3-K14 specific); P:positive regulation of transcription by RNA polymerase II; F:metal ion binding; C:Sin3-type complex; P:histone H3 deacetylation; P:histone H4 deacetylation	EC:3.5.1.98	Histone deacetylase	IPR000286 (PRINTS); IPR003084 (PRINTS); IPR037138 (G3DSA:3.40.800.GENE3D); IPR023801 (PFAM); mobidb-lite (MOBIDB_LITE); mobidb-lite (MOBIDB_LITE); mobidb-lite (MOBIDB_LITE); IPR000286 (PANTHER); PTHR10625:SF171 (PANTHER); IPR023696 (SUPERFAMILY)	F:GO:0004407; P:GO:0016575	F:histone deacetylase activity; P:histone deacetylation
Sac_contig_40	[INTERPRO, BLASTED, MAPPED, ANNOTATED]	peptidyl-prolyl cis-trans isomerase FKBP4 isoform X2	10092	15	1.4613e-83	59.72	4	P:GO:0000413; F:GO:0003755; F:GO:0005528; F:GO:0031072	P:protein peptidyl-prolyl isomerization; F:peptidyl-prolyl cis-trans isomerase activity; F:FK506 binding; F:heat shock protein binding	EC:5.2.1.8	Peptidylprolyl isomerase	IPR019734 (SMART); IPR011990 (G3DSA:1.25.40.GENE3D); IPR001179 (PFAM); G3DSA:3.10.50.40 (GENE3D); G3DSA:3.10.50.40 (GENE3D); mobidb-lite (MOBIDB_LITE); IPR031210 (PTHR10516:PANTHER); IPR023566 (PANTHER); IPR013026 (PROSITE_PROFILES); IPR001179 (PROSITE_PROFILES); IPR001179 (PROSITE_PROFILES); SSF54534 (SUPERFAMILY); SSF54534 (SUPERFAMILY); IPR011990 (SUPERFAMILY)	P:GO:0000413; F:GO:0003755; F:GO:0005515; F:GO:0005528; F:GO:0031072	P:protein peptidyl-prolyl isomerization; F:peptidyl-prolyl cis-trans isomerase activity; F:protein binding; F:FK506 binding; F:heat shock protein binding
Sac_contig_41	[INTERPRO, BLASTED, MAPPED, ANNOTATED]	tubulin beta-1 chain	6829	15	0	81.29	7	F:GO:0003924; F:GO:0005200; F:GO:0005525; C:GO:0005737; C:GO:0005874; P:GO:0007010; P:GO:0007017	F:GTPase activity; F:structural constituent of cytoskeleton; F:GTP binding; C:cytoplasm; C:microtubule; P:cytoskeleton organization; P:microtubule-based process	EC:3.6.1.15	Nucleoside-triphosphate phosphatase	IPR000217 (PRINTS); IPR002453 (PRINTS); IPR003008 (SMART); IPR018316 (SMART); IPR036525 (G3DSA:3.40.50.GENE3D); IPR003008 (PFAM); IPR037103 (G3DSA:3.30.1330.GENE3D); IPR018316 (PFAM); IPR002453 (PTHR11588:PANTHER); IPR000217 (PANTHER); cd02187 (CDD); IPR036525 (SUPERFAMILY); IPR008280 (SUPERFAMILY)	F:GO:0003924; F:GO:0005200; F:GO:0005525; C:GO:0005874; P:GO:0007017	F:GTPase activity; F:structural constituent of cytoskeleton; F:GTP binding; C:microtubule; P:microtubule-based process
Sac_contig_42	[INTERPRO, BLASTED, MAPPED, ANNOTATED]	serine/threonine-protein kinase PRP4 homolog	3897	15	5.84056e-159	78.87	8	P:GO:0000398; F:GO:0004674; F:GO:0005515; F:GO:0005524; C:GO:0005694; P:GO:0006468; C:GO:0016607; C:GO:0071013	P:mRNA splicing, via spliceosome; F:protein serine/threonine kinase activity; F:protein binding; F:ATP binding; C:chromosome; P:protein phosphorylation; C:nuclear speck; C:catalytic step 2 spliceosome	EC:2.7.11	Transferring phosphorus-containing groups	IPR000719 (SMART); G3DSA:3.30.200.20 (GENE3D); G3DSA:1.10.510.10 (GENE3D); IPR000719 (PFAM); mobidb-lite (MOBIDB_LITE); mobidb-lite (MOBIDB_LITE); PTHR24056:SF45 (PANTHER); PTHR24056 (PANTHER); IPR000719 (PROSITE_PROFILES); cd14135 (CDD); IPR011009 (SUPERFAMILY)	F:GO:0004672; F:GO:0005524; P:GO:0006468	F:protein kinase activity; F:ATP binding; P:protein phosphorylation
Sac_contig_43	[INTERPRO, NO-BLAST]	---NA---	741									no IPS match	no IPS match	no IPS match
Sac_contig_44	[INTERPRO, NO-BLAST]	---NA---	3254									no IPS match	no IPS match	no IPS match
Sac_contig_45	[INTERPRO, BLASTED]	neural-cadherin-like	3672	1	0.00013899	61.02						IPR000742 (SMART); G3DSA:2.170.300.10 (GENE3D); G3DSA:2.60.120.200 (GENE3D); IPR000742 (PROSITE_PROFILES); IPR000742 (PROSITE_PROFILES); cd00054 (CDD); SSF57196 (SUPERFAMILY); SSF57196 (SUPERFAMILY)	no GO terms	no GO terms
Sac_contig_46	[INTERPRO, BLASTED, MAPPED, ANNOTATED]	mitochondrial chaperone BCS1	3230	15	2.07386e-133	70.55	4	F:GO:0005524; C:GO:0005739; C:GO:0016021; P:GO:0034551	F:ATP binding; C:mitochondrion; C:integral component of membrane; P:mitochondrial respiratory chain complex III assembly			IPR014851 (SMART); IPR003593 (SMART); IPR003959 (PFAM); G3DSA:3.40.50.300 (GENE3D); IPR014851 (PFAM); IPR027243 (PTHR23070:PANTHER); PTHR23070 (PANTHER); cd00009 (CDD); IPR027417 (SUPERFAMILY)	F:GO:0005524; P:GO:0034551	F:ATP binding; P:mitochondrial respiratory chain complex III assembly
Sac_contig_47	[INTERPRO, BLASTED]	titin isoform X1	2456	15	7.76468e-08	52.57						IPR003961 (SMART); IPR013783 (G3DSA:2.60.40.GENE3D); PTHR44059 (PANTHER); IPR003961 (PROSITE_PROFILES); IPR003961 (PROSITE_PROFILES); IPR003961 (CDD); IPR036116 (SUPERFAMILY)	F:GO:0005515	F:protein binding
Sac_contig_48	[INTERPRO, BLASTED, MAPPED]	dedicator of cytokinesis protein 4 isoform X4	5787	15	8.01885e-172	47.87	2	F:GO:0005085; P:GO:0007264	F:guanyl-nucleotide exchange factor activity; P:small GTPase mediated signal transduction			IPR010703 (PFAM); G3DSA:1.20.1270.350 (GENE3D); G3DSA:1.20.58.740 (GENE3D); IPR032376 (PFAM); G3DSA:1.25.40.410 (GENE3D); IPR027007 (PFAM); G3DSA:2.30.30.40 (GENE3D); IPR035892 (G3DSA:2.60.40.GENE3D); IPR031057 (PTHR23317:PANTHER); IPR026791 (PANTHER); IPR027357 (PROSITE_PROFILES); IPR027007 (PROSITE_PROFILES); cd11684 (CDD)	F:GO:0005085; P:GO:0007264; P:GO:0035556	F:guanyl-nucleotide exchange factor activity; P:small GTPase mediated signal transduction; P:intracellular signal transduction
Sac_contig_49	[INTERPRO, BLASTED, MAPPED, ANNOTATED]	pre-mRNA-processing factor 17	6822	15	0	71.64	2	P:GO:0000398; C:GO:0071007	P:mRNA splicing, via spliceosome; C:U2-type catalytic step 2 spliceosome			IPR020472 (PRINTS); IPR001680 (SMART); IPR015943 (G3DSA:2.130.10.GENE3D); IPR001680 (PFAM); PTHR19923 (PANTHER); IPR001680 (PROSITE_PROFILES); IPR001680 (PROSITE_PROFILES); IPR001680 (PROSITE_PROFILES); IPR017986 (PROSITE_PROFILES); IPR001680 (PROSITE_PROFILES); IPR001680 (PROSITE_PROFILES); cd00200 (CDD); IPR036322 (SUPERFAMILY)	F:GO:0005515	F:protein binding
Sac_contig_50	[INTERPRO, BLASTED, MAPPED, ANNOTATED]	pyruvate carboxylase, mitochondrial isoform X2	2848	15	0	79.54	7	F:GO:0004736; F:GO:0005524; C:GO:0005737; P:GO:0006090; P:GO:0006094; F:GO:0009374; F:GO:0046872	F:pyruvate carboxylase activity; F:ATP binding; C:cytoplasm; P:pyruvate metabolic process; P:gluconeogenesis; F:biotin binding; F:metal ion binding	EC:6.4.1.1	Pyruvate carboxylase	IPR005482 (SMART); IPR005930 (TIGRFAM); IPR000891 (PFAM); IPR005482 (PFAM); IPR005481 (PFAM); G3DSA:3.30.470.130 (GENE3D); IPR013785 (G3DSA:3.20.20.GENE3D); IPR005479 (PFAM); PTHR43778 (PANTHER); IPR000891 (PROSITE_PROFILES); IPR011761 (PROSITE_PROFILES); IPR011764 (PROSITE_PROFILES); cd07937 (CDD); IPR011054 (SUPERFAMILY); SSF51569 (SUPERFAMILY); SSF56059 (SUPERFAMILY); IPR016185 (SUPERFAMILY)	F:GO:0003824; F:GO:0004736; F:GO:0005524; P:GO:0006090; P:GO:0006094; F:GO:0009374; F:GO:0046872	F:catalytic activity; F:pyruvate carboxylase activity; F:ATP binding; P:pyruvate metabolic process; P:gluconeogenesis; F:biotin binding; F:metal ion binding
Sac_contig_51	[INTERPRO, BLASTED, MAPPED, ANNOTATED]	DNA-directed RNA polymerase III subunit RPC10	1013	15	1.08474e-51	79.32	8	F:GO:0001056; F:GO:0003676; C:GO:0005666; C:GO:0005730; P:GO:0006386; F:GO:0008270; P:GO:0042779; P:GO:0061484	F:RNA polymerase III activity; F:nucleic acid binding; C:RNA polymerase III complex; C:nucleolus; P:termination of RNA polymerase III transcription; F:zinc ion binding; P:tRNA 3'-trailer cleavage; P:hematopoietic stem cell homeostasis	EC:2.7.7.6	DNA-directed RNA polymerase	IPR001529 (SMART); IPR001222 (SMART); G3DSA:2.20.25.10 (GENE3D); IPR012164 (PIRSF); IPR001222 (PFAM); IPR006288 (TIGRFAM); PTHR11239 (PANTHER); PTHR11239:SF12 (PANTHER); IPR001222 (PROSITE_PROFILES); IPR034014 (CDD); SSF57783 (SUPERFAMILY)	F:GO:0003676; P:GO:0006351; P:GO:0006355; F:GO:0008270; P:GO:0042779	F:nucleic acid binding; P:transcription, DNA-templated; P:regulation of transcription, DNA-templated; F:zinc ion binding; P:tRNA 3'-trailer cleavage
Sac_contig_52	[INTERPRO, BLASTED, MAPPED, ANNOTATED]	ADP-ribosylation factor-binding protein GGA3	2079	15	4.30681e-47	60.91	4	C:GO:0005802; P:GO:0006886; P:GO:0016192; F:GO:0030306	C:trans-Golgi network; P:intracellular protein transport; P:vesicle-mediated transport; F:ADP-ribosylation factor binding			IPR002014 (SMART); IPR004152 (PFAM); IPR002014 (PFAM); IPR008942 (G3DSA:1.25.40.GENE3D); G3DSA:1.20.5.170 (GENE3D); IPR041198 (PFAM); IPR038425 (G3DSA:1.20.58.GENE3D); PTHR13856:SF90 (PANTHER); PTHR13856 (PANTHER); IPR004152 (PROSITE_PROFILES); IPR002014 (PROSITE_PROFILES); IPR008942 (SUPERFAMILY); SSF89009 (SUPERFAMILY)	C:GO:0005622; P:GO:0006886	C:intracellular; P:intracellular protein transport
Sac_contig_53	[INTERPRO, BLASTED, MAPPED, ANNOTATED]	cytochrome c1, heme protein, mitochondrial	1237	15	4.58493e-123	77.31	7	C:GO:0005750; P:GO:0006122; C:GO:0016021; F:GO:0020037; P:GO:0042776; F:GO:0045153; F:GO:0046872	C:mitochondrial respiratory chain complex III; P:mitochondrial electron transport, ubiquinol to cytochrome c; C:integral component of membrane; F:heme binding; P:mitochondrial ATP synthesis coupled proton transport; F:electron transporter, transferring electrons within CoQH2-cytochrome c reductase complex activity; F:metal ion binding			IPR002326 (PRINTS); G3DSA:1.20.5.100 (GENE3D); IPR002326 (PFAM); IPR036909 (G3DSA:1.10.760.GENE3D); PTHR10266:SF3 (PANTHER); IPR002326 (PANTHER); IPR009056 (PROSITE_PROFILES); IPR036909 (SUPERFAMILY); IPR021157 (SUPERFAMILY)	F:GO:0009055; F:GO:0020037	F:electron transfer activity; F:heme binding
Sac_contig_54	[INTERPRO, BLASTED, MAPPED, ANNOTATED]	Zinc transporter 1	2057	15	8.80778e-83	64.42	3	F:GO:0008324; C:GO:0016021; P:GO:0098655	F:cation transmembrane transporter activity; C:integral component of membrane; P:cation transmembrane transport			IPR027469 (G3DSA:1.20.1510.GENE3D); IPR002524 (TIGRFAM); IPR002524 (PFAM); mobidb-lite (MOBIDB_LITE); mobidb-lite (MOBIDB_LITE); PTHR11562:SF32 (PANTHER); PTHR11562 (PANTHER); IPR036837 (SUPERFAMILY); IPR027469 (SUPERFAMILY)	P:GO:0006812; F:GO:0008324; C:GO:0016021; P:GO:0055085	P:cation transport; F:cation transmembrane transporter activity; C:integral component of membrane; P:transmembrane transport
Sac_contig_55	[INTERPRO, BLASTED, MAPPED, ANNOTATED]	5-aminolevulinate synthase, erythroid-specific, mitochondrial isoform X1	6190	15	8.47998e-151	62.62	4	F:GO:0003870; C:GO:0005759; P:GO:0006782; F:GO:0030170	F:5-aminolevulinate synthase activity; C:mitochondrial matrix; P:protoporphyrinogen IX biosynthetic process; F:pyridoxal phosphate binding	EC:2.3.1.37	5-aminolevulinate synthase	IPR010961 (TIGRFAM); IPR004839 (PFAM); IPR015421 (G3DSA:3.40.640.GENE3D); IPR015422 (G3DSA:3.90.1150.GENE3D); IPR015118 (PFAM); PTHR13693:SF57 (PANTHER); PTHR13693 (PANTHER); cd06454 (CDD); IPR015424 (SUPERFAMILY)	F:GO:0003824; F:GO:0003870; C:GO:0005759; P:GO:0006778; P:GO:0009058; F:GO:0030170; P:GO:0033014	F:catalytic activity; F:5-aminolevulinate synthase activity; C:mitochondrial matrix; P:porphyrin-containing compound metabolic process; P:biosynthetic process; F:pyridoxal phosphate binding; P:tetrapyrrole biosynthetic process
Sac_contig_56	[INTERPRO, BLASTED, MAPPED, ANNOTATED]	Nucleolar GTP-binding protein 2	6891	15	1.00593e-175	74.12	6	P:GO:0000448; P:GO:0003407; F:GO:0005525; C:GO:0005730; P:GO:0007096; P:GO:0045664	P:cleavage in ITS2 between 5.8S rRNA and LSU-rRNA of tricistronic rRNA transcript (SSU-rRNA, 5.8S rRNA, LSU-rRNA); P:neural retina development; F:GTP binding; C:nucleolus; P:regulation of exit from mitosis; P:regulation of neuron differentiation			IPR001650 (SMART); IPR014001 (SMART); G3DSA:3.40.50.300 (GENE3D); IPR038718 (G3DSA:3.40.50.GENE3D); IPR000330 (PFAM); IPR010003 (PFAM); IPR001650 (PFAM); IPR030101 (PTHR10799:PANTHER); PTHR10799 (PANTHER); IPR014001 (PROSITE_PROFILES); IPR010003 (PROSITE_PROFILES); IPR001650 (PROSITE_PROFILES); cd00046 (CDD); IPR001650 (CDD); IPR027417 (SUPERFAMILY); IPR027417 (SUPERFAMILY)	F:GO:0005524; P:GO:0006281; P:GO:0031297; F:GO:0036310	F:ATP binding; P:DNA repair; P:replication fork processing; F:annealing helicase activity
Sac_contig_57	[INTERPRO, BLASTED, MAPPED, ANNOTATED]	T-complex protein 1 subunit epsilon	2395	15	0	85.53	18	F:GO:0003730; F:GO:0005524; C:GO:0005730; C:GO:0005813; C:GO:0005832; C:GO:0005874; P:GO:0006457; P:GO:0007339; P:GO:0009615; F:GO:0031681; P:GO:0032212; C:GO:0044297; F:GO:0048027; F:GO:0048487; P:GO:0050821; F:GO:0051082; P:GO:1901998; P:GO:1904851	F:mRNA 3'-UTR binding; F:ATP binding; C:nucleolus; C:centrosome; C:chaperonin-containing T-complex; C:microtubule; P:protein folding; P:binding of sperm to zona pellucida; P:response to virus; F:G-protein beta-subunit binding; P:positive regulation of telomere maintenance via telomerase; C:cell body; F:mRNA 5'-UTR binding; F:beta-tubulin binding; P:protein stabilization; F:unfolded protein bindin…			IPR017998 (PRINTS); IPR027410 (G3DSA:3.30.260.GENE3D); IPR027413 (G3DSA:1.10.560.GENE3D); IPR002423 (PFAM); IPR012718 (TIGRFAM); IPR027409 (G3DSA:3.50.7.GENE3D); IPR012718 (PTHR11353:PANTHER); PTHR11353 (PANTHER); IPR012718 (CDD); IPR027409 (SUPERFAMILY); IPR027413 (SUPERFAMILY); IPR027410 (SUPERFAMILY)	F:GO:0005524; P:GO:0006457; F:GO:0051082	F:ATP binding; P:protein folding; F:unfolded protein binding
Sac_contig_58	[INTERPRO, BLASTED, MAPPED, ANNOTATED]	methylmalonate-semialdehyde dehydrogenase [acylating], mitochondrial	10944	15	0	72.72	12	F:GO:0000062; F:GO:0004491; C:GO:0005654; C:GO:0005739; P:GO:0006210; P:GO:0006574; C:GO:0016021; F:GO:0016790; F:GO:0018478; P:GO:0019484; P:GO:0050873; P:GO:0055114	F:fatty-acyl-CoA binding; F:methylmalonate-semialdehyde dehydrogenase (acylating) activity; C:nucleoplasm; C:mitochondrion; P:thymine catabolic process; P:valine catabolic process; C:integral component of membrane; F:thiolester hydrolase activity; F:malonate-semialdehyde dehydrogenase (acetylating) activity; P:beta-alanine catabolic process; P:brown fat cell differentiation; P:oxidation-reduction…	EC:1.2.1.27; EC:1.2.1.18	Methylmalonate-semialdehyde dehydrogenase (CoA acylating); Malonate-semialdehyde dehydrogenase (acetylating)	IPR010061 (TIGRFAM); IPR015590 (PFAM); IPR016162 (G3DSA:3.40.605.GENE3D); IPR016163 (G3DSA:3.40.309.GENE3D); PTHR43866:SF3 (PANTHER); IPR010061 (PANTHER); IPR010061 (CDD); IPR016161 (SUPERFAMILY)	F:GO:0004491; F:GO:0016491; F:GO:0016620; P:GO:0055114	F:methylmalonate-semialdehyde dehydrogenase (acylating) activity; F:oxidoreductase activity; F:oxidoreductase activity, acting on the aldehyde or oxo group of donors, NAD or NADP as acceptor; P:oxidation-reduction process
Sac_contig_59	[INTERPRO, BLASTED, MAPPED, ANNOTATED]	lamin	6123	15	1.41862e-51	50.4	11	C:GO:0005635; C:GO:0005882; P:GO:0006997; P:GO:0008285; P:GO:0010604; C:GO:0031981; P:GO:0032879; P:GO:0033043; P:GO:0034504; P:GO:0048522; P:GO:2001234	C:nuclear envelope; C:intermediate filament; P:nucleus organization; P:negative regulation of cell population proliferation; P:positive regulation of macromolecule metabolic process; C:nuclear lumen; P:regulation of localization; P:regulation of organelle organization; P:protein localization to nucleus; P:positive regulation of cellular process; P:negative regulation of apoptotic signaling pathway			IPR039008 (SMART); G3DSA:1.20.5.1160 (GENE3D); IPR039008 (PFAM); G3DSA:1.20.5.170 (GENE3D); IPR036415 (G3DSA:2.60.40.GENE3D); PTHR23239:SF158 (PANTHER); IPR001664 (PANTHER); IPR001322 (PROSITE_PROFILES); SSF64593 (SUPERFAMILY); SSF64593 (SUPERFAMILY); IPR036415 (SUPERFAMILY)	F:GO:0005198; C:GO:0005882	F:structural molecule activity; C:intermediate filament
Sac_contig_60	[INTERPRO, BLASTED, MAPPED, ANNOTATED]	ATP-binding cassette sub-family A member 12	17515	15	4.88281e-129	45.97	8	F:GO:0005215; F:GO:0005488; C:GO:0005737; P:GO:0006869; P:GO:0009987; C:GO:0016020; P:GO:0043588; P:GO:0048878	F:transporter activity; F:binding; C:cytoplasm; P:lipid transport; P:cellular process; C:membrane; P:skin development; P:chemical homeostasis			IPR000519 (SMART); IPR003593 (SMART); G3DSA:3.40.50.300 (GENE3D); IPR000519 (PFAM); G3DSA:3.40.50.300 (GENE3D); G3DSA:4.10.110.10 (GENE3D); PF12698 (PFAM); IPR003439 (PFAM); IPR003439 (PFAM); IPR026082 (PANTHER); IPR003439 (PROSITE_PROFILES); IPR000519 (PROSITE_PROFILES); IPR003439 (PROSITE_PROFILES); IPR000519 (CDD); cd03263 (CDD); IPR027417 (SUPERFAMILY); SSF57492 (SUPERFAMILY); IPR027417 (SUPE…	F:GO:0005524; C:GO:0016021; F:GO:0016887; F:GO:0042626; P:GO:0055085	F:ATP binding; C:integral component of membrane; F:ATPase activity; F:ATPase-coupled transmembrane transporter activity; P:transmembrane transport
Sac_contig_61	[INTERPRO, BLASTED, MAPPED, ANNOTATED]	predicted protein	6566	15	1.61372e-51	59.99	3	C:GO:0016021; F:GO:0022829; P:GO:0055085	C:integral component of membrane; F:wide pore channel activity; P:transmembrane transport			IPR007991 (PFAM); IPR007991 (PANTHER)	no GO terms	no GO terms
Sac_contig_62	[INTERPRO, BLASTED, MAPPED, ANNOTATED]	protein flightless-1 homolog	6993	15	0	61.1	3	P:GO:0030036; P:GO:0051014; F:GO:0051015	P:actin cytoskeleton organization; P:actin filament severing; F:actin filament binding			PR00019 (PRINTS); IPR007122 (PRINTS); SM00364 (SMART); IPR007122 (SMART); IPR003591 (SMART); IPR029006 (G3DSA:3.40.20.GENE3D); IPR032675 (G3DSA:3.80.10.GENE3D); IPR029006 (G3DSA:3.40.20.GENE3D); IPR032675 (G3DSA:3.80.10.GENE3D); IPR029006 (G3DSA:3.40.20.GENE3D); IPR007123 (PFAM); IPR001611 (PFAM); IPR029919 (PTHR11977:PANTHER); IPR007122 (PANTHER); IPR001611 (PROSITE_PROFILES); IPR001611 (PROSITE…	F:GO:0005515; P:GO:0030036; P:GO:0051014; F:GO:0051015	F:protein binding; P:actin cytoskeleton organization; P:actin filament severing; F:actin filament binding
Sac_contig_63	[INTERPRO, NO-BLAST]	---NA---	1149									PR00021 (PRINTS)	no GO terms	no GO terms
Sac_contig_64	[INTERPRO, BLASTED, MAPPED, ANNOTATED]	ADP-ribosylation factor 6	3048	15	1.78861e-37	66.43	16	P:GO:0000282; C:GO:0000935; F:GO:0003729; F:GO:0005525; C:GO:0005934; C:GO:0005935; P:GO:0006897; P:GO:0010513; F:GO:0030234; P:GO:0036267; P:GO:0050790; P:GO:0051017; C:GO:0051285; P:GO:0051519; P:GO:0051523; P:GO:0051666	P:cellular bud site selection; C:division septum; F:mRNA binding; F:GTP binding; C:cellular bud tip; C:cellular bud neck; P:endocytosis; P:positive regulation of phosphatidylinositol biosynthetic process; F:enzyme regulator activity; P:invasive filamentous growth; P:regulation of catalytic activity; P:actin filament bundle assembly; C:cell cortex of cell tip; P:activation of bipolar cell growth; …			IPR006689 (PRINTS); SM00177 (SMART); SM00178 (SMART); IPR006689 (PFAM); G3DSA:3.40.50.300 (GENE3D); IPR005225 (TIGRFAM); PTHR11711 (PANTHER); PS51417 (PROSITE_PROFILES); cd00878 (CDD); IPR027417 (SUPERFAMILY)	F:GO:0005525	F:GTP binding
Sac_contig_65	[INTERPRO, BLASTED, MAPPED, ANNOTATED]	60S ribosomal protein L32	3209	15	3.3618e-37	74.97	3	F:GO:0003735; C:GO:0005840; P:GO:0006412	F:structural constituent of ribosome; C:ribosome; P:translation			IPR001515 (SMART); IPR001515 (PFAM); IPR001515 (PANTHER); IPR001515 (PRODOM); IPR001515 (CDD); IPR036351 (SUPERFAMILY)	F:GO:0003735; C:GO:0005622; C:GO:0005840; P:GO:0006412	F:structural constituent of ribosome; C:intracellular; C:ribosome; P:translation
Sac_contig_66	[INTERPRO, BLASTED]	hypothetical protein RF11_07124	6833	1	0.00083793	54.17						IPR002035 (SMART); IPR036465 (G3DSA:3.40.50.GENE3D); IPR036465 (G3DSA:3.40.50.GENE3D); IPR002035 (PFAM); mobidb-lite (MOBIDB_LITE); mobidb-lite (MOBIDB_LITE); mobidb-lite (MOBIDB_LITE); mobidb-lite (MOBIDB_LITE); mobidb-lite (MOBIDB_LITE); mobidb-lite (MOBIDB_LITE); PTHR44105 (PANTHER); IPR002035 (PROSITE_PROFILES); IPR002035 (PROSITE_PROFILES); cd00198 (CDD); IPR036465 (SUPERFAMILY); IPR036465 (…	no GO terms	no GO terms
Sac_contig_67	[INTERPRO, BLASTED]	alpha-crystallin A chain-like	1017	15	2.60574e-09	53.37						IPR002068 (PFAM); IPR008978 (G3DSA:2.60.40.GENE3D); IPR031107 (PANTHER); IPR002068 (PROSITE_PROFILES); cd06526 (CDD); cd06464 (CDD); IPR008978 (SUPERFAMILY); IPR008978 (SUPERFAMILY)	no GO terms	no GO terms
Sac_contig_68	[INTERPRO, BLASTED, MAPPED, ANNOTATED]	ferritin, heavy polypeptide 1	3086	15	1.97964e-46	69.19	6	F:GO:0004322; C:GO:0005737; P:GO:0006826; P:GO:0006879; F:GO:0008199; P:GO:0055114	F:ferroxidase activity; C:cytoplasm; P:iron ion transport; P:cellular iron ion homeostasis; F:ferric iron binding; P:oxidation-reduction process	EC:1.16.3.1; EC:1.16.3	Ferroxidase; Oxidizing metal ions	IPR008331 (PFAM); IPR012347 (G3DSA:1.20.1260.GENE3D); IPR001519 (PANTHER); IPR009040 (PROSITE_PROFILES); cd01056 (CDD); IPR009078 (SUPERFAMILY)	P:GO:0006826; P:GO:0006879; F:GO:0008199	P:iron ion transport; P:cellular iron ion homeostasis; F:ferric iron binding
Sac_contig_69	[INTERPRO, BLASTED]	Stress-induced-phosphoprotein 1	6450	15	3.53224e-165	65.54						IPR019734 (SMART); IPR006636 (SMART); IPR019734 (PFAM); IPR011990 (G3DSA:1.25.40.GENE3D); PF13414 (PFAM); IPR041243 (PFAM); G3DSA:1.10.260.100 (GENE3D); G3DSA:1.10.260.100 (GENE3D); IPR011990 (G3DSA:1.25.40.GENE3D); IPR011990 (G3DSA:1.25.40.GENE3D); PF13424 (PFAM); mobidb-lite (MOBIDB_LITE); mobidb-lite (MOBIDB_LITE); mobidb-lite (MOBIDB_LITE); PTHR22904:SF488 (PANTHER); PTHR22904 (PANTHER); IPR0…	F:GO:0005515	F:protein binding
Sac_contig_70	[INTERPRO, BLASTED, MAPPED, ANNOTATED]	AChain A, Structural Analysis Of The Human Fibroblast Growth Factor Receptor 4 Kinase	3532	15	2.81337e-85	67.96	4	F:GO:0004714; F:GO:0005524; C:GO:0016021; P:GO:0018108	F:transmembrane receptor protein tyrosine kinase activity; F:ATP binding; C:integral component of membrane; P:peptidyl-tyrosine phosphorylation	EC:2.7.10; EC:2.7.10.1; EC:2.7.11	Transferring phosphorus-containing groups; Receptor protein-tyrosine kinase; Transferring phosphorus-containing groups	IPR001245 (PRINTS); IPR020635 (SMART); G3DSA:1.10.510.10 (GENE3D); IPR001245 (PFAM); G3DSA:3.30.200.20 (GENE3D); PIRSF000615 (PIRSF); PTHR24416 (PANTHER); PTHR24416:SF400 (PANTHER); IPR000719 (PROSITE_PROFILES); cd00192 (CDD); IPR011009 (SUPERFAMILY)	F:GO:0004672; F:GO:0004713; F:GO:0005524; P:GO:0006468	F:protein kinase activity; F:protein tyrosine kinase activity; F:ATP binding; P:protein phosphorylation
Sac_contig_71	[INTERPRO, NO-BLAST]	---NA---	243									no IPS match	no IPS match	no IPS match
Sac_contig_72	[INTERPRO, BLASTED, MAPPED, ANNOTATED]	selenocysteine-specific elongation factor	3721	15	1.59662e-93	65.76	8	F:GO:0000049; P:GO:0001514; F:GO:0003746; F:GO:0003924; F:GO:0005525; F:GO:0035368; F:GO:0043021; C:GO:1990904	F:tRNA binding; P:selenocysteine incorporation; F:translation elongation factor activity; F:GTPase activity; F:GTP binding; F:selenocysteine insertion sequence binding; F:ribonucleoprotein complex binding; C:ribonucleoprotein complex	EC:3.6.1.15	Nucleoside-triphosphate phosphatase	IPR000795 (PRINTS); G3DSA:3.40.50.300 (GENE3D); G3DSA:2.40.30.10 (GENE3D); IPR000795 (PFAM); IPR005225 (TIGRFAM); PTHR43721 (PANTHER); PTHR43721:SF11 (PANTHER); IPR000795 (PROSITE_PROFILES); IPR009000 (SUPERFAMILY); IPR027417 (SUPERFAMILY)	F:GO:0003924; F:GO:0005525	F:GTPase activity; F:GTP binding
Sac_contig_73	[INTERPRO, BLASTED, MAPPED, ANNOTATED]	hormone-sensitive lipase-like	1188	15	1.05177e-26	48.57	2	P:GO:0006629; F:GO:0016787	P:lipid metabolic process; F:hydrolase activity			IPR010468 (PFAM); PTHR23025 (PANTHER); PTHR23025:SF3 (PANTHER)	P:GO:0008203; P:GO:0016042; F:GO:0016298	P:cholesterol metabolic process; P:lipid catabolic process; F:lipase activity
Sac_contig_74	[INTERPRO, BLASTED, MAPPED, ANNOTATED]	26S protease regulatory subunit 4	4747	15	0	93.3	7	F:GO:0005524; C:GO:0005737; F:GO:0008233; C:GO:0008540; F:GO:0017025; F:GO:0036402; P:GO:1901800	F:ATP binding; C:cytoplasm; F:peptidase activity; C:proteasome regulatory particle, base subcomplex; F:TBP-class protein binding; F:proteasome-activating ATPase activity; P:positive regulation of proteasomal protein catabolic process	EC:3.6.1.3; EC:3.6.1.15	Adenosinetriphosphatase; Nucleoside-triphosphate phosphatase	IPR001810 (SMART); IPR013763 (SMART); IPR006671 (PFAM); G3DSA:1.10.472.10 (GENE3D); IPR001810 (PFAM); IPR032675 (G3DSA:3.80.10.GENE3D); IPR039361 (PANTHER); IPR028857 (PTHR10177:PANTHER); IPR001810 (PROSITE_PROFILES); IPR013763 (CDD); IPR036915 (SUPERFAMILY); IPR036047 (SUPERFAMILY)	F:GO:0005515; P:GO:0051726	F:protein binding; P:regulation of cell cycle
Sac_contig_75	[INTERPRO, BLASTED, MAPPED, ANNOTATED]	succinate--CoA ligase [ADP-forming] subunit beta, mitochondrial	2868	15	3.41313e-151	73.27	5	F:GO:0000287; F:GO:0004775; F:GO:0005524; C:GO:0005739; P:GO:0006099	F:magnesium ion binding; F:succinate-CoA ligase (ADP-forming) activity; F:ATP binding; C:mitochondrion; P:tricarboxylic acid cycle	EC:6.2.1.5	Succinate--CoA ligase (ADP-forming)	G3DSA:3.30.470.20 (GENE3D); IPR013650 (PFAM); IPR005811 (PFAM); IPR013815 (G3DSA:3.30.1490.GENE3D); IPR005809 (PIRSF); IPR005809 (TIGRFAM); IPR016102 (G3DSA:3.40.50.GENE3D); IPR005809 (PANTHER); PTHR11815:SF1 (PANTHER); IPR005809 (HAMAP); IPR016102 (SUPERFAMILY); SSF56059 (SUPERFAMILY)	F:GO:0003824; F:GO:0005524; P:GO:0006099	F:catalytic activity; F:ATP binding; P:tricarboxylic acid cycle
Sac_contig_76	[INTERPRO, BLASTED]	trafficking protein particle complex subunit 8	3559	15	9.5816e-20	49.92						IPR024420 (PFAM); IPR024420 (PANTHER)	no GO terms	no GO terms
Sac_contig_77	[INTERPRO, BLASTED, MAPPED, ANNOTATED]	serine/threonine-protein kinase PLK1-like	5496	15	0	64.37	9	P:GO:0000278; C:GO:0000922; F:GO:0004674; F:GO:0005524; C:GO:0005634; C:GO:0005737; C:GO:0005813; P:GO:0006468; P:GO:0032465	P:mitotic cell cycle; C:spindle pole; F:protein serine/threonine kinase activity; F:ATP binding; C:nucleus; C:cytoplasm; C:centrosome; P:protein phosphorylation; P:regulation of cytokinesis	EC:2.7.11	Transferring phosphorus-containing groups	IPR000719 (SMART); G3DSA:1.10.510.10 (GENE3D); IPR036947 (G3DSA:3.30.1120.GENE3D); G3DSA:3.30.200.20 (GENE3D); PIRSF000615 (PIRSF); IPR000959 (PFAM); IPR036947 (G3DSA:3.30.1120.GENE3D); IPR000719 (PFAM); PTHR24345 (PANTHER); PTHR24345:SF57 (PANTHER); IPR000719 (PROSITE_PROFILES); IPR000959 (PROSITE_PROFILES); IPR000959 (PROSITE_PROFILES); IPR033701 (CDD); IPR033695 (CDD); cd14099 (CDD); SSF82615 …	F:GO:0004672; F:GO:0005515; F:GO:0005524; P:GO:0006468	F:protein kinase activity; F:protein binding; F:ATP binding; P:protein phosphorylation
Sac_contig_78	[INTERPRO, BLASTED, MAPPED, ANNOTATED]	putative deoxyribonuclease TATDN1	3972	15	6.57705e-77	64.55	2	P:GO:0006259; F:GO:0016888	P:DNA metabolic process; F:endodeoxyribonuclease activity, producing 5'-phosphomonoesters	EC:3.1.30; EC:3.1.21	Acting on ester bonds; Acting on ester bonds	G3DSA:3.20.20.140 (GENE3D); IPR001130 (PFAM); IPR001130 (PIRSF); IPR001130 (PANTHER); PTHR10060:SF15 (PANTHER); IPR001130 (CDD); IPR032466 (SUPERFAMILY)	F:GO:0016788	F:hydrolase activity, acting on ester bonds
Sac_contig_79	[INTERPRO, BLASTED, MAPPED, ANNOTATED]	bifunctional 3'-phosphoadenosine 5'-phosphosulfate synthase 2-like isoform X2	3631	15	4.177e-155	75.2	6	P:GO:0000103; F:GO:0004020; F:GO:0004781; F:GO:0005524; P:GO:0016310; P:GO:0050428	P:sulfate assimilation; F:adenylylsulfate kinase activity; F:sulfate adenylyltransferase (ATP) activity; F:ATP binding; P:phosphorylation; P:3'-phosphoadenosine 5'-phosphosulfate biosynthetic process	EC:2.7.7.4; EC:2.7.1.25	Sulfate adenylyltransferase; Adenylyl-sulfate kinase	IPR024951 (PFAM); IPR014729 (G3DSA:3.40.50.GENE3D); IPR025980 (PFAM); G3DSA:3.10.400.10 (GENE3D); PTHR11055 (PANTHER); PTHR11055:SF16 (PANTHER); IPR002650 (CDD); IPR015947 (SUPERFAMILY); SSF52374 (SUPERFAMILY)	P:GO:0000103; F:GO:0004781	P:sulfate assimilation; F:sulfate adenylyltransferase (ATP) activity
Sac_contig_80	[INTERPRO, NO-BLAST]	---NA---	267									no IPS match	no IPS match	no IPS match
Sac_contig_81	[INTERPRO, NO-BLAST]	---NA---	1058									IPR017920 (PFAM); IPR017920 (PROSITE_PROFILES)	no GO terms	no GO terms
Sac_contig_82	[INTERPRO, BLASTED, MAPPED, ANNOTATED]	calmodulin	665	15	1.53497e-93	91.57	2	F:GO:0005509; P:GO:0019722	F:calcium ion binding; P:calcium-mediated signaling			IPR002048 (SMART); G3DSA:1.10.238.10 (GENE3D); G3DSA:1.10.238.10 (GENE3D); IPR002048 (PFAM); G3DSA:1.10.238.10 (GENE3D); IPR039030 (PTHR23050:PANTHER); PTHR23050 (PANTHER); IPR002048 (PROSITE_PROFILES); IPR002048 (PROSITE_PROFILES); IPR002048 (PROSITE_PROFILES); IPR002048 (PROSITE_PROFILES); IPR002048 (CDD); IPR002048 (CDD); IPR011992 (SUPERFAMILY)	F:GO:0005509; P:GO:0019722	F:calcium ion binding; P:calcium-mediated signaling
Sac_contig_83	[INTERPRO, BLASTED, MAPPED, ANNOTATED]	ATP synthase subunit d, mitochondrial	705	15	6.05513e-13	50.25	4	C:GO:0000276; P:GO:0006812; F:GO:0015078; F:GO:0016887	C:mitochondrial proton-transporting ATP synthase complex, coupling factor F(o); P:cation transport; F:proton transmembrane transporter activity; F:ATPase activity	EC:3.6.1.3; EC:3.6.1.15	Adenosinetriphosphatase; Nucleoside-triphosphate phosphatase	IPR036228 (G3DSA:1.20.58.GENE3D); IPR008689 (PFAM); IPR008689 (PANTHER); PD968187 (PRODOM); IPR036228 (SUPERFAMILY)	C:GO:0000276; F:GO:0015078; P:GO:0015986	C:mitochondrial proton-transporting ATP synthase complex, coupling factor F(o); F:proton transmembrane transporter activity; P:ATP synthesis coupled proton transport
Sac_contig_84	[INTERPRO, NO-BLAST]	---NA---	291									no IPS match	no IPS match	no IPS match
Sac_contig_85	[INTERPRO, BLASTED, MAPPED, ANNOTATED]	protein BTG2-like	4497	15	5.20563e-19	60.78	4	C:GO:0005634; C:GO:0005737; P:GO:0008285; P:GO:0045930	C:nucleus; C:cytoplasm; P:negative regulation of cell population proliferation; P:negative regulation of mitotic cell cycle			no IPS match	no IPS match	no IPS match
Sac_contig_86	[INTERPRO, BLASTED, MAPPED, ANNOTATED]	TGF-beta receptor type-1	1784	15	2.1059e-73	55.46	15	F:GO:0000166; P:GO:0001938; F:GO:0005025; C:GO:0005623; P:GO:0007179; P:GO:0010717; C:GO:0016020; P:GO:0016310; P:GO:0032924; P:GO:0035556; P:GO:0042118; F:GO:0043167; P:GO:0045893; F:GO:0050431; P:GO:0060317	F:nucleotide binding; P:positive regulation of endothelial cell proliferation; F:transforming growth factor beta receptor activity, type I; C:cell; P:transforming growth factor beta receptor signaling pathway; P:regulation of epithelial to mesenchymal transition; C:membrane; P:phosphorylation; P:activin receptor signaling pathway; P:intracellular signal transduction; P:endothelial cell activation…	EC:2.7.11	Transferring phosphorus-containing groups	IPR000719 (SMART); G3DSA:3.30.200.20 (GENE3D); IPR000719 (PFAM); IPR000333 (PANTHER); IPR000719 (PROSITE_PROFILES); IPR011009 (SUPERFAMILY)	F:GO:0004672; F:GO:0004675; F:GO:0005524; P:GO:0006468; P:GO:0007178; C:GO:0016020	F:protein kinase activity; F:transmembrane receptor protein serine/threonine kinase activity; F:ATP binding; P:protein phosphorylation; P:transmembrane receptor protein serine/threonine kinase signaling pathway; C:membrane
Sac_contig_87	[INTERPRO, BLASTED, MAPPED, ANNOTATED]	lysine--tRNA ligase isoform X1	5423	15	0	78.19	5	F:GO:0003676; F:GO:0004824; F:GO:0005524; C:GO:0005737; P:GO:0006430	F:nucleic acid binding; F:lysine-tRNA ligase activity; F:ATP binding; C:cytoplasm; P:lysyl-tRNA aminoacylation	EC:6.1.1.6	Lysine--tRNA ligase	IPR018149 (PRINTS); IPR004365 (PFAM); IPR002313 (TIGRFAM); IPR034762 (PIRSF); G3DSA:2.40.50.140 (GENE3D); IPR004364 (PFAM); G3DSA:3.30.930.10 (GENE3D); mobidb-lite (MOBIDB_LITE); PTHR42918 (PANTHER); PTHR42918:SF3 (PANTHER); IPR006195 (PROSITE_PROFILES); IPR002313 (HAMAP); cd04322 (CDD); IPR018149 (CDD); SSF55681 (SUPERFAMILY); IPR012340 (SUPERFAMILY)	F:GO:0000166; F:GO:0003676; F:GO:0004812; F:GO:0004824; F:GO:0005524; C:GO:0005737; P:GO:0006418; P:GO:0006430	F:nucleotide binding; F:nucleic acid binding; F:aminoacyl-tRNA ligase activity; F:lysine-tRNA ligase activity; F:ATP binding; C:cytoplasm; P:tRNA aminoacylation for protein translation; P:lysyl-tRNA aminoacylation
Sac_contig_88	[INTERPRO, BLASTED, MAPPED, ANNOTATED]	M-phase inducer phosphatase-like isoform X2	2950	15	1.81933e-53	62.52	6	F:GO:0004725; C:GO:0005634; C:GO:0005737; P:GO:0010971; P:GO:0035335; P:GO:0110032	F:protein tyrosine phosphatase activity; C:nucleus; C:cytoplasm; P:positive regulation of G2/M transition of mitotic cell cycle; P:peptidyl-tyrosine dephosphorylation; P:positive regulation of G2/MI transition of meiotic cell cycle	EC:3.1.3.16; EC:3.1.3.48	Protein-serine/threonine phosphatase; Protein-tyrosine-phosphatase	IPR000751 (PRINTS); IPR001763 (SMART); IPR001763 (PFAM); IPR036873 (G3DSA:3.40.250.GENE3D); PTHR10828 (PANTHER); PTHR10828:SF17 (PANTHER); IPR001763 (PROSITE_PROFILES); IPR036873 (SUPERFAMILY)	F:GO:0004725; C:GO:0005622; P:GO:0006470; P:GO:1902751	F:protein tyrosine phosphatase activity; C:intracellular; P:protein dephosphorylation; P:positive regulation of cell cycle G2/M phase transition
Sac_contig_89	[INTERPRO, BLASTED, MAPPED, ANNOTATED]	receptor expression-enhancing protein 5-like isoform X2	1256	15	6.70754e-60	72.13	1	C:GO:0016021	C:integral component of membrane			IPR004345 (PFAM); PTHR12300:SF30 (PANTHER); IPR004345 (PANTHER)	no GO terms	no GO terms
Sac_contig_90	[INTERPRO, BLASTED, MAPPED, ANNOTATED]	glutamine--tRNA ligase	3984	15	0	71	4	F:GO:0004819; F:GO:0005524; C:GO:0005737; P:GO:0006425	F:glutamine-tRNA ligase activity; F:ATP binding; C:cytoplasm; P:glutaminyl-tRNA aminoacylation	EC:6.1.1.18	Glutamine--tRNA ligase	IPR000924 (PRINTS); IPR020059 (PFAM); IPR020056 (G3DSA:2.40.240.GENE3D); G3DSA:1.10.8.1290 (GENE3D); IPR004514 (TIGRFAM); IPR014729 (G3DSA:3.40.50.GENE3D); IPR020056 (G3DSA:2.40.240.GENE3D); IPR007639 (PFAM); IPR020058 (PFAM); IPR007638 (PFAM); PTHR43097:SF4 (PANTHER); PTHR43097 (PANTHER); cd00807 (CDD); SSF52374 (SUPERFAMILY); IPR011035 (SUPERFAMILY)	F:GO:0000166; F:GO:0004812; F:GO:0004819; F:GO:0005524; C:GO:0005737; P:GO:0006412; P:GO:0006418; P:GO:0006425; P:GO:0043039	F:nucleotide binding; F:aminoacyl-tRNA ligase activity; F:glutamine-tRNA ligase activity; F:ATP binding; C:cytoplasm; P:translation; P:tRNA aminoacylation for protein translation; P:glutaminyl-tRNA aminoacylation; P:tRNA aminoacylation
Sac_contig_91	[INTERPRO, BLASTED, MAPPED, ANNOTATED]	T-complex protein 1 subunit delta-like	5578	15	0	84.64	4	F:GO:0005524; C:GO:0005737; P:GO:0006457; F:GO:0051082	F:ATP binding; C:cytoplasm; P:protein folding; F:unfolded protein binding			G3DSA:1.10.390.60 (GENE3D); IPR037813 (PANTHER)	C:GO:0005669	C:transcription factor TFIID complex
Sac_contig_92	[INTERPRO, NO-BLAST]	---NA---	869									no IPS match	no IPS match	no IPS match
Sac_contig_93	[INTERPRO, NO-BLAST]	---NA---	373									no IPS match	no IPS match	no IPS match
Sac_contig_94	[INTERPRO, BLASTED, MAPPED]	Protein abnormal spindle	4287	15	8.90415e-11	48.16	1	P:GO:0007051	P:spindle organization			IPR000048 (SMART); IPR000048 (PFAM); IPR036872 (G3DSA:1.10.418.GENE3D); IPR031549 (PFAM); G3DSA:1.20.5.190 (GENE3D); IPR029955 (PANTHER); IPR001715 (PROSITE_PROFILES); IPR000048 (PROSITE_PROFILES); IPR000048 (PROSITE_PROFILES); IPR036872 (SUPERFAMILY)	F:GO:0005515; P:GO:0007051	F:protein binding; P:spindle organization
Sac_contig_95	[INTERPRO, BLASTED, MAPPED, ANNOTATED]	CTP synthase 1 isoform X2	8346	15	1.94036e-174	70.51	9	F:GO:0003883; F:GO:0005524; C:GO:0005737; P:GO:0006541; C:GO:0016021; P:GO:0019856; F:GO:0042802; P:GO:0044210; C:GO:0097268	F:CTP synthase activity; F:ATP binding; C:cytoplasm; P:glutamine metabolic process; C:integral component of membrane; P:pyrimidine nucleobase biosynthetic process; F:identical protein binding; P:'de novo' CTP biosynthetic process; C:cytoophidium	EC:6.3.4.2	CTP synthase (glutamine hydrolyzing)	IPR000719 (SMART); IPR015943 (G3DSA:2.130.10.GENE3D); IPR038357 (G3DSA:1.20.1440.GENE3D); G3DSA:3.30.200.20 (GENE3D); G3DSA:1.10.510.10 (GENE3D); IPR000719 (PFAM); IPR010513 (PFAM); PTHR13954 (PANTHER); PTHR13954 (PANTHER); IPR033523 (PTHR13954:PANTHER); IPR033523 (PTHR13954:PANTHER); IPR010513 (PROSITE_PROFILES); IPR000719 (PROSITE_PROFILES); IPR011047 (SUPERFAMILY); IPR011009 (SUPERFAMILY)	F:GO:0004540; F:GO:0004672; F:GO:0005515; F:GO:0005524; P:GO:0006397; P:GO:0006468	F:ribonuclease activity; F:protein kinase activity; F:protein binding; F:ATP binding; P:mRNA processing; P:protein phosphorylation
Sac_contig_96	[INTERPRO, BLASTED, MAPPED, ANNOTATED]	ATP-binding cassette sub-family G member 4-like	2214	15	2.75327e-134	68.06	5	F:GO:0005524; C:GO:0005886; C:GO:0016021; F:GO:0042626; P:GO:0055085	F:ATP binding; C:plasma membrane; C:integral component of membrane; F:ATPase-coupled transmembrane transporter activity; P:transmembrane transport	EC:3.6.1.3; EC:3.6.1.15	Adenosinetriphosphatase; Nucleoside-triphosphate phosphatase	IPR013525 (PFAM); PTHR19241 (PANTHER); PTHR19241:SF438 (PANTHER)	C:GO:0016020	C:membrane
Sac_contig_97	[INTERPRO, BLASTED, MAPPED, ANNOTATED]	deoxyribodipyrimidine photo-lyase-like	4774	15	2.21124e-120	57.16	2	F:GO:0003904; P:GO:0006281	F:deoxyribodipyrimidine photo-lyase activity; P:DNA repair	EC:4.1.99.3; EC:4.1.99	Deoxyribodipyrimidine photo-lyase; Carbon-carbon lyases	IPR006050 (PFAM); G3DSA:1.10.579.10 (GENE3D); IPR014729 (G3DSA:3.40.50.GENE3D); G3DSA:1.25.40.80 (GENE3D); PTHR10211:SF0 (PANTHER); PTHR10211 (PANTHER); IPR006050 (PROSITE_PROFILES); IPR036134 (SUPERFAMILY); IPR036155 (SUPERFAMILY)	no GO terms	no GO terms
Sac_contig_98	[INTERPRO, BLASTED]	deoxynucleoside triphosphate triphosphohydrolase SAMHD1	2367	15	1.42593e-92	56.47						G3DSA:3.30.70.2760 (GENE3D); G3DSA:1.10.3210.10 (GENE3D); PTHR11373:SF4 (PANTHER); PTHR11373 (PANTHER); SSF109604 (SUPERFAMILY)	no GO terms	no GO terms
Sac_contig_99	[INTERPRO, BLASTED, MAPPED, ANNOTATED]	deoxynucleoside triphosphate triphosphohydrolase SAMHD1-like	260	15	4.59545e-08	68.47	5	C:GO:0005634; P:GO:0006203; F:GO:0008832; P:GO:0045088; P:GO:0051607	C:nucleus; P:dGTP catabolic process; F:dGTPase activity; P:regulation of innate immune response; P:defense response to virus	EC:3.1.5.1	dGTPase	no IPS match	no IPS match	no IPS match
Sac_contig_100	[INTERPRO, BLASTED, MAPPED, ANNOTATED]	ATP-binding cassette sub-family A member 1	8260	15	0	47.31	3	F:GO:0005215; P:GO:0006810; F:GO:0016887	F:transporter activity; P:transport; F:ATPase activity	EC:3.6.1.3; EC:3.6.1.15	Adenosinetriphosphatase; Nucleoside-triphosphate phosphatase	IPR003593 (SMART); PF12698 (PFAM); G3DSA:3.40.50.300 (GENE3D); IPR003439 (PFAM); IPR003439 (PFAM); G3DSA:3.40.50.300 (GENE3D); IPR026082 (PANTHER); IPR003439 (PROSITE_PROFILES); IPR003439 (PROSITE_PROFILES); cd03263 (CDD); cd03263 (CDD); IPR027417 (SUPERFAMILY); IPR027417 (SUPERFAMILY)	F:GO:0005524; C:GO:0016021; F:GO:0016887; F:GO:0042626; P:GO:0055085	F:ATP binding; C:integral component of membrane; F:ATPase activity; F:ATPase-coupled transmembrane transporter activity; P:transmembrane transport
Sac_contig_101	[INTERPRO, BLASTED, MAPPED]	endophilin-B1-like isoform X4	1164	15	3.98741e-33	50.87	1	C:GO:0005737	C:cytoplasm			IPR004148 (SMART); IPR027267 (G3DSA:1.20.1270.GENE3D); IPR004148 (PFAM); PTHR44071 (PANTHER); IPR027267 (SUPERFAMILY)	F:GO:0005515; C:GO:0005737	F:protein binding; C:cytoplasm
Sac_contig_102	[INTERPRO, BLASTED, MAPPED, ANNOTATED]	probable palmitoyltransferase ZDHHC14	4358	15	1.3676e-58	64.84	2	C:GO:0016021; F:GO:0019706	C:integral component of membrane; F:protein-cysteine S-palmitoyltransferase activity	EC:2.3.1.225	Protein S-acyltransferase	IPR001766 (PRINTS); IPR001766 (SMART); IPR001766 (PFAM); IPR036388 (G3DSA:1.10.10.GENE3D); mobidb-lite (MOBIDB_LITE); mobidb-lite (MOBIDB_LITE); PTHR11829:SF205 (PANTHER); PTHR11829 (PANTHER); IPR001766 (PROSITE_PROFILES); IPR036390 (SUPERFAMILY)	F:GO:0003700; P:GO:0006355; F:GO:0043565	F:DNA-binding transcription factor activity; P:regulation of transcription, DNA-templated; F:sequence-specific DNA binding
Sac_contig_103	[INTERPRO, BLASTED, MAPPED]	E3 SUMO-protein ligase PIAS2-like isoform X1	2606	15	2.61688e-30	49.8	3	F:GO:0008270; P:GO:0016925; F:GO:0019789	F:zinc ion binding; P:protein sumoylation; F:SUMO transferase activity			IPR023321 (PFAM); IPR038654 (G3DSA:2.60.120.GENE3D); IPR013083 (G3DSA:3.30.40.GENE3D); IPR004181 (PFAM); PTHR10782 (PANTHER); IPR004181 (PROSITE_PROFILES); cd16650 (CDD); SSF57850 (SUPERFAMILY)	F:GO:0008270	F:zinc ion binding
Sac_contig_104	[INTERPRO, NO-BLAST]	---NA---	392									no IPS match	no IPS match	no IPS match
Sac_contig_105	[INTERPRO, BLASTED, MAPPED, ANNOTATED]	cleavage stimulation factor subunit 1	3325	15	6.75823e-153	68.41	1	C:GO:0005848	C:mRNA cleavage stimulating factor complex			IPR001680 (SMART); IPR015943 (G3DSA:2.130.10.GENE3D); IPR001680 (PFAM); IPR032028 (PFAM); IPR015943 (G3DSA:2.130.10.GENE3D); IPR038184 (G3DSA:1.20.960.GENE3D); PTHR44133:SF2 (PANTHER); PTHR44133 (PANTHER); IPR017986 (PROSITE_PROFILES); IPR001680 (PROSITE_PROFILES); IPR001680 (PROSITE_PROFILES); IPR001680 (PROSITE_PROFILES); IPR001680 (PROSITE_PROFILES); cd00200 (CDD); IPR036322 (SUPERFAMILY)	F:GO:0005515	F:protein binding
Sac_contig_106	[INTERPRO, BLASTED, MAPPED, ANNOTATED]	dnaJ homolog subfamily C member 21-like	5707	15	6.68853e-56	56.13	1	F:GO:0046872	F:metal ion binding			IPR001623 (PRINTS); IPR001623 (SMART); G3DSA:3.30.160.60 (GENE3D); IPR001623 (PFAM); IPR036869 (G3DSA:1.10.287.GENE3D); PTHR44029 (PANTHER); IPR013087 (PROSITE_PROFILES); IPR001623 (PROSITE_PROFILES); IPR001623 (CDD); IPR036869 (SUPERFAMILY); IPR036236 (SUPERFAMILY)	F:GO:0003676	F:nucleic acid binding
Sac_contig_107	[INTERPRO, BLASTED, MAPPED, ANNOTATED]	cysteine dioxygenase type 1	982	15	9.85045e-59	69.74	4	F:GO:0005506; F:GO:0017172; P:GO:0042412; P:GO:0055114	F:iron ion binding; F:cysteine dioxygenase activity; P:taurine biosynthetic process; P:oxidation-reduction process	EC:1.13.11; EC:1.13.11.20	Acting on single donors with incorporation of molecular oxygen (oxygenases). The oxygen incorporated need not be derived from O(2); Cysteine dioxygenase	IPR014710 (G3DSA:2.60.120.GENE3D); IPR010300 (PFAM); IPR010300 (PANTHER); IPR011051 (SUPERFAMILY)	F:GO:0005506; F:GO:0016702; P:GO:0055114	F:iron ion binding; F:oxidoreductase activity, acting on single donors with incorporation of molecular oxygen, incorporation of two atoms of oxygen; P:oxidation-reduction process
Sac_contig_108	[INTERPRO, BLASTED, MAPPED, ANNOTATED]	rRNA-processing protein UTP23 homolog	737	15	5.52626e-33	61.01	3	C:GO:0005730; C:GO:0032040; F:GO:0070181	C:nucleolus; C:small-subunit processome; F:small ribosomal subunit rRNA binding			IPR006984 (PFAM); G3DSA:3.40.50.1010 (GENE3D); PTHR12416:SF3 (PANTHER); PTHR12416 (PANTHER); IPR029060 (SUPERFAMILY)	C:GO:0032040	C:small-subunit processome
Sac_contig_109	[INTERPRO, BLASTED, MAPPED, ANNOTATED]	spectrin beta chain, erythrocytic-like	10359	15	4.72024e-130	55.48	1	F:GO:0003779	F:actin binding			IPR018159 (SMART); IPR001715 (SMART); IPR036872 (G3DSA:1.10.418.GENE3D); G3DSA:1.20.58.1940 (GENE3D); G3DSA:1.20.58.60 (GENE3D); G3DSA:1.20.58.1940 (GENE3D); IPR002017 (PFAM); IPR001715 (PFAM); IPR011993 (G3DSA:2.30.29.GENE3D); G3DSA:1.20.58.60 (GENE3D); IPR041681 (PFAM); IPR036872 (G3DSA:1.10.418.GENE3D); G3DSA:1.20.58.1940 (GENE3D); mobidb-lite (MOBIDB_LITE); mobidb-lite (MOBIDB_LITE); PTHR1191…	F:GO:0005515	F:protein binding
Sac_contig_110	[INTERPRO, BLASTED, MAPPED, ANNOTATED]	alpha-1,3/1,6-mannosyltransferase ALG2	1997	15	8.97753e-44	70.74	6	F:GO:0000033; F:GO:0004378; C:GO:0005783; P:GO:0006490; P:GO:0033577; P:GO:0097502	F:alpha-1,3-mannosyltransferase activity; F:GDP-Man:Man1GlcNAc2-PP-Dol alpha-1,3-mannosyltransferase activity; C:endoplasmic reticulum; P:oligosaccharide-lipid intermediate biosynthetic process; P:protein glycosylation in endoplasmic reticulum; P:mannosylation	EC:2.4.1.132	GDP-Man:Man(1)GlcNAc(2)-PP-dolichol alpha-1,3-mannosyltransferase	IPR001296 (PFAM); G3DSA:3.40.50.2000 (GENE3D); PTHR12526 (PANTHER); PTHR12526:SF329 (PANTHER); SSF53756 (SUPERFAMILY)	no GO terms	no GO terms
Sac_contig_111	[INTERPRO, BLASTED]	Hsc70-interacting protein	1861	15	2.40845e-72	66.57						IPR019734 (SMART); IPR006636 (SMART); IPR011990 (G3DSA:1.25.40.GENE3D); IPR041243 (PFAM); G3DSA:1.10.260.100 (GENE3D); PTHR22904:SF407 (PANTHER); PTHR22904 (PANTHER); IPR013026 (PROSITE_PROFILES); IPR011990 (SUPERFAMILY)	F:GO:0005515	F:protein binding
Sac_contig_112	[INTERPRO, NO-BLAST]	---NA---	5079									PTHR23159 (PANTHER); SSF57997 (SUPERFAMILY)	no GO terms	no GO terms
Sac_contig_113	[INTERPRO, BLASTED, MAPPED, ANNOTATED]	tubulin beta chain-like	2359	15	0	91.49	7	F:GO:0003924; F:GO:0005200; F:GO:0005525; C:GO:0005737; C:GO:0005874; P:GO:0007010; P:GO:0007017	F:GTPase activity; F:structural constituent of cytoskeleton; F:GTP binding; C:cytoplasm; C:microtubule; P:cytoskeleton organization; P:microtubule-based process	EC:3.6.1.15	Nucleoside-triphosphate phosphatase	IPR002453 (PRINTS); IPR000217 (PRINTS); IPR018316 (SMART); IPR003008 (SMART); IPR023123 (G3DSA:1.10.287.GENE3D); IPR037103 (G3DSA:3.30.1330.GENE3D); IPR018316 (PFAM); IPR003008 (PFAM); IPR036525 (G3DSA:3.40.50.GENE3D); mobidb-lite (MOBIDB_LITE); mobidb-lite (MOBIDB_LITE); IPR000217 (PANTHER); IPR002453 (PTHR11588:PANTHER); cd02187 (CDD); IPR008280 (SUPERFAMILY); IPR036525 (SUPERFAMILY)	F:GO:0003924; F:GO:0005200; F:GO:0005525; C:GO:0005874; P:GO:0007017	F:GTPase activity; F:structural constituent of cytoskeleton; F:GTP binding; C:microtubule; P:microtubule-based process
Sac_contig_114	[INTERPRO, BLASTED, MAPPED, ANNOTATED]	upstream stimulatory factor 1-like isoform X2	1073	15	5.82498e-23	52.44	2	P:GO:0006355; F:GO:0046983	P:regulation of transcription, DNA-templated; F:protein dimerization activity			IPR011598 (SMART); IPR036638 (G3DSA:4.10.280.GENE3D); IPR011598 (PFAM); mobidb-lite (MOBIDB_LITE); mobidb-lite (MOBIDB_LITE); mobidb-lite (MOBIDB_LITE); PTHR12565:SF45 (PANTHER); IPR024097 (PANTHER); IPR011598 (PROSITE_PROFILES); IPR011598 (CDD); IPR036638 (SUPERFAMILY)	P:GO:0006355; F:GO:0046983	P:regulation of transcription, DNA-templated; F:protein dimerization activity
Sac_contig_115	[INTERPRO, BLASTED, MAPPED, ANNOTATED]	stromal membrane-associated protein 2	3020	15	5.02726e-43	74.47	5	F:GO:0005096; F:GO:0005515; C:GO:0005737; P:GO:0043547; F:GO:0046872	F:GTPase activator activity; F:protein binding; C:cytoplasm; P:positive regulation of GTPase activity; F:metal ion binding			IPR001164 (PRINTS); IPR001164 (SMART); IPR001164 (PFAM); IPR038508 (G3DSA:3.30.40.GENE3D); PTHR23180:SF29 (PANTHER); PTHR23180 (PANTHER); IPR001164 (PROSITE_PROFILES); IPR037278 (SUPERFAMILY)	F:GO:0005096	F:GTPase activator activity
Sac_contig_116	[INTERPRO, BLASTED, MAPPED, ANNOTATED]	importin subunit alpha-4-like	3905	15	2.10345e-146	66.52	5	C:GO:0005634; C:GO:0005737; P:GO:0006606; F:GO:0008565; F:GO:0061608	C:nucleus; C:cytoplasm; P:protein import into nucleus; F:obsolete protein transporter activity; F:nuclear import signal receptor activity			IPR000225 (SMART); IPR032413 (PFAM); IPR024931 (PIRSF); IPR000225 (PFAM); IPR036975 (G3DSA:1.20.5.GENE3D); IPR011989 (G3DSA:1.25.10.GENE3D); mobidb-lite (MOBIDB_LITE); PTHR23316 (PANTHER); PTHR23316:SF28 (PANTHER); IPR000225 (PROSITE_PROFILES); IPR000225 (PROSITE_PROFILES); IPR016024 (SUPERFAMILY)	F:GO:0005515; C:GO:0005634; C:GO:0005737; P:GO:0006606; F:GO:0008565; F:GO:0061608	F:protein binding; C:nucleus; C:cytoplasm; P:protein import into nucleus; F:obsolete protein transporter activity; F:nuclear import signal receptor activity
Sac_contig_117	[INTERPRO, NO-BLAST]	---NA---	606									IPR005455 (PFAM); G3DSA:3.30.450.30 (GENE3D); IPR036140 (SUPERFAMILY)	no GO terms	no GO terms
Sac_contig_118	[INTERPRO, BLASTED, MAPPED, ANNOTATED]	60 kDa heat shock protein, mitochondrial-like	4282	15	0	80.85	3	F:GO:0005524; C:GO:0005737; P:GO:0042026	F:ATP binding; C:cytoplasm; P:protein refolding			IPR001844 (PRINTS); IPR002423 (PFAM); IPR027410 (G3DSA:3.30.260.GENE3D); IPR001844 (TIGRFAM); IPR027413 (G3DSA:1.10.560.GENE3D); IPR027409 (G3DSA:3.50.7.GENE3D); PTHR11353 (PANTHER); PTHR11353:SF64 (PANTHER); IPR001844 (CDD); IPR027410 (SUPERFAMILY); IPR027413 (SUPERFAMILY); IPR027409 (SUPERFAMILY)	F:GO:0005524; C:GO:0005737; P:GO:0042026	F:ATP binding; C:cytoplasm; P:protein refolding
Sac_contig_119	[INTERPRO, NO-BLAST]	---NA---	237									no IPS match	no IPS match	no IPS match
Sac_contig_120	[INTERPRO, BLASTED, MAPPED, ANNOTATED]	acid ceramidase	3334	15	4.89938e-90	61.13	4	C:GO:0005764; P:GO:0006629; F:GO:0017040; F:GO:0102121	C:lysosome; P:lipid metabolic process; F:N-acylsphingosine amidohydrolase activity; F:ceramidase activity	EC:3.5.1.23	Ceramidase	IPR016699 (PIRSF); G3DSA:3.60.60.10 (GENE3D); IPR029132 (PFAM); IPR029130 (PFAM); PTHR28583:SF1 (PANTHER); PTHR28583 (PANTHER); IPR029055 (SUPERFAMILY)	C:GO:0005764; P:GO:0006629	C:lysosome; P:lipid metabolic process
Sac_contig_121	[INTERPRO, NO-BLAST]	---NA---	3780									G3DSA:4.10.400.10 (GENE3D); IPR002172 (CDD)	F:GO:0005515	F:protein binding
Sac_contig_122	[INTERPRO, BLASTED, MAPPED, ANNOTATED]	ras-related protein Rab-27A	636	15	4.65915e-53	65.63	22	F:GO:0003924; F:GO:0005525; C:GO:0005764; P:GO:0006886; P:GO:0010628; F:GO:0019003; P:GO:0019882; C:GO:0030141; C:GO:0030425; P:GO:0032402; P:GO:0032482; C:GO:0032585; P:GO:0036257; C:GO:0042470; P:GO:0050766; C:GO:0070382; P:GO:0071985; P:GO:0097278; P:GO:1903307; P:GO:1903428; P:GO:1903435; P:GO:1990182	F:GTPase activity; F:GTP binding; C:lysosome; P:intracellular protein transport; P:positive regulation of gene expression; F:GDP binding; P:antigen processing and presentation; C:secretory granule; C:dendrite; P:melanosome transport; P:Rab protein signal transduction; C:multivesicular body membrane; P:multivesicular body organization; C:melanosome; P:positive regulation of phagocytosis; C:exocyti…	EC:3.6.1.15	Nucleoside-triphosphate phosphatase	PR00449 (PRINTS); SM00173 (SMART); SM00175 (SMART); SM00174 (SMART); IPR005225 (TIGRFAM); IPR001806 (PFAM); G3DSA:3.40.50.300 (GENE3D); PTHR24073:SF511 (PANTHER); PTHR24073 (PANTHER); PS51419 (PROSITE_PROFILES); IPR027417 (SUPERFAMILY)	F:GO:0003924; F:GO:0005525	F:GTPase activity; F:GTP binding
Sac_contig_123	[INTERPRO, BLASTED, MAPPED, ANNOTATED]	obg-like ATPase 1	1876	15	5.84964e-180	79.6	10	F:GO:0005524; F:GO:0005525; C:GO:0005730; C:GO:0005813; C:GO:0005829; F:GO:0016887; F:GO:0043022; F:GO:0043023; P:GO:0046034; F:GO:0046872	F:ATP binding; F:GTP binding; C:nucleolus; C:centrosome; C:cytosol; F:ATPase activity; F:ribosome binding; F:ribosomal large subunit binding; P:ATP metabolic process; F:metal ion binding	EC:3.6.1.3; EC:3.6.1.15	Adenosinetriphosphatase; Nucleoside-triphosphate phosphatase	IPR006073 (PRINTS); IPR013029 (PFAM); G3DSA:3.40.50.300 (GENE3D); IPR004396 (PIRSF); IPR004396 (TIGRFAM); IPR023192 (G3DSA:1.10.150.GENE3D); IPR012675 (G3DSA:3.10.20.GENE3D); IPR006073 (PFAM); PTHR23305 (PANTHER); PTHR23305:SF11 (PANTHER); IPR031167 (PROSITE_PROFILES); IPR004396 (HAMAP); cd04867 (CDD); cd01900 (CDD); IPR012676 (SUPERFAMILY); IPR027417 (SUPERFAMILY)	F:GO:0005525	F:GTP binding
Sac_contig_124	[INTERPRO, BLASTED, MAPPED, ANNOTATED]	glucose-regulated protein	6279	15	0	71.01	20	P:GO:0001666; P:GO:0001878; F:GO:0004114; F:GO:0005524; C:GO:0005576; C:GO:0005634; C:GO:0005788; C:GO:0016020; P:GO:0030433; P:GO:0030968; F:GO:0031072; P:GO:0034605; C:GO:0034663; P:GO:0042026; F:GO:0042623; F:GO:0044183; F:GO:0046872; F:GO:0051082; P:GO:0051085; F:GO:0051787	P:response to hypoxia; P:response to yeast; F:3',5'-cyclic-nucleotide phosphodiesterase activity; F:ATP binding; C:extracellular region; C:nucleus; C:endoplasmic reticulum lumen; C:membrane; P:ubiquitin-dependent ERAD pathway; P:endoplasmic reticulum unfolded protein response; F:heat shock protein binding; P:cellular response to heat; C:endoplasmic reticulum chaperone complex; P:protein refolding…	EC:3.1.4.17; EC:3.6.1.3; EC:3.6.1.15	3',5'-cyclic-nucleotide phosphodiesterase; Adenosinetriphosphatase; Nucleoside-triphosphate phosphatase	IPR023088 (PRINTS); IPR003607 (SMART); IPR003018 (SMART); IPR003018 (PFAM); IPR002073 (PFAM); IPR029016 (G3DSA:3.30.450.GENE3D); IPR036971 (G3DSA:1.10.1300.GENE3D); IPR029016 (G3DSA:3.30.450.GENE3D); PTHR11347:SF20 (PANTHER); PTHR11347:SF20 (PANTHER); PTHR11347 (PANTHER); IPR002073 (PROSITE_PROFILES); IPR003607 (CDD); SSF55781 (SUPERFAMILY); SSF109604 (SUPERFAMILY); SSF55781 (SUPERFAMILY)	F:GO:0004114; F:GO:0005515; P:GO:0007165; F:GO:0008081	F:3',5'-cyclic-nucleotide phosphodiesterase activity; F:protein binding; P:signal transduction; F:phosphoric diester hydrolase activity
Sac_contig_125	[INTERPRO, BLASTED]	Heterogeneous nuclear ribonucleoprotein U-like protein 1	3167	15	1.98533e-47	53						IPR003877 (SMART); G3DSA:3.40.50.300 (GENE3D); IPR003877 (PFAM); PF13671 (PFAM); G3DSA:2.60.120.920 (GENE3D); mobidb-lite (MOBIDB_LITE); mobidb-lite (MOBIDB_LITE); PTHR12381 (PANTHER); PTHR12381:SF56 (PANTHER); IPR001870 (PROSITE_PROFILES); cd02019 (CDD); IPR013320 (SUPERFAMILY)	F:GO:0005515	F:protein binding
Sac_contig_126	[INTERPRO, BLASTED, MAPPED, ANNOTATED]	exosome complex component RRP40	965	15	4.97423e-28	55.58	5	C:GO:0000176; F:GO:0003723; C:GO:0005737; P:GO:0010468; P:GO:0035167	C:nuclear exosome (RNase complex); F:RNA binding; C:cytoplasm; P:regulation of gene expression; P:larval lymph gland hemopoiesis			G3DSA:2.40.50.140 (GENE3D); PTHR21321:SF1 (PANTHER); IPR026699 (PANTHER); SSF110324 (SUPERFAMILY); IPR012340 (SUPERFAMILY)	C:GO:0000178; F:GO:0003723	C:exosome (RNase complex); F:RNA binding
Sac_contig_127	[INTERPRO, BLASTED, MAPPED, ANNOTATED]	translational regulator orb2 isoform X3	4636	15	3.53595e-59	69.5	3	F:GO:0003730; P:GO:0006417; F:GO:0045182	F:mRNA 3'-UTR binding; P:regulation of translation; F:translation regulator activity			IPR003663 (PRINTS); IPR005828 (PFAM); G3DSA:1.20.1250.20 (GENE3D); PTHR23503:SF8 (PANTHER); PTHR23503 (PANTHER); IPR020846 (PROSITE_PROFILES); IPR020846 (CDD); IPR036259 (SUPERFAMILY)	C:GO:0016020; C:GO:0016021; F:GO:0022857; P:GO:0055085	C:membrane; C:integral component of membrane; F:transmembrane transporter activity; P:transmembrane transport
Sac_contig_128	[INTERPRO, BLASTED, MAPPED, ANNOTATED]	Inositol-tetrakisphosphate 1-kinase	2993	15	1.3792e-42	54.99	7	F:GO:0000166; C:GO:0005737; F:GO:0046872; F:GO:0047325; F:GO:0052725; F:GO:0052726; P:GO:0052746	F:nucleotide binding; C:cytoplasm; F:metal ion binding; F:inositol tetrakisphosphate 1-kinase activity; F:inositol-1,3,4-trisphosphate 6-kinase activity; F:inositol-1,3,4-trisphosphate 5-kinase activity; P:inositol phosphorylation	EC:2.7.1.134; EC:2.7.1.159	Inositol-tetrakisphosphate 1-kinase; Inositol-1,3,4-trisphosphate 5/6-kinase	G3DSA:3.30.470.100 (GENE3D); IPR040464 (PFAM); G3DSA:3.40.50.11370 (GENE3D); IPR008656 (PIRSF); PTHR14217:SF1 (PANTHER); IPR008656 (PANTHER); SSF56059 (SUPERFAMILY)	F:GO:0000287; F:GO:0005524; C:GO:0005622; P:GO:0032957; F:GO:0047325; F:GO:0052725; F:GO:0052726	F:magnesium ion binding; F:ATP binding; C:intracellular; P:inositol trisphosphate metabolic process; F:inositol tetrakisphosphate 1-kinase activity; F:inositol-1,3,4-trisphosphate 6-kinase activity; F:inositol-1,3,4-trisphosphate 5-kinase activity
Sac_contig_129	[INTERPRO, BLASTED, MAPPED, ANNOTATED]	Paired amphipathic helix protein Sin3a	2971	15	2.32644e-124	53.55	2	C:GO:0005634; P:GO:1903506	C:nucleus; P:regulation of nucleic acid-templated transcription			IPR013194 (SMART); IPR031693 (PFAM); G3DSA:1.20.1160.11 (GENE3D); IPR003822 (PFAM); IPR013194 (PFAM); G3DSA:1.20.1160.11 (GENE3D); IPR039774 (PANTHER); IPR003822 (PROSITE_PROFILES); IPR036600 (SUPERFAMILY); IPR036600 (SUPERFAMILY)	F:GO:0003714; P:GO:0006355	F:transcription corepressor activity; P:regulation of transcription, DNA-templated
Sac_contig_130	[INTERPRO, BLASTED, MAPPED, ANNOTATED]	Ornithine aminotransferase, mitochondrial	2234	15	0	82.38	8	F:GO:0004587; C:GO:0005654; C:GO:0005739; P:GO:0010121; P:GO:0019544; F:GO:0030170; P:GO:0034214; P:GO:0055129	F:ornithine-oxo-acid transaminase activity; C:nucleoplasm; C:mitochondrion; P:arginine catabolic process to proline via ornithine; P:arginine catabolic process to glutamate; F:pyridoxal phosphate binding; P:protein hexamerization; P:L-proline biosynthetic process	EC:2.6.1.13	Ornithine aminotransferase	IPR015422 (G3DSA:3.90.1150.GENE3D); IPR015421 (G3DSA:3.40.640.GENE3D); IPR005814 (PIRSF); IPR005814 (PFAM); IPR010164 (TIGRFAM); IPR034758 (PTHR11986:PANTHER); PTHR11986 (PANTHER); IPR005814 (CDD); IPR015424 (SUPERFAMILY)	F:GO:0003824; F:GO:0004587; F:GO:0008483; F:GO:0030170	F:catalytic activity; F:ornithine-oxo-acid transaminase activity; F:transaminase activity; F:pyridoxal phosphate binding
Sac_contig_131	[INTERPRO, BLASTED, MAPPED, ANNOTATED]	mannosyl-oligosaccharide 1,2-alpha-mannosidase IC	4630	15	3.85463e-93	59.39	4	F:GO:0004571; F:GO:0005509; P:GO:0008152; C:GO:0016021	F:mannosyl-oligosaccharide 1,2-alpha-mannosidase activity; F:calcium ion binding; P:metabolic process; C:integral component of membrane	EC:3.2.1.113; EC:3.2.1.24	Mannosyl-oligosaccharide 1,2-alpha-mannosidase; Alpha-mannosidase	IPR001382 (PRINTS); IPR001382 (PFAM); IPR012341 (G3DSA:1.50.10.GENE3D); PTHR11742:SF6 (PANTHER); PTHR11742 (PANTHER); IPR036026 (SUPERFAMILY)	F:GO:0003824; F:GO:0004571; F:GO:0005509; C:GO:0016020	F:catalytic activity; F:mannosyl-oligosaccharide 1,2-alpha-mannosidase activity; F:calcium ion binding; C:membrane
Sac_contig_133	[INTERPRO, NO-BLAST]	---NA---	381									no IPS match	no IPS match	no IPS match
Sac_contig_134	[INTERPRO, BLASTED, MAPPED, ANNOTATED]	14-3-3 protein theta	1224	15	6.12521e-84	72.39	1	F:GO:0019904	F:protein domain specific binding			IPR000308 (PRINTS); IPR023410 (SMART); IPR023410 (PFAM); IPR000308 (PIRSF); IPR036815 (G3DSA:1.20.190.GENE3D); PTHR18860:SF13 (PANTHER); IPR000308 (PANTHER); cd08774 (CDD); IPR036815 (SUPERFAMILY)	F:GO:0019904	F:protein domain specific binding
Sac_contig_135	[INTERPRO, BLASTED, MAPPED, ANNOTATED]	threonine--tRNA ligase, cytoplasmic	5764	15	0	77.95	7	P:GO:0001569; F:GO:0004829; F:GO:0005524; C:GO:0005634; C:GO:0005737; P:GO:0006435; P:GO:1903670	P:branching involved in blood vessel morphogenesis; F:threonine-tRNA ligase activity; F:ATP binding; C:nucleus; C:cytoplasm; P:threonyl-tRNA aminoacylation; P:regulation of sprouting angiogenesis	EC:6.1.1.3	Threonine--tRNA ligase	IPR002320 (PRINTS); IPR012947 (SMART); IPR004095 (PFAM); IPR036621 (G3DSA:3.40.50.GENE3D); G3DSA:3.30.980.10 (GENE3D); IPR002314 (PFAM); IPR004154 (PFAM); IPR002320 (TIGRFAM); IPR012675 (G3DSA:3.10.20.GENE3D); G3DSA:3.30.930.10 (GENE3D); IPR012947 (PFAM); PTHR11451:SF36 (PANTHER); IPR002320 (PANTHER); IPR006195 (PROSITE_PROFILES); IPR002320 (HAMAP); cd00860 (CDD); cd01667 (CDD); IPR033728 (CDD); …	F:GO:0000166; F:GO:0004812; F:GO:0004829; F:GO:0005524; C:GO:0005737; P:GO:0006418; P:GO:0006435; P:GO:0043039	F:nucleotide binding; F:aminoacyl-tRNA ligase activity; F:threonine-tRNA ligase activity; F:ATP binding; C:cytoplasm; P:tRNA aminoacylation for protein translation; P:threonyl-tRNA aminoacylation; P:tRNA aminoacylation
Sac_contig_136	[INTERPRO, BLASTED, MAPPED]	tetratricopeptide repeat protein 14-like	2026	15	1.15814e-21	45.9	2	F:GO:0003676; P:GO:0006355	F:nucleic acid binding; P:regulation of transcription, DNA-templated			IPR019734 (SMART); IPR019734 (PFAM); IPR011990 (G3DSA:1.25.40.GENE3D); mobidb-lite (MOBIDB_LITE); IPR039190 (PANTHER); IPR019734 (PROSITE_PROFILES); IPR019734 (PROSITE_PROFILES); IPR013026 (PROSITE_PROFILES); IPR011990 (SUPERFAMILY)	F:GO:0005515	F:protein binding
Sac_contig_137	[INTERPRO, BLASTED, MAPPED, ANNOTATED]	stress-70 protein, mitochondrial	2279	15	0	77.5	8	F:GO:0005524; C:GO:0005759; P:GO:0006457; P:GO:0006611; P:GO:0016226; F:GO:0019899; F:GO:0051082; P:GO:1902037	F:ATP binding; C:mitochondrial matrix; P:protein folding; P:protein export from nucleus; P:iron-sulfur cluster assembly; F:enzyme binding; F:unfolded protein binding; P:negative regulation of hematopoietic stem cell differentiation			IPR013126 (PRINTS); IPR029047 (G3DSA:2.60.34.GENE3D); G3DSA:3.90.640.10 (GENE3D); IPR013126 (PFAM); IPR012725 (TIGRFAM); G3DSA:3.30.420.40 (GENE3D); G3DSA:3.30.420.40 (GENE3D); mobidb-lite (MOBIDB_LITE); mobidb-lite (MOBIDB_LITE); IPR013126 (PANTHER); PTHR19375:SF333 (PANTHER); SSF53067 (SUPERFAMILY); IPR029047 (SUPERFAMILY); SSF53067 (SUPERFAMILY)	F:GO:0005524; P:GO:0006457; F:GO:0051082	F:ATP binding; P:protein folding; F:unfolded protein binding
Sac_contig_138	[INTERPRO, BLASTED, MAPPED, ANNOTATED]	probable ATP-dependent RNA helicase DDX23	3722	15	0	86.39	6	F:GO:0003676; F:GO:0004386; F:GO:0005524; C:GO:0005682; C:GO:0005730; C:GO:0071013	F:nucleic acid binding; F:helicase activity; F:ATP binding; C:U5 snRNP; C:nucleolus; C:catalytic step 2 spliceosome	EC:3.6.1.15	Nucleoside-triphosphate phosphatase	IPR014001 (SMART); IPR001650 (SMART); IPR011545 (PFAM); G3DSA:3.40.50.300 (GENE3D); IPR001650 (PFAM); G3DSA:3.40.50.300 (GENE3D); mobidb-lite (MOBIDB_LITE); mobidb-lite (MOBIDB_LITE); mobidb-lite (MOBIDB_LITE); PTHR24031 (PANTHER); PTHR24031:SF25 (PANTHER); IPR001650 (PROSITE_PROFILES); IPR014001 (PROSITE_PROFILES); IPR014014 (PROSITE_PROFILES); cd00268 (CDD); IPR001650 (CDD); IPR027417 (SUPERFAM…	F:GO:0003676; F:GO:0005524	F:nucleic acid binding; F:ATP binding
Sac_contig_139	[INTERPRO, BLASTED]	lipopolysaccharide-responsive and beige-like anchor protein isoform X1	8734	15	2.14959e-157	51.43						IPR001680 (SMART); IPR000409 (SMART); IPR000409 (PFAM); IPR036372 (G3DSA:1.10.1540.GENE3D); IPR023362 (PFAM); G3DSA:2.30.29.40 (GENE3D); PTHR13743 (PANTHER); PTHR13743:SF117 (PANTHER); PTHR13743 (PANTHER); PTHR13743:SF117 (PANTHER); PD329443 (PRODOM); IPR023362 (PROSITE_PROFILES); IPR000409 (PROSITE_PROFILES); IPR000409 (CDD); IPR036322 (SUPERFAMILY); SSF50729 (SUPERFAMILY); IPR013320 (SUPERFAMIL…	F:GO:0005515	F:protein binding
Sac_contig_140	[INTERPRO, BLASTED, MAPPED, ANNOTATED]	cyclin-C-like	2499	15	1.74571e-46	66.78	4	P:GO:0000079; F:GO:0016538; C:GO:0016592; P:GO:0045944	P:regulation of cyclin-dependent protein serine/threonine kinase activity; F:cyclin-dependent protein serine/threonine kinase regulator activity; C:mediator complex; P:positive regulation of transcription by RNA polymerase II			IPR013763 (SMART); G3DSA:1.10.472.10 (GENE3D); IPR006671 (PFAM); PTHR10026 (PANTHER); IPR028367 (PTHR10026:PANTHER); IPR013763 (CDD); IPR036915 (SUPERFAMILY)	F:GO:0016538; C:GO:0016592	F:cyclin-dependent protein serine/threonine kinase regulator activity; C:mediator complex
Sac_contig_141	[INTERPRO, BLASTED, MAPPED, ANNOTATED]	multiple inositol polyphosphate phosphatase 1-like	2880	15	6.10124e-37	45.62	2	F:GO:0016791; P:GO:0044237	F:phosphatase activity; P:cellular metabolic process			IPR000560 (PFAM); IPR016274 (PIRSF); IPR029033 (G3DSA:3.40.50.GENE3D); PTHR20963 (PANTHER); IPR000560 (CDD); IPR029033 (SUPERFAMILY)	F:GO:0016791	F:phosphatase activity
Sac_contig_142	[INTERPRO, BLASTED, MAPPED, ANNOTATED]	60S ribosomal protein L13	1618	15	2.59361e-67	69.55	3	F:GO:0003735; P:GO:0006412; C:GO:0022625	F:structural constituent of ribosome; P:translation; C:cytosolic large ribosomal subunit			IPR001380 (PFAM); IPR001380 (PANTHER); IPR001380 (HAMAP)	F:GO:0003735; C:GO:0005622; C:GO:0005840; P:GO:0006412	F:structural constituent of ribosome; C:intracellular; C:ribosome; P:translation
Sac_contig_143	[INTERPRO, BLASTED, MAPPED, ANNOTATED]	DNA repair protein RAD51 homolog 1	6576	15	2.29421e-173	89.2	12	F:GO:0000150; P:GO:0000730; C:GO:0000794; F:GO:0003690; F:GO:0003697; F:GO:0005524; P:GO:0006312; P:GO:0007131; F:GO:0008094; P:GO:0042148; P:GO:0070192; P:GO:1990426	F:recombinase activity; P:DNA recombinase assembly; C:condensed nuclear chromosome; F:double-stranded DNA binding; F:single-stranded DNA binding; F:ATP binding; P:mitotic recombination; P:reciprocal meiotic recombination; F:DNA-dependent ATPase activity; P:strand invasion; P:chromosome organization involved in meiotic cell cycle; P:mitotic recombination-dependent replication fork processing	EC:3.6.1.3; EC:3.6.1.15	Adenosinetriphosphatase; Nucleoside-triphosphate phosphatase	IPR007590 (PFAM); IPR007590 (PANTHER); PTHR12111:SF1 (PANTHER)	no GO terms	no GO terms
Sac_contig_144	[INTERPRO, BLASTED, MAPPED, ANNOTATED]	protein transport protein Sec24C-like isoform X1	3638	15	0	61.06	4	P:GO:0006886; P:GO:0006888; F:GO:0008270; C:GO:0030127	P:intracellular protein transport; P:endoplasmic reticulum to Golgi vesicle-mediated transport; F:zinc ion binding; C:COPII vesicle coat			IPR006895 (PFAM); IPR006900 (PFAM); IPR012990 (PFAM); G3DSA:1.20.120.730 (GENE3D); IPR029006 (G3DSA:3.40.20.GENE3D); IPR006896 (PFAM); G3DSA:2.30.30.380 (GENE3D); G3DSA:2.60.40.1670 (GENE3D); IPR036465 (G3DSA:3.40.50.GENE3D); mobidb-lite (MOBIDB_LITE); mobidb-lite (MOBIDB_LITE); mobidb-lite (MOBIDB_LITE); PTHR13803 (PANTHER); PTHR13803:SF13 (PANTHER); IPR036175 (SUPERFAMILY); IPR036174 (SUPERFAMI…	P:GO:0006886; P:GO:0006888; F:GO:0008270; C:GO:0030127	P:intracellular protein transport; P:endoplasmic reticulum to Golgi vesicle-mediated transport; F:zinc ion binding; C:COPII vesicle coat
Sac_contig_145	[INTERPRO, BLASTED, MAPPED, ANNOTATED]	Ornithine decarboxylase	2710	15	1.85793e-134	65.22	8	P:GO:0001822; F:GO:0004586; C:GO:0005829; P:GO:0008284; P:GO:0009615; P:GO:0033387; P:GO:0042176; F:GO:0042803	P:kidney development; F:ornithine decarboxylase activity; C:cytosol; P:positive regulation of cell population proliferation; P:response to virus; P:putrescine biosynthetic process from ornithine; P:regulation of protein catabolic process; F:protein homodimerization activity	EC:4.1.1.17	Ornithine decarboxylase	IPR000183 (PRINTS); IPR002433 (PRINTS); IPR029066 (G3DSA:3.20.20.GENE3D); IPR022643 (PFAM); IPR009006 (G3DSA:2.40.37.GENE3D); IPR022644 (PFAM); IPR002433 (PANTHER); cd00622 (CDD); IPR029066 (SUPERFAMILY); IPR009006 (SUPERFAMILY)	F:GO:0003824; P:GO:0006596	F:catalytic activity; P:polyamine biosynthetic process
Sac_contig_146	[INTERPRO, BLASTED, MAPPED, ANNOTATED]	T-complex protein 1 subunit eta	1824	15	0	80.11	4	F:GO:0005524; C:GO:0005737; P:GO:0006457; F:GO:0051082	F:ATP binding; C:cytoplasm; P:protein folding; F:unfolded protein binding			IPR017998 (PRINTS); IPR002423 (PFAM); IPR027409 (G3DSA:3.50.7.GENE3D); IPR012720 (TIGRFAM); IPR027413 (G3DSA:1.10.560.GENE3D); IPR027410 (G3DSA:3.30.260.GENE3D); PTHR11353 (PANTHER); IPR012720 (PTHR11353:PANTHER); IPR012720 (CDD); IPR027413 (SUPERFAMILY); IPR027410 (SUPERFAMILY); IPR027409 (SUPERFAMILY)	F:GO:0005524; P:GO:0006457; F:GO:0051082	F:ATP binding; P:protein folding; F:unfolded protein binding
Sac_contig_147	[INTERPRO, BLASTED, MAPPED, ANNOTATED]	dynamin-like 120 kDa protein, mitochondrial	8525	15	0	65.94	5	F:GO:0003924; F:GO:0005525; C:GO:0005739; P:GO:0006915; P:GO:0007005	F:GTPase activity; F:GTP binding; C:mitochondrion; P:apoptotic process; P:mitochondrion organization	EC:3.6.1.15	Nucleoside-triphosphate phosphatase	IPR022812 (PRINTS); IPR001401 (SMART); G3DSA:3.40.50.300 (GENE3D); IPR022812 (PFAM); IPR033047 (PTHR11566:PANTHER); IPR022812 (PANTHER); IPR030381 (PROSITE_PROFILES); IPR001401 (CDD); IPR027417 (SUPERFAMILY)	F:GO:0003924; F:GO:0005525; C:GO:0005739; P:GO:0006915; P:GO:0007005	F:GTPase activity; F:GTP binding; C:mitochondrion; P:apoptotic process; P:mitochondrion organization
Sac_contig_148	[INTERPRO, BLASTED, MAPPED, ANNOTATED]	Glycogen phosphorylase	3564	15	0	79.16	5	P:GO:0005975; F:GO:0008184; F:GO:0030170; F:GO:0102250; F:GO:0102499	P:carbohydrate metabolic process; F:glycogen phosphorylase activity; F:pyridoxal phosphate binding; F:linear malto-oligosaccharide phosphorylase activity; F:SHG alpha-glucan phosphorylase activity	EC:2.4.1.1	Glycogen phosphorylase	IPR011833 (TIGRFAM); G3DSA:3.40.50.2000 (GENE3D); IPR000811 (PIRSF); IPR000811 (PFAM); G3DSA:3.40.50.2000 (GENE3D); PTHR11468:SF26 (PANTHER); IPR000811 (PANTHER); IPR011833 (CDD); SSF53756 (SUPERFAMILY)	F:GO:0004645; P:GO:0005975; F:GO:0008184; F:GO:0030170	F:phosphorylase activity; P:carbohydrate metabolic process; F:glycogen phosphorylase activity; F:pyridoxal phosphate binding
Sac_contig_149	[INTERPRO, BLASTED, MAPPED, ANNOTATED]	UDP-galactose translocator-like isoform X3	920	15	1.17801e-69	67.72	4	C:GO:0000139; F:GO:0015165; C:GO:0016021; P:GO:0090481	C:Golgi membrane; F:pyrimidine nucleotide-sugar transmembrane transporter activity; C:integral component of membrane; P:pyrimidine nucleotide-sugar transmembrane transport			IPR007271 (PFAM); IPR007271 (PIRSF); TIGR00803 (TIGRFAM); IPR007271 (PANTHER); SSF103481 (SUPERFAMILY); SSF103481 (SUPERFAMILY)	C:GO:0000139; F:GO:0015165; C:GO:0016021; P:GO:0090481	C:Golgi membrane; F:pyrimidine nucleotide-sugar transmembrane transporter activity; C:integral component of membrane; P:pyrimidine nucleotide-sugar transmembrane transport
Sac_contig_150	[INTERPRO, BLASTED, MAPPED, ANNOTATED]	Mannose-1-phosphate guanyltransferase beta	2244	15	2.33526e-141	77.1	2	P:GO:0009058; F:GO:0016779	P:biosynthetic process; F:nucleotidyltransferase activity			G3DSA:2.160.10.10 (GENE3D); IPR029044 (G3DSA:3.90.550.GENE3D); IPR001451 (PFAM); IPR005835 (PFAM); PTHR22572:SF136 (PANTHER); PTHR22572 (PANTHER); cd06425 (CDD); IPR029044 (SUPERFAMILY)	P:GO:0009058; F:GO:0016779	P:biosynthetic process; F:nucleotidyltransferase activity
Sac_contig_151	[INTERPRO, BLASTED, MAPPED, ANNOTATED]	PC3-like endoprotease variant A	4382	15	0	71.78	4	F:GO:0004252; C:GO:0005802; P:GO:0016485; C:GO:0030173	F:serine-type endopeptidase activity; C:trans-Golgi network; P:protein processing; C:integral component of Golgi membrane	EC:3.4.21	Acting on peptide bonds (peptidases)	IPR015500 (PRINTS); IPR036852 (G3DSA:3.40.50.GENE3D); IPR000209 (PFAM); IPR002884 (PFAM); IPR008979 (G3DSA:2.60.120.GENE3D); mobidb-lite (MOBIDB_LITE); mobidb-lite (MOBIDB_LITE); PTHR42884:SF3 (PANTHER); PTHR42884 (PANTHER); IPR002884 (PROSITE_PROFILES); IPR034182 (CDD); IPR008979 (SUPERFAMILY); IPR036852 (SUPERFAMILY)	F:GO:0004252; P:GO:0006508	F:serine-type endopeptidase activity; P:proteolysis
Sac_contig_152	[INTERPRO, BLASTED, MAPPED, ANNOTATED]	heat shock 70 kDa protein 4L isoform X2	6049	15	6.50886e-163	58.01	1	F:GO:0005524	F:ATP binding			IPR013126 (PRINTS); IPR029048 (G3DSA:1.20.1270.GENE3D); IPR013126 (PFAM); G3DSA:3.30.420.40 (GENE3D); G3DSA:3.90.640.10 (GENE3D); IPR029048 (G3DSA:1.20.1270.GENE3D); G3DSA:3.30.420.40 (GENE3D); G3DSA:3.30.30.30 (GENE3D); IPR029047 (G3DSA:2.60.34.GENE3D); mobidb-lite (MOBIDB_LITE); mobidb-lite (MOBIDB_LITE); mobidb-lite (MOBIDB_LITE); mobidb-lite (MOBIDB_LITE); mobidb-lite (MOBIDB_LITE); PTHR19375…	no GO terms	no GO terms
Sac_contig_153	[INTERPRO, BLASTED, MAPPED, ANNOTATED]	calreticulin	1506	15	2.14536e-57	57.59	4	F:GO:0005509; C:GO:0005783; P:GO:0006457; F:GO:0051082	F:calcium ion binding; C:endoplasmic reticulum; P:protein folding; F:unfolded protein binding			IPR001580 (PRINTS); IPR009033 (G3DSA:2.10.250.GENE3D); IPR009033 (G3DSA:2.10.250.GENE3D); G3DSA:2.60.120.200 (GENE3D); IPR001580 (PFAM); mobidb-lite (MOBIDB_LITE); mobidb-lite (MOBIDB_LITE); mobidb-lite (MOBIDB_LITE); IPR001580 (PANTHER); IPR009033 (SUPERFAMILY); IPR013320 (SUPERFAMILY)	F:GO:0005509; F:GO:0005515; C:GO:0005783; P:GO:0006457; F:GO:0051082	F:calcium ion binding; F:protein binding; C:endoplasmic reticulum; P:protein folding; F:unfolded protein binding
Sac_contig_154	[INTERPRO, BLASTED, MAPPED, ANNOTATED]	ubiquitin carboxyl-terminal hydrolase 14 isoform X1	1506	15	1.6671e-89	53.63	5	F:GO:0036459; C:GO:0044444; P:GO:0045861; P:GO:0048583; P:GO:0061136	F:thiol-dependent ubiquitinyl hydrolase activity; C:cytoplasmic part; P:negative regulation of proteolysis; P:regulation of response to stimulus; P:regulation of proteasomal protein catabolic process	EC:3.4.19.12	Ubiquitinyl hydrolase 1	G3DSA:3.90.70.10 (GENE3D); G3DSA:3.10.20.90 (GENE3D); IPR001394 (PFAM); PTHR43982 (PANTHER); IPR000626 (PROSITE_PROFILES); IPR028889 (PROSITE_PROFILES); IPR029071 (SUPERFAMILY); IPR038765 (SUPERFAMILY)	F:GO:0005515; P:GO:0016579; F:GO:0036459	F:protein binding; P:protein deubiquitination; F:thiol-dependent ubiquitinyl hydrolase activity
Sac_contig_155	[INTERPRO, BLASTED, MAPPED, ANNOTATED]	zinc transporter 7	6530	15	3.33594e-69	63.97	8	C:GO:0005794; P:GO:0006829; F:GO:0008324; C:GO:0016021; C:GO:0031410; P:GO:0032119; C:GO:0048471; P:GO:0098655	C:Golgi apparatus; P:zinc ion transport; F:cation transmembrane transporter activity; C:integral component of membrane; C:cytoplasmic vesicle; P:sequestering of zinc ion; C:perinuclear region of cytoplasm; P:cation transmembrane transport			IPR002524 (PFAM); IPR002524 (TIGRFAM); IPR027469 (G3DSA:1.20.1510.GENE3D); PTHR11562:SF13 (PANTHER); PTHR11562 (PANTHER); IPR027469 (SUPERFAMILY)	P:GO:0006812; F:GO:0008324; C:GO:0016021; P:GO:0055085	P:cation transport; F:cation transmembrane transporter activity; C:integral component of membrane; P:transmembrane transport
Sac_contig_156	[INTERPRO, BLASTED, MAPPED, ANNOTATED]	Calcium/calmodulin-dependent protein kinase type II subunit alpha	370	4	0.000335401	74.84	4	F:GO:0004683; F:GO:0005516; F:GO:0005524; P:GO:0006468	F:calmodulin-dependent protein kinase activity; F:calmodulin binding; F:ATP binding; P:protein phosphorylation	EC:2.7.11; EC:2.7.11.17	Transferring phosphorus-containing groups; Calcium/calmodulin-dependent protein kinase	no IPS match	no IPS match	no IPS match
Sac_contig_157	[INTERPRO, BLASTED, MAPPED, ANNOTATED]	Calcium/calmodulin-dependent protein kinase type II subunit delta	331	6	0.000205197	62.21	4	F:GO:0004683; F:GO:0005516; F:GO:0005524; P:GO:0006468	F:calmodulin-dependent protein kinase activity; F:calmodulin binding; F:ATP binding; P:protein phosphorylation	EC:2.7.11; EC:2.7.11.17	Transferring phosphorus-containing groups; Calcium/calmodulin-dependent protein kinase	no IPS match	no IPS match	no IPS match
Sac_contig_158	[INTERPRO, BLASTED, MAPPED, ANNOTATED]	T-complex protein 1 subunit theta	1765	15	0	71.1	18	C:GO:0002199; F:GO:0005524; C:GO:0005654; C:GO:0005813; C:GO:0005832; C:GO:0005874; P:GO:0006457; P:GO:0007339; P:GO:0032212; P:GO:0035095; C:GO:0042995; C:GO:0044297; C:GO:0045111; P:GO:0046931; P:GO:0050821; F:GO:0051082; P:GO:1901998; P:GO:1904851	C:zona pellucida receptor complex; F:ATP binding; C:nucleoplasm; C:centrosome; C:chaperonin-containing T-complex; C:microtubule; P:protein folding; P:binding of sperm to zona pellucida; P:positive regulation of telomere maintenance via telomerase; P:behavioral response to nicotine; C:cell projection; C:cell body; C:intermediate filament cytoskeleton; P:pore complex assembly; P:protein stabilizati…			IPR017998 (PRINTS); IPR027410 (G3DSA:3.30.260.GENE3D); IPR027409 (G3DSA:3.50.7.GENE3D); IPR012721 (TIGRFAM); IPR027413 (G3DSA:1.10.560.GENE3D); IPR002423 (PFAM); PTHR11353 (PANTHER); PTHR11353:SF78 (PANTHER); IPR012721 (CDD); IPR027409 (SUPERFAMILY); IPR027413 (SUPERFAMILY); IPR027410 (SUPERFAMILY)	F:GO:0005524; P:GO:0006457; F:GO:0051082	F:ATP binding; P:protein folding; F:unfolded protein binding
Sac_contig_159	[INTERPRO, NO-BLAST]	---NA---	7953									IPR002172 (PRINTS); IPR002172 (SMART); G3DSA:4.10.400.10 (GENE3D); IPR002172 (PROSITE_PROFILES); IPR002172 (CDD); IPR002172 (CDD)	F:GO:0005515	F:protein binding
Sac_contig_160	[INTERPRO, BLASTED]	isobutyryl-CoA dehydrogenase, mitochondrial isoform X2	2078	15	8.67049e-130	72.32						G3DSA:1.20.140.10 (GENE3D); IPR006091 (PFAM); G3DSA:2.40.110.10 (GENE3D); IPR013786 (PFAM); IPR009075 (PFAM); IPR037069 (G3DSA:1.10.540.GENE3D); PTHR43831 (PANTHER); IPR036250 (SUPERFAMILY); IPR009100 (SUPERFAMILY)	F:GO:0016627; F:GO:0050660; P:GO:0055114	F:oxidoreductase activity, acting on the CH-CH group of donors; F:flavin adenine dinucleotide binding; P:oxidation-reduction process
Sac_contig_161	[INTERPRO, BLASTED, MAPPED, ANNOTATED]	plasma membrane calcium-transporting ATPase 3	4584	15	0	68.15	6	F:GO:0005388; F:GO:0005524; C:GO:0005887; P:GO:0051480; P:GO:0070588; P:GO:0098655	F:calcium transmembrane transporter activity, phosphorylative mechanism; F:ATP binding; C:integral component of plasma membrane; P:regulation of cytosolic calcium ion concentration; P:calcium ion transmembrane transport; P:cation transmembrane transport	EC:3.6.1.3; EC:3.6.3.8; EC:3.6.1.15	Adenosinetriphosphatase; Calcium-transporting ATPase; Nucleoside-triphosphate phosphatase	PR00119 (PRINTS); PR00121 (PRINTS); PF08282 (PFAM); IPR001757 (TIGRFAM); IPR004014 (PFAM); IPR022141 (PFAM); PF00122 (PFAM); PF13246 (PFAM); IPR006408 (TIGRFAM); IPR006068 (PFAM); mobidb-lite (MOBIDB_LITE); mobidb-lite (MOBIDB_LITE); PTHR24093 (PANTHER); IPR030320 (PTHR24093:PANTHER); cd02081 (CDD); IPR023299 (SUPERFAMILY); IPR036412 (SUPERFAMILY); IPR023298 (SUPERFAMILY); IPR008250 (SUPERFAMILY)	F:GO:0000166; F:GO:0005388; F:GO:0005524; C:GO:0016020; C:GO:0016021; P:GO:0070588	F:nucleotide binding; F:calcium transmembrane transporter activity, phosphorylative mechanism; F:ATP binding; C:membrane; C:integral component of membrane; P:calcium ion transmembrane transport
Sac_contig_162	[INTERPRO, BLASTED, MAPPED, ANNOTATED]	septin-7 isoform X2	3077	15	3.40199e-120	71.9	2	F:GO:0005525; C:GO:0031105	F:GTP binding; C:septin complex			IPR030379 (PFAM); IPR016491 (PIRSF); G3DSA:3.40.50.300 (GENE3D); PTHR18884 (PANTHER); PTHR18884:SF75 (PANTHER); IPR030379 (PROSITE_PROFILES); IPR016491 (CDD); IPR027417 (SUPERFAMILY)	F:GO:0005525	F:GTP binding
Sac_contig_163	[INTERPRO, BLASTED, MAPPED, ANNOTATED]	E3 ubiquitin-protein ligase MARCH6-like	4089	15	2.24691e-105	49.92	3	C:GO:0030176; P:GO:0030433; F:GO:0046872	C:integral component of endoplasmic reticulum membrane; P:ubiquitin-dependent ERAD pathway; F:metal ion binding			IPR011016 (SMART); IPR013083 (G3DSA:3.30.40.GENE3D); IPR011016 (PFAM); mobidb-lite (MOBIDB_LITE); mobidb-lite (MOBIDB_LITE); mobidb-lite (MOBIDB_LITE); PTHR13145 (PANTHER); IPR011016 (PROSITE_PROFILES); cd16702 (CDD); SSF57850 (SUPERFAMILY)	F:GO:0008270	F:zinc ion binding
Sac_contig_164	[INTERPRO, BLASTED, MAPPED]	contactin-4-like isoform X1	2404	15	1.15361e-23	41.96	7	P:GO:0007155; P:GO:0007399; P:GO:0007411; C:GO:0016020; C:GO:0016021; C:GO:0030017; P:GO:0031175	P:cell adhesion; P:nervous system development; P:axon guidance; C:membrane; C:integral component of membrane; C:sarcomere; P:neuron projection development			IPR003599 (SMART); IPR007110 (PFAM); IPR013783 (G3DSA:2.60.40.GENE3D); IPR013783 (G3DSA:2.60.40.GENE3D); IPR013783 (G3DSA:2.60.40.GENE3D); PTHR43905 (PANTHER); IPR007110 (PROSITE_PROFILES); IPR007110 (PROSITE_PROFILES); IPR007110 (PROSITE_PROFILES); cd00096 (CDD); cd00096 (CDD); IPR036179 (SUPERFAMILY); IPR036179 (SUPERFAMILY); IPR036179 (SUPERFAMILY)	no GO terms	no GO terms
Sac_contig_165	[INTERPRO, BLASTED, MAPPED, ANNOTATED]	ATP synthase subunit beta, mitochondrial	6133	15	0	92.16	18	F:GO:0005524; C:GO:0005743; P:GO:0007617; P:GO:0008340; P:GO:0008406; P:GO:0010629; P:GO:0015986; F:GO:0019904; P:GO:0030421; P:GO:0040024; P:GO:0040039; P:GO:0043050; C:GO:0045261; F:GO:0046933; P:GO:0048598; P:GO:0050829; C:GO:0097730; P:GO:0098655	F:ATP binding; C:mitochondrial inner membrane; P:mating behavior; P:determination of adult lifespan; P:gonad development; P:negative regulation of gene expression; P:ATP synthesis coupled proton transport; F:protein domain specific binding; P:defecation; P:dauer larval development; P:inductive cell migration; P:pharyngeal pumping; C:proton-transporting ATP synthase complex, catalytic core F(1); F…	EC:3.6.1.3; EC:3.6.1.15	Adenosinetriphosphatase; Nucleoside-triphosphate phosphatase	IPR003593 (SMART); IPR000194 (PFAM); G3DSA:3.40.50.300 (GENE3D); PIRSF039072 (PIRSF); IPR005722 (TIGRFAM); G3DSA:2.40.10.170 (GENE3D); IPR004100 (PFAM); IPR024034 (G3DSA:1.10.1140.GENE3D); PTHR15184:SF44 (PANTHER); PTHR15184 (PANTHER); IPR005722 (HAMAP); cd01133 (CDD); IPR027417 (SUPERFAMILY); SSF47917 (SUPERFAMILY); IPR036121 (SUPERFAMILY)	F:GO:0005524; P:GO:0015986; C:GO:0045261; P:GO:0046034; F:GO:0046933; P:GO:1902600	F:ATP binding; P:ATP synthesis coupled proton transport; C:proton-transporting ATP synthase complex, catalytic core F(1); P:ATP metabolic process; F:proton-transporting ATP synthase activity, rotational mechanism; P:proton transmembrane transport
Sac_contig_166	[INTERPRO, BLASTED, MAPPED, ANNOTATED]	eukaryotic translation initiation factor 6	5635	15	2.71591e-96	81.93	11	P:GO:0000054; F:GO:0003743; C:GO:0005730; C:GO:0005829; P:GO:0006413; C:GO:0030687; P:GO:0042256; P:GO:0042273; F:GO:0043022; F:GO:0043023; P:GO:1902626	P:ribosomal subunit export from nucleus; F:translation initiation factor activity; C:nucleolus; C:cytosol; P:translational initiation; C:preribosome, large subunit precursor; P:mature ribosome assembly; P:ribosomal large subunit biogenesis; F:ribosome binding; F:ribosomal large subunit binding; P:assembly of large subunit precursor of preribosome			IPR001005 (SMART); G3DSA:1.10.10.60 (GENE3D); IPR001005 (CDD); IPR009057 (SUPERFAMILY)	F:GO:0003677	F:DNA binding
Sac_contig_167	[INTERPRO, BLASTED, MAPPED, ANNOTATED]	short-chain specific acyl-CoA dehydrogenase, mitochondrial	1293	15	4.07302e-154	76.31	6	F:GO:0003995; F:GO:0004085; C:GO:0005739; P:GO:0046359; F:GO:0050660; P:GO:0055114	F:acyl-CoA dehydrogenase activity; F:butyryl-CoA dehydrogenase activity; C:mitochondrion; P:butyrate catabolic process; F:flavin adenine dinucleotide binding; P:oxidation-reduction process	EC:1.3.99.3; EC:1.3.8.1	Acting on the CH-CH group of donors; Short-chain acyl-CoA dehydrogenase	IPR013786 (PFAM); IPR009075 (PFAM); G3DSA:1.20.140.10 (GENE3D); IPR006091 (PFAM); IPR037069 (G3DSA:1.10.540.GENE3D); PIRSF016578 (PIRSF); G3DSA:2.40.110.10 (GENE3D); PTHR43884:SF12 (PANTHER); PTHR43884 (PANTHER); IPR036250 (SUPERFAMILY); IPR009100 (SUPERFAMILY)	F:GO:0016627; F:GO:0050660; P:GO:0055114	F:oxidoreductase activity, acting on the CH-CH group of donors; F:flavin adenine dinucleotide binding; P:oxidation-reduction process
Sac_contig_168	[INTERPRO, BLASTED]	Microfibrillar-associated protein 1	1505	15	1.42681e-82	70.55						IPR009730 (PFAM); mobidb-lite (MOBIDB_LITE); mobidb-lite (MOBIDB_LITE); PTHR15327 (PANTHER); IPR033194 (PTHR15327:PANTHER)	no GO terms	no GO terms
Sac_contig_169	[INTERPRO, BLASTED, MAPPED, ANNOTATED]	xenotropic and polytropic retrovirus receptor 1 homolog	5251	15	5.23893e-171	61.56	1	C:GO:0016021	C:integral component of membrane			IPR004342 (PFAM); IPR004331 (PFAM); PTHR10783:SF61 (PANTHER); PTHR10783 (PANTHER); IPR004342 (PROSITE_PROFILES); IPR004331 (PROSITE_PROFILES)	C:GO:0016021	C:integral component of membrane
Sac_contig_170	[INTERPRO, BLASTED, MAPPED, ANNOTATED]	predicted protein	5790	15	1.37746e-60	60.77	11	P:GO:0003008; F:GO:0005078; F:GO:0005089; C:GO:0005829; P:GO:0007186; C:GO:0016020; C:GO:0030864; P:GO:0035023; F:GO:0051018; P:GO:0055007; P:GO:0060297	P:system process; F:MAP-kinase scaffold activity; F:Rho guanyl-nucleotide exchange factor activity; C:cytosol; P:G protein-coupled receptor signaling pathway; C:membrane; C:cortical actin cytoskeleton; P:regulation of Rho protein signal transduction; F:protein kinase A binding; P:cardiac muscle cell differentiation; P:regulation of sarcomere organization			IPR000219 (SMART); IPR001849 (SMART); IPR035899 (G3DSA:1.20.900.GENE3D); IPR000219 (PFAM); IPR041020 (PFAM); IPR011993 (G3DSA:2.30.29.GENE3D); PTHR13944:SF19 (PANTHER); PTHR13944 (PANTHER); IPR001849 (PROSITE_PROFILES); IPR000219 (PROSITE_PROFILES); IPR035899 (SUPERFAMILY); SSF50729 (SUPERFAMILY)	F:GO:0005089; P:GO:0035023	F:Rho guanyl-nucleotide exchange factor activity; P:regulation of Rho protein signal transduction
Sac_contig_171	[INTERPRO, BLASTED, MAPPED, ANNOTATED]	TBC domain-containing protein kinase-like protein	5245	15	2.30406e-109	51.33	6	F:GO:0005096; P:GO:0006886; P:GO:0009987; F:GO:0017137; C:GO:0044424; P:GO:0090630	F:GTPase activator activity; P:intracellular protein transport; P:cellular process; F:Rab GTPase binding; C:intracellular part; P:activation of GTPase activity			IPR000195 (SMART); IPR000719 (PFAM); G3DSA:1.10.472.80 (GENE3D); IPR000195 (PFAM); G3DSA:1.10.510.10 (GENE3D); G3DSA:1.10.8.270 (GENE3D); PTHR22957:SF168 (PANTHER); PTHR22957 (PANTHER); IPR000719 (PROSITE_PROFILES); IPR000195 (PROSITE_PROFILES); IPR035969 (SUPERFAMILY); IPR035969 (SUPERFAMILY); IPR011009 (SUPERFAMILY)	F:GO:0004672; F:GO:0005524; P:GO:0006468	F:protein kinase activity; F:ATP binding; P:protein phosphorylation
Sac_contig_172	[INTERPRO, BLASTED, MAPPED, ANNOTATED]	transmembrane prolyl 4-hydroxylase-like	1321	15	1.23288e-99	59.05	5	F:GO:0005506; C:GO:0016021; F:GO:0016705; F:GO:0031418; P:GO:0055114	F:iron ion binding; C:integral component of membrane; F:oxidoreductase activity, acting on paired donors, with incorporation or reduction of molecular oxygen; F:L-ascorbic acid binding; P:oxidation-reduction process			IPR006620 (SMART); G3DSA:2.60.120.620 (GENE3D); IPR005123 (PFAM); PTHR10869:SF103 (PANTHER); PTHR10869 (PANTHER); IPR005123 (PROSITE_PROFILES); IPR011992 (SUPERFAMILY)	F:GO:0005506; F:GO:0016491; F:GO:0016705; F:GO:0031418; P:GO:0055114	F:iron ion binding; F:oxidoreductase activity; F:oxidoreductase activity, acting on paired donors, with incorporation or reduction of molecular oxygen; F:L-ascorbic acid binding; P:oxidation-reduction process
Sac_contig_173	[INTERPRO, BLASTED, MAPPED, ANNOTATED]	hypothetical protein C0Q70_07507	1523	1	0.000623488	50.34	1	C:GO:0016020	C:membrane			IPR004031 (PFAM)	C:GO:0016021	C:integral component of membrane
Sac_contig_174	[INTERPRO, BLASTED, MAPPED, ANNOTATED]	inositol monophosphatase 3-like	6928	15	2.69815e-33	48.92	2	P:GO:0006796; C:GO:0016020	P:phosphate-containing compound metabolic process; C:membrane			G3DSA:3.30.540.10 (GENE3D); IPR000760 (PFAM); G3DSA:3.40.190.80 (GENE3D); PTHR43028:SF4 (PANTHER); PTHR43028 (PANTHER); SSF56655 (SUPERFAMILY)	P:GO:0046854	P:phosphatidylinositol phosphorylation
Sac_contig_175	[INTERPRO, BLASTED, MAPPED, ANNOTATED]	carboxypeptidase Q-like	2294	15	5.29704e-48	50	1	F:GO:0008238	F:exopeptidase activity			G3DSA:3.40.630.10 (GENE3D); IPR007484 (PFAM); G3DSA:3.50.30.30 (GENE3D); PTHR12053 (PANTHER); SSF53187 (SUPERFAMILY)	no GO terms	no GO terms
Sac_contig_176	[INTERPRO, BLASTED, MAPPED, ANNOTATED]	calcium-transporting ATPase type 2C member 1 isoform X1	6908	15	0	62	11	C:GO:0000139; F:GO:0005388; F:GO:0005524; P:GO:0006874; F:GO:0008553; F:GO:0015410; C:GO:0016021; P:GO:0070588; P:GO:0071421; P:GO:0098655; P:GO:1902600	C:Golgi membrane; F:calcium transmembrane transporter activity, phosphorylative mechanism; F:ATP binding; P:cellular calcium ion homeostasis; F:proton-exporting ATPase activity, phosphorylative mechanism; F:manganese transmembrane transporter activity, phosphorylative mechanism; C:integral component of membrane; P:calcium ion transmembrane transport; P:manganese ion transmembrane transport; P:cat…	EC:3.6.3.35; EC:3.6.1.3; EC:3.6.3.6; EC:3.6.3.8; EC:3.6.1.15	Manganese-transporting ATPase; Adenosinetriphosphatase; Proton-exporting ATPase; Calcium-transporting ATPase; Nucleoside-triphosphate phosphatase	PR00121 (PRINTS); PR00119 (PRINTS); IPR004014 (SMART); IPR004014 (PFAM); G3DSA:2.70.150.10 (GENE3D); PF00122 (PFAM); IPR006068 (PFAM); IPR023214 (G3DSA:3.40.50.GENE3D); PF00702 (PFAM); IPR006413 (TIGRFAM); IPR001757 (TIGRFAM); G3DSA:1.20.1110.10 (GENE3D); IPR023299 (G3DSA:3.40.1110.GENE3D); PTHR42861 (PANTHER); PTHR42861:SF29 (PANTHER); IPR023298 (SUPERFAMILY); IPR036412 (SUPERFAMILY); IPR023299 …	F:GO:0000166; F:GO:0005388; P:GO:0006816; C:GO:0016021	F:nucleotide binding; F:calcium transmembrane transporter activity, phosphorylative mechanism; P:calcium ion transport; C:integral component of membrane
Sac_contig_177	[INTERPRO, NO-BLAST]	---NA---	4860									mobidb-lite (MOBIDB_LITE); mobidb-lite (MOBIDB_LITE); IPR033053 (PANTHER); IPR011990 (SUPERFAMILY)	F:GO:0005515; P:GO:0006336	F:protein binding; P:DNA replication-independent nucleosome assembly
Sac_contig_178	[INTERPRO, BLASTED, MAPPED, ANNOTATED]	putative vitellogenin receptor	440	7	6.53017e-09	55.96	1	C:GO:0016021	C:integral component of membrane			no IPS match	no IPS match	no IPS match
Sac_contig_180	[INTERPRO, NO-BLAST]	---NA---	432									no IPS match	no IPS match	no IPS match
Sac_contig_181	[INTERPRO, BLASTED, MAPPED, ANNOTATED]	Replication protein A 70 kDa DNA-binding subunit	2287	15	1.396e-170	61.47	15	P:GO:0000724; C:GO:0000784; F:GO:0003684; C:GO:0005662; P:GO:0006268; P:GO:0006284; P:GO:0006289; P:GO:0006298; P:GO:0007004; C:GO:0016605; P:GO:0034502; F:GO:0046872; P:GO:0051321; C:GO:0090734; F:GO:0098505	P:double-strand break repair via homologous recombination; C:nuclear chromosome, telomeric region; F:damaged DNA binding; C:DNA replication factor A complex; P:DNA unwinding involved in DNA replication; P:base-excision repair; P:nucleotide-excision repair; P:mismatch repair; P:telomere maintenance via telomerase; C:PML body; P:protein localization to chromosome; F:metal ion binding; P:meiotic cel…			G3DSA:2.40.50.140 (GENE3D); IPR004365 (PFAM); G3DSA:2.40.50.140 (GENE3D); IPR013955 (PFAM); IPR031657 (PFAM); IPR007199 (PFAM); G3DSA:2.40.50.140 (GENE3D); IPR004591 (TIGRFAM); G3DSA:2.40.50.140 (GENE3D); mobidb-lite (MOBIDB_LITE); mobidb-lite (MOBIDB_LITE); PTHR23273 (PANTHER); PTHR23273:SF12 (PANTHER); IPR013955 (CDD); cd04474 (CDD); cd04475 (CDD); IPR007199 (CDD); IPR012340 (SUPERFAMILY); IPR0…	F:GO:0003676; F:GO:0003677; C:GO:0005634; P:GO:0006260; P:GO:0006281; P:GO:0006310	F:nucleic acid binding; F:DNA binding; C:nucleus; P:DNA replication; P:DNA repair; P:DNA recombination
Sac_contig_182	[INTERPRO, BLASTED, MAPPED, ANNOTATED]	talin-1 isoform X1	9563	15	7.54291e-135	50.71	2	F:GO:0003779; C:GO:0044464	F:actin binding; C:cell part			IPR019749 (SMART); IPR002558 (SMART); SM01244 (SMART); IPR002558 (PFAM); G3DSA:1.20.1410.10 (GENE3D); IPR014352 (G3DSA:1.20.80.GENE3D); G3DSA:1.20.1420.10 (GENE3D); G3DSA:3.10.20.90 (GENE3D); IPR019748 (PFAM); G3DSA:1.20.120.230 (GENE3D); G3DSA:1.20.120.230 (GENE3D); IPR018979 (PFAM); G3DSA:1.20.1420.10 (GENE3D); IPR032425 (PFAM); G3DSA:1.20.1440.10 (GENE3D); G3DSA:1.20.1420.10 (GENE3D); G3DSA:1.…	F:GO:0003779; C:GO:0005856; P:GO:0007155; F:GO:0051015	F:actin binding; C:cytoskeleton; P:cell adhesion; F:actin filament binding
Sac_contig_183	[INTERPRO, BLASTED, MAPPED, ANNOTATED]	guanine nucleotide-binding protein G(i) subunit alpha-1-like	1481	15	6.56022e-96	62.69	4	F:GO:0003924; F:GO:0005525; P:GO:0007188; F:GO:0031683	F:GTPase activity; F:GTP binding; P:adenylate cyclase-modulating G protein-coupled receptor signaling pathway; F:G-protein beta/gamma-subunit complex binding	EC:3.6.1.15	Nucleoside-triphosphate phosphatase	IPR001019 (PRINTS); IPR001408 (PRINTS); IPR001019 (SMART); IPR001019 (PFAM); G3DSA:3.40.50.300 (GENE3D); IPR011025 (G3DSA:1.10.400.GENE3D); mobidb-lite (MOBIDB_LITE); IPR001019 (PANTHER); IPR001019 (CDD); IPR027417 (SUPERFAMILY); IPR011025 (SUPERFAMILY)	F:GO:0003924; F:GO:0005525; P:GO:0007165; P:GO:0007186; P:GO:0007188; F:GO:0019001; F:GO:0031683	F:GTPase activity; F:GTP binding; P:signal transduction; P:G protein-coupled receptor signaling pathway; P:adenylate cyclase-modulating G protein-coupled receptor signaling pathway; F:guanyl nucleotide binding; F:G-protein beta/gamma-subunit complex binding
Sac_contig_184	[INTERPRO, NO-BLAST]	---NA---	596									no IPS match	no IPS match	no IPS match
Sac_contig_185	[INTERPRO, BLASTED, MAPPED, ANNOTATED]	mothers against decapentaplegic homolog 4 isoform X2	8288	15	1.23749e-127	63.64	7	F:GO:0003677; F:GO:0003700; C:GO:0005634; C:GO:0005667; C:GO:0005737; P:GO:0006355; P:GO:0007179	F:DNA binding; F:DNA-binding transcription factor activity; C:nucleus; C:transcription factor complex; C:cytoplasm; P:regulation of transcription, DNA-templated; P:transforming growth factor beta receptor signaling pathway			IPR003619 (SMART); IPR001132 (SMART); IPR003619 (PFAM); IPR036578 (G3DSA:3.90.520.GENE3D); IPR001132 (PFAM); IPR017855 (G3DSA:2.60.200.GENE3D); PTHR13703:SF45 (PANTHER); IPR013790 (PANTHER); IPR001132 (PROSITE_PROFILES); IPR013019 (PROSITE_PROFILES); IPR008984 (SUPERFAMILY); IPR036578 (SUPERFAMILY)	F:GO:0003700; F:GO:0005515; C:GO:0005622; C:GO:0005667; P:GO:0006355; P:GO:0007179	F:DNA-binding transcription factor activity; F:protein binding; C:intracellular; C:transcription factor complex; P:regulation of transcription, DNA-templated; P:transforming growth factor beta receptor signaling pathway
Sac_contig_186	[INTERPRO, BLASTED, MAPPED, ANNOTATED]	G1/S-specific cyclin-D3 isoform X1	1782	15	2.0333e-42	55.27	3	P:GO:0001934; C:GO:0044424; P:GO:0051726	P:positive regulation of protein phosphorylation; C:intracellular part; P:regulation of cell cycle			IPR013763 (SMART); IPR039361 (PIRSF); IPR006671 (PFAM); G3DSA:1.10.472.10 (GENE3D); IPR004367 (PFAM); G3DSA:1.10.472.10 (GENE3D); mobidb-lite (MOBIDB_LITE); mobidb-lite (MOBIDB_LITE); PTHR10177:SF246 (PANTHER); IPR039361 (PANTHER); IPR013763 (CDD); IPR013763 (CDD); IPR036915 (SUPERFAMILY); IPR036915 (SUPERFAMILY)	C:GO:0005634	C:nucleus
Sac_contig_187	[INTERPRO, BLASTED, MAPPED, ANNOTATED]	tubulin alpha-1 chain-like	5868	15	0	85.3	7	P:GO:0000226; P:GO:0000278; F:GO:0003924; F:GO:0005200; F:GO:0005525; C:GO:0005737; C:GO:0005874	P:microtubule cytoskeleton organization; P:mitotic cell cycle; F:GTPase activity; F:structural constituent of cytoskeleton; F:GTP binding; C:cytoplasm; C:microtubule	EC:3.6.1.15	Nucleoside-triphosphate phosphatase	IPR000217 (PRINTS); IPR002452 (PRINTS); IPR003008 (SMART); IPR018316 (SMART); IPR037103 (G3DSA:3.30.1330.GENE3D); IPR036525 (G3DSA:3.40.50.GENE3D); IPR023123 (G3DSA:1.10.287.GENE3D); IPR018316 (PFAM); IPR003008 (PFAM); IPR000217 (PANTHER); PTHR11588:SF248 (PANTHER); cd02186 (CDD); IPR036525 (SUPERFAMILY); IPR008280 (SUPERFAMILY)	F:GO:0003924; F:GO:0005200; F:GO:0005525; C:GO:0005874; P:GO:0007017	F:GTPase activity; F:structural constituent of cytoskeleton; F:GTP binding; C:microtubule; P:microtubule-based process
Sac_contig_188	[INTERPRO, BLASTED, MAPPED, ANNOTATED]	homeobox protein Nkx-2.2a-like	713	15	2.49971e-17	71.61	13	P:GO:0000122; F:GO:0000978; F:GO:0000981; C:GO:0005634; P:GO:0007398; P:GO:0007400; P:GO:0007419; P:GO:0007420; F:GO:0008134; P:GO:0009953; P:GO:0014019; P:GO:0021782; P:GO:0045944	P:negative regulation of transcription by RNA polymerase II; F:RNA polymerase II proximal promoter sequence-specific DNA binding; F:DNA-binding transcription factor activity, RNA polymerase II-specific; C:nucleus; P:ectoderm development; P:neuroblast fate determination; P:ventral cord development; P:brain development; F:transcription factor binding; P:dorsal/ventral pattern formation; P:neuroblas…			IPR020479 (PRINTS); IPR001356 (SMART); IPR001356 (PFAM); G3DSA:1.10.10.60 (GENE3D); PTHR24340:SF27 (PANTHER); PTHR24340 (PANTHER); IPR001356 (PROSITE_PROFILES); IPR001356 (CDD); IPR009057 (SUPERFAMILY)	F:GO:0003677	F:DNA binding
Sac_contig_189	[INTERPRO, BLASTED, MAPPED, ANNOTATED]	alpha-actinin-1 isoform X3	2726	15	0	61.09	38	C:GO:0001725; C:GO:0001726; F:GO:0003725; F:GO:0005178; F:GO:0005509; C:GO:0005884; C:GO:0005903; C:GO:0005915; C:GO:0005916; C:GO:0005923; C:GO:0005925; C:GO:0016328; F:GO:0017166; C:GO:0030018; C:GO:0030027; P:GO:0030220; F:GO:0030374; C:GO:0030486; C:GO:0042383; F:GO:0042803; F:GO:0044325; P:GO:0045214; P:GO:0048041; P:GO:0048741; F:GO:0051015; P:GO:0051017; P:GO:0051271; F:GO:0051393; P:GO:00…	C:stress fiber; C:ruffle; F:double-stranded RNA binding; F:integrin binding; F:calcium ion binding; C:actin filament; C:brush border; C:zonula adherens; C:fascia adherens; C:bicellular tight junction; C:focal adhesion; C:lateral plasma membrane; F:vinculin binding; C:Z disc; C:lamellipodium; P:platelet formation; F:nuclear receptor transcription coactivator activity; C:smooth muscle dense body; C…			IPR018159 (SMART); IPR001715 (SMART); IPR002048 (SMART); SM01184 (SMART); G3DSA:1.20.58.60 (GENE3D); G3DSA:1.20.58.60 (GENE3D); G3DSA:1.20.58.60 (GENE3D); IPR014837 (PFAM); IPR001715 (PFAM); G3DSA:1.20.58.60 (GENE3D); G3DSA:1.10.238.10 (GENE3D); IPR036872 (G3DSA:1.10.418.GENE3D); IPR002017 (PFAM); G3DSA:1.10.238.10 (GENE3D); IPR036872 (G3DSA:1.10.418.GENE3D); PTHR43947:SF1 (PANTHER); PTHR43947 (P…	F:GO:0005509; F:GO:0005515	F:calcium ion binding; F:protein binding
Sac_contig_190	[INTERPRO, BLASTED, MAPPED, ANNOTATED]	probable histone-binding protein Caf1 isoform X1	11625	15	0	86.19	2	F:GO:0005524; C:GO:0005634	F:ATP binding; C:nucleus			IPR020472 (PRINTS); IPR001680 (SMART); IPR015943 (G3DSA:2.130.10.GENE3D); IPR001680 (PFAM); IPR022052 (PFAM); PTHR22850:SF90 (PANTHER); PTHR22850 (PANTHER); IPR001680 (PROSITE_PROFILES); IPR001680 (PROSITE_PROFILES); IPR001680 (PROSITE_PROFILES); IPR001680 (PROSITE_PROFILES); IPR017986 (PROSITE_PROFILES); IPR036322 (SUPERFAMILY)	F:GO:0005515	F:protein binding
Sac_contig_191	[INTERPRO, BLASTED, MAPPED, ANNOTATED]	GTP-binding nuclear protein Ran	1251	15	1.43259e-125	89.55	6	P:GO:0003407; F:GO:0003924; F:GO:0005525; C:GO:0005634; C:GO:0005737; P:GO:0006606	P:neural retina development; F:GTPase activity; F:GTP binding; C:nucleus; C:cytoplasm; P:protein import into nucleus	EC:3.6.1.15	Nucleoside-triphosphate phosphatase	IPR002041 (PRINTS); SM00174 (SMART); SM00175 (SMART); SM00176 (SMART); SM00173 (SMART); IPR005225 (TIGRFAM); IPR001806 (PFAM); G3DSA:3.40.50.300 (GENE3D); IPR002041 (PANTHER); PTHR24071:SF1 (PANTHER); IPR002041 (PROSITE_PROFILES); cd00877 (CDD); IPR027417 (SUPERFAMILY)	F:GO:0003924; F:GO:0005525; P:GO:0006913	F:GTPase activity; F:GTP binding; P:nucleocytoplasmic transport
Sac_contig_192	[INTERPRO, BLASTED, MAPPED, ANNOTATED]	phosphatidylinositol kinase	353	15	1.75895e-30	69	2	F:GO:0004430; P:GO:0046854	F:1-phosphatidylinositol 4-kinase activity; P:phosphatidylinositol phosphorylation	EC:2.7.1.67	1-phosphatidylinositol 4-kinase	G3DSA:1.10.1070.20 (GENE3D); IPR000403 (PFAM); IPR039756 (PANTHER)	F:GO:0004430	F:1-phosphatidylinositol 4-kinase activity
Sac_contig_193	[INTERPRO, NO-BLAST]	---NA---	386									no IPS match	no IPS match	no IPS match
Sac_contig_194	[INTERPRO, BLASTED, MAPPED, ANNOTATED]	phosphatidylinositol 4-kinase type 2-alpha-like isoform X1	540	15	5.68447e-46	72.97	7	F:GO:0004430; C:GO:0005768; C:GO:0005802; C:GO:0005886; P:GO:0007030; P:GO:0007032; P:GO:0046854	F:1-phosphatidylinositol 4-kinase activity; C:endosome; C:trans-Golgi network; C:plasma membrane; P:Golgi organization; P:endosome organization; P:phosphatidylinositol phosphorylation	EC:2.7.1.67	1-phosphatidylinositol 4-kinase	IPR000403 (PFAM); PTHR12865:SF1 (PANTHER); IPR039756 (PANTHER)	F:GO:0004430	F:1-phosphatidylinositol 4-kinase activity
Sac_contig_195	[INTERPRO, BLASTED, MAPPED, ANNOTATED]	condensin complex subunit 1	4123	15	4.03469e-73	47.82	5	P:GO:0000278; F:GO:0005515; C:GO:0005829; P:GO:0030261; C:GO:0043229	P:mitotic cell cycle; F:protein binding; C:cytosol; P:chromosome condensation; C:intracellular organelle			IPR011989 (G3DSA:1.25.10.GENE3D); IPR032682 (PFAM); IPR026971 (PANTHER); IPR007673 (PTHR14222:PANTHER); IPR016024 (SUPERFAMILY); IPR016024 (SUPERFAMILY)	P:GO:0000278; C:GO:0005634; P:GO:0007076; P:GO:0030261	P:mitotic cell cycle; C:nucleus; P:mitotic chromosome condensation; P:chromosome condensation
Sac_contig_196	[INTERPRO, BLASTED, MAPPED, ANNOTATED]	ATP-dependent RNA helicase HAS1-like	5071	15	0	83.43	3	F:GO:0003723; F:GO:0004386; F:GO:0005524	F:RNA binding; F:helicase activity; F:ATP binding	EC:3.6.1.15	Nucleoside-triphosphate phosphatase	IPR025313 (SMART); IPR014001 (SMART); IPR001650 (SMART); G3DSA:3.40.50.300 (GENE3D); IPR025313 (PFAM); IPR011545 (PFAM); G3DSA:3.40.50.300 (GENE3D); IPR001650 (PFAM); PTHR24031:SF305 (PANTHER); PTHR24031 (PANTHER); IPR001650 (PROSITE_PROFILES); IPR014001 (PROSITE_PROFILES); IPR001650 (CDD); cd00268 (CDD); IPR027417 (SUPERFAMILY)	F:GO:0003676; F:GO:0005524	F:nucleic acid binding; F:ATP binding
Sac_contig_197	[INTERPRO, BLASTED, MAPPED, ANNOTATED]	Ribosomal protein L4/L1 family	1253	15	2.92258e-119	69.92	12	F:GO:0003729; F:GO:0003735; C:GO:0005618; C:GO:0005730; C:GO:0005774; C:GO:0005886; P:GO:0006412; C:GO:0009506; C:GO:0009507; P:GO:0009735; C:GO:0022625; C:GO:0042788	F:mRNA binding; F:structural constituent of ribosome; C:cell wall; C:nucleolus; C:vacuolar membrane; C:plasma membrane; P:translation; C:plasmodesma; C:chloroplast; P:response to cytokinin; C:cytosolic large ribosomal subunit; C:polysomal ribosome			IPR023574 (G3DSA:3.40.1370.GENE3D); IPR025755 (PFAM); IPR002136 (PFAM); mobidb-lite (MOBIDB_LITE); mobidb-lite (MOBIDB_LITE); PTHR19431 (PANTHER); IPR023574 (SUPERFAMILY)	F:GO:0003735; C:GO:0005840; P:GO:0006412	F:structural constituent of ribosome; C:ribosome; P:translation
Sac_contig_198	[INTERPRO, BLASTED, MAPPED, ANNOTATED]	gamma-glutamyltransferase 1	2806	15	2.54936e-83	58.4	25	F:GO:0000048; P:GO:0002682; F:GO:0002951; F:GO:0005515; C:GO:0005886; P:GO:0006412; P:GO:0006536; P:GO:0006631; P:GO:0006750; P:GO:0006751; P:GO:0006805; P:GO:0007283; C:GO:0016021; P:GO:0019344; P:GO:0031179; P:GO:0031638; C:GO:0031982; P:GO:0032355; P:GO:0032496; P:GO:0034612; F:GO:0036374; P:GO:0050727; F:GO:0102953; F:GO:0103068; P:GO:1901750	F:peptidyltransferase activity; P:regulation of immune system process; F:leukotriene-C(4) hydrolase; F:protein binding; C:plasma membrane; P:translation; P:glutamate metabolic process; P:fatty acid metabolic process; P:glutathione biosynthetic process; P:glutathione catabolic process; P:xenobiotic metabolic process; P:spermatogenesis; C:integral component of membrane; P:cysteine biosynthetic proc…	EC:2.3.2.2; EC:3.4.19; EC:2.3.2.12; EC:3.4.19.13	Gamma-glutamyltransferase; Acting on peptide bonds (peptidases); Peptidyltransferase; Glutathione hydrolase	PR01210 (PRINTS); PF01019 (PFAM); G3DSA:1.10.246.130 (GENE3D); IPR000101 (PANTHER); IPR029055 (SUPERFAMILY)	P:GO:0006751; F:GO:0036374	P:glutathione catabolic process; F:glutathione hydrolase activity
Sac_contig_199	[INTERPRO, BLASTED, MAPPED, ANNOTATED]	gamma-glutamyltranspeptidase 1-like	2408	15	0	61.27	8	F:GO:0000048; P:GO:0006412; P:GO:0006508; P:GO:0006536; P:GO:0006751; C:GO:0016021; P:GO:0019344; F:GO:0036374	F:peptidyltransferase activity; P:translation; P:proteolysis; P:glutamate metabolic process; P:glutathione catabolic process; C:integral component of membrane; P:cysteine biosynthetic process; F:glutathione hydrolase activity	EC:3.4.19; EC:2.3.2.12; EC:3.4.19.13	Acting on peptide bonds (peptidases); Peptidyltransferase; Glutathione hydrolase	PR01210 (PRINTS); G3DSA:3.60.20.40 (GENE3D); IPR000101 (TIGRFAM); G3DSA:1.10.246.130 (GENE3D); PF01019 (PFAM); IPR000101 (PANTHER); IPR029055 (SUPERFAMILY)	P:GO:0006751; F:GO:0036374	P:glutathione catabolic process; F:glutathione hydrolase activity
Sac_contig_200	[INTERPRO, BLASTED, MAPPED, ANNOTATED]	cysteine and histidine-rich domain-containing protein 1	2084	15	1.15264e-59	54.24	3	F:GO:0032559; F:GO:0043168; P:GO:0050794	F:adenyl ribonucleotide binding; F:anion binding; P:regulation of cellular process			IPR008978 (G3DSA:2.60.40.GENE3D); IPR007051 (PFAM); IPR007052 (PFAM); PTHR12621:SF8 (PANTHER); IPR039790 (PANTHER); IPR007052 (PROSITE_PROFILES); IPR007051 (PROSITE_PROFILES); IPR007051 (PROSITE_PROFILES); IPR008978 (SUPERFAMILY)	no GO terms	no GO terms
Sac_contig_201	[INTERPRO, BLASTED, MAPPED, ANNOTATED]	ubiquitin conjugation factor E4 B	4024	15	3.08452e-129	55.9	2	F:GO:0004842; P:GO:0044267	F:ubiquitin-protein transferase activity; P:cellular protein metabolic process			IPR003613 (SMART); IPR003613 (PFAM); IPR013083 (G3DSA:3.30.40.GENE3D); IPR019474 (PFAM); PTHR13931 (PANTHER); IPR003613 (PROSITE_PROFILES); cd16658 (CDD); SSF57850 (SUPERFAMILY)	C:GO:0000151; F:GO:0004842; P:GO:0006511; P:GO:0016567; F:GO:0034450	C:ubiquitin ligase complex; F:ubiquitin-protein transferase activity; P:ubiquitin-dependent protein catabolic process; P:protein ubiquitination; F:ubiquitin-ubiquitin ligase activity
Sac_contig_202	[INTERPRO, NO-BLAST]	---NA---	6147									no IPS match	no IPS match	no IPS match
Sac_contig_203	[INTERPRO, BLASTED, MAPPED, ANNOTATED]	succinyl-CoA:3-ketoacid coenzyme A transferase 1, mitochondrial-like	5297	15	2.38762e-179	69.12	5	F:GO:0000166; C:GO:0005739; F:GO:0008260; F:GO:0016787; P:GO:0046952	F:nucleotide binding; C:mitochondrion; F:3-oxoacid CoA-transferase activity; F:hydrolase activity; P:ketone body catabolic process	EC:2.8.3.5	3-oxoacid CoA-transferase	IPR007502 (SMART); IPR001650 (SMART); IPR014001 (SMART); IPR001650 (PFAM); IPR011545 (PFAM); G3DSA:1.10.10.2130 (GENE3D); G3DSA:3.40.50.300 (GENE3D); IPR007502 (PFAM); mobidb-lite (MOBIDB_LITE); mobidb-lite (MOBIDB_LITE); mobidb-lite (MOBIDB_LITE); mobidb-lite (MOBIDB_LITE); PTHR18934 (PANTHER); PTHR18934:SF99 (PANTHER); IPR001650 (PROSITE_PROFILES); IPR014001 (PROSITE_PROFILES); IPR001650 (CDD);…	F:GO:0003676; F:GO:0004386; F:GO:0005524	F:nucleic acid binding; F:helicase activity; F:ATP binding
Sac_contig_204	[INTERPRO, BLASTED, MAPPED, ANNOTATED]	Sphingolipid delta(4)-desaturase DES1	7318	15	1.8328e-83	64.53	5	C:GO:0005789; C:GO:0016021; F:GO:0042284; P:GO:0046513; P:GO:0055114	C:endoplasmic reticulum membrane; C:integral component of membrane; F:sphingolipid delta-4 desaturase activity; P:ceramide biosynthetic process; P:oxidation-reduction process			IPR013866 (SMART); IPR013866 (PFAM); IPR005804 (PFAM); PTHR12879 (PANTHER)	P:GO:0006629	P:lipid metabolic process
Sac_contig_205	[INTERPRO, BLASTED, MAPPED, ANNOTATED]	hydroxyacylglutathione hydrolase, mitochondrial-like	4070	15	5.47314e-67	62.78	2	F:GO:0004416; P:GO:0019243	F:hydroxyacylglutathione hydrolase activity; P:methylglyoxal catabolic process to D-lactate via S-lactoyl-glutathione	EC:3.1.2.6	Hydroxyacylglutathione hydrolase	IPR001279 (SMART); IPR036866 (G3DSA:3.60.15.GENE3D); IPR032282 (PFAM); IPR017782 (TIGRFAM); IPR001279 (PFAM); PTHR11935 (PANTHER); PTHR11935:SF94 (PANTHER); IPR017782 (HAMAP); IPR035680 (CDD); IPR036866 (SUPERFAMILY)	F:GO:0004416; P:GO:0019243	F:hydroxyacylglutathione hydrolase activity; P:methylglyoxal catabolic process to D-lactate via S-lactoyl-glutathione
Sac_contig_206	[INTERPRO, BLASTED, MAPPED, ANNOTATED]	patatin-like phospholipase domain-containing protein 7 isoform X3	7525	15	0	53.89	3	P:GO:0006629; C:GO:0016020; F:GO:0016787	P:lipid metabolic process; C:membrane; F:hydrolase activity			G3DSA:3.40.1090.10 (GENE3D); IPR014710 (G3DSA:2.60.120.GENE3D); IPR002641 (PFAM); IPR014710 (G3DSA:2.60.120.GENE3D); IPR000595 (PFAM); IPR014710 (G3DSA:2.60.120.GENE3D); PTHR14226:SF23 (PANTHER); PTHR14226 (PANTHER); PTHR14226 (PANTHER); IPR000595 (PROSITE_PROFILES); IPR002641 (PROSITE_PROFILES); IPR000595 (PROSITE_PROFILES); IPR000595 (PROSITE_PROFILES); IPR000595 (CDD); IPR000595 (CDD); IPR0005…	P:GO:0006629	P:lipid metabolic process
Sac_contig_207	[INTERPRO, BLASTED, MAPPED, ANNOTATED]	protein suppressor of forked	3915	15	1.01278e-145	57.37	4	F:GO:0003729; C:GO:0005634; P:GO:0006397; P:GO:0031123	F:mRNA binding; C:nucleus; P:mRNA processing; P:RNA 3'-end processing			IPR003107 (SMART); IPR008847 (PFAM); G3DSA:1.25.40.1040 (GENE3D); PTHR19980 (PANTHER); IPR011990 (SUPERFAMILY)	F:GO:0005515; C:GO:0005634; P:GO:0006396; P:GO:0006397	F:protein binding; C:nucleus; P:RNA processing; P:mRNA processing
Sac_contig_208	[INTERPRO, BLASTED]	WD repeat-containing protein 11	3943	15	8.70507e-63	46.76						IPR015943 (G3DSA:2.130.10.GENE3D); IPR015943 (G3DSA:2.130.10.GENE3D); IPR039694 (PANTHER); IPR036322 (SUPERFAMILY)	F:GO:0005515	F:protein binding
Sac_contig_209	[INTERPRO, BLASTED, MAPPED, ANNOTATED]	14-3-3-like protein 2	1081	15	6.5725e-55	74.52	1	F:GO:0019904	F:protein domain specific binding			IPR000308 (PRINTS); IPR023410 (SMART); IPR023410 (PFAM); IPR036815 (G3DSA:1.20.190.GENE3D); IPR000308 (PANTHER); PTHR18860:SF13 (PANTHER); cd08774 (CDD); IPR036815 (SUPERFAMILY)	F:GO:0019904	F:protein domain specific binding
Sac_contig_210	[INTERPRO, BLASTED, MAPPED, ANNOTATED]	stomatin-like protein 2, mitochondrial	4137	15	8.15584e-133	72.35	3	C:GO:0005634; P:GO:0006355; C:GO:0016020	C:nucleus; P:regulation of transcription, DNA-templated; C:membrane			IPR009146 (PRINTS); IPR001680 (SMART); IPR015943 (G3DSA:2.130.10.GENE3D); IPR005617 (PFAM); IPR001680 (PFAM); mobidb-lite (MOBIDB_LITE); mobidb-lite (MOBIDB_LITE); mobidb-lite (MOBIDB_LITE); mobidb-lite (MOBIDB_LITE); IPR009146 (PANTHER); PTHR10814:SF21 (PANTHER); IPR009146 (PANTHER); PTHR10814:SF21 (PANTHER); IPR001680 (PROSITE_PROFILES); IPR001680 (PROSITE_PROFILES); IPR017986 (PROSITE_PROFILES…	F:GO:0005515; C:GO:0005634; P:GO:0006355	F:protein binding; C:nucleus; P:regulation of transcription, DNA-templated
Sac_contig_211	[INTERPRO, BLASTED, MAPPED, ANNOTATED]	WD repeat-containing protein 11-like	745	15	3.62744e-18	58.94	3	P:GO:0001755; C:GO:0005930; P:GO:0060271	P:neural crest cell migration; C:axoneme; P:cilium assembly			IPR015943 (G3DSA:2.130.10.GENE3D); IPR039694 (PANTHER); IPR036322 (SUPERFAMILY)	F:GO:0005515	F:protein binding
Sac_contig_212	[INTERPRO, BLASTED, MAPPED, ANNOTATED]	predicted protein	3093	15	3.40009e-59	56.23	5	F:GO:0001664; F:GO:0005089; C:GO:0005829; P:GO:0035023; P:GO:0043065	F:G protein-coupled receptor binding; F:Rho guanyl-nucleotide exchange factor activity; C:cytosol; P:regulation of Rho protein signal transduction; P:positive regulation of apoptotic process			IPR001849 (SMART); IPR000219 (SMART); IPR041020 (PFAM); IPR000219 (PFAM); G3DSA:1.20.58.1850 (GENE3D); IPR011993 (G3DSA:2.30.29.GENE3D); IPR015212 (PFAM); IPR035899 (G3DSA:1.20.900.GENE3D); IPR032919 (PTHR12673:PANTHER); PTHR12673 (PANTHER); PTHR12673 (PANTHER); IPR000219 (PROSITE_PROFILES); IPR001849 (PROSITE_PROFILES); cd13329 (CDD); IPR000219 (CDD); SSF50729 (SUPERFAMILY); IPR035899 (SUPERFAMI…	F:GO:0005089; C:GO:0005737; P:GO:0007186; P:GO:0007266; P:GO:0035023	F:Rho guanyl-nucleotide exchange factor activity; C:cytoplasm; P:G protein-coupled receptor signaling pathway; P:Rho protein signal transduction; P:regulation of Rho protein signal transduction
Sac_contig_213	[INTERPRO, BLASTED, MAPPED, ANNOTATED]	ATP-dependent 6-phosphofructokinase, platelet type-like isoform X2	6070	15	0	66.2	7	F:GO:0003872; F:GO:0005524; C:GO:0005737; P:GO:0006002; P:GO:0016310; F:GO:0046872; P:GO:0061615	F:6-phosphofructokinase activity; F:ATP binding; C:cytoplasm; P:fructose 6-phosphate metabolic process; P:phosphorylation; F:metal ion binding; P:glycolytic process through fructose-6-phosphate	EC:2.7.1.11	6-phosphofructokinase	IPR022953 (PRINTS); G3DSA:3.40.50.450 (GENE3D); G3DSA:3.40.50.460 (GENE3D); IPR000023 (PFAM); G3DSA:3.40.50.450 (GENE3D); G3DSA:3.40.50.460 (GENE3D); IPR009161 (TIGRFAM); PTHR13697:SF4 (PANTHER); PTHR13697 (PANTHER); IPR035966 (SUPERFAMILY); IPR035966 (SUPERFAMILY)	F:GO:0003872; F:GO:0005524; C:GO:0005737; P:GO:0006002; P:GO:0006096	F:6-phosphofructokinase activity; F:ATP binding; C:cytoplasm; P:fructose 6-phosphate metabolic process; P:glycolytic process
Sac_contig_214	[INTERPRO, BLASTED, MAPPED, ANNOTATED]	serine/threonine-protein kinase WNK1-like	3504	15	9.85272e-139	79.14	3	F:GO:0004674; F:GO:0005524; P:GO:0006468	F:protein serine/threonine kinase activity; F:ATP binding; P:protein phosphorylation	EC:2.7.11	Transferring phosphorus-containing groups	IPR000719 (SMART); IPR000719 (PFAM); G3DSA:3.30.200.20 (GENE3D); G3DSA:1.10.510.10 (GENE3D); mobidb-lite (MOBIDB_LITE); PTHR13902 (PANTHER); PTHR13902:SF10 (PANTHER); IPR000719 (PROSITE_PROFILES); cd13983 (CDD); IPR011009 (SUPERFAMILY)	F:GO:0004672; F:GO:0005524; P:GO:0006468	F:protein kinase activity; F:ATP binding; P:protein phosphorylation
Sac_contig_215	[INTERPRO, BLASTED, MAPPED, ANNOTATED]	mitochondrial Rho GTPase 2	8920	15	6.24108e-126	58.16	7	F:GO:0003924; F:GO:0005509; F:GO:0005525; P:GO:0007266; P:GO:0010821; C:GO:0031307; P:GO:0047497	F:GTPase activity; F:calcium ion binding; F:GTP binding; P:Rho protein signal transduction; P:regulation of mitochondrion organization; C:integral component of mitochondrial outer membrane; P:mitochondrion transport along microtubule	EC:3.6.1.15	Nucleoside-triphosphate phosphatase	PR00449 (PRINTS); SM00173 (SMART); SM00174 (SMART); SM00175 (SMART); IPR013566 (PFAM); G3DSA:1.10.238.10 (GENE3D); G3DSA:3.40.50.300 (GENE3D); IPR013567 (PFAM); G3DSA:1.10.238.10 (GENE3D); IPR021181 (PIRSF); IPR001806 (PFAM); PTHR24072 (PANTHER); PTHR24072:SF73 (PANTHER); IPR002048 (PROSITE_PROFILES); IPR002048 (PROSITE_PROFILES); IPR020860 (PROSITE_PROFILES); IPR027417 (SUPERFAMILY); IPR011992 (…	F:GO:0003924; F:GO:0005509; F:GO:0005525; P:GO:0007005; C:GO:0031307	F:GTPase activity; F:calcium ion binding; F:GTP binding; P:mitochondrion organization; C:integral component of mitochondrial outer membrane
Sac_contig_216	[INTERPRO, NO-BLAST]	---NA---	1189									IPR000276 (PFAM); G3DSA:1.20.1070.10 (GENE3D); IPR017452 (PROSITE_PROFILES); cd14964 (CDD); SSF81321 (SUPERFAMILY)	F:GO:0004930; P:GO:0007186; C:GO:0016021	F:G protein-coupled receptor activity; P:G protein-coupled receptor signaling pathway; C:integral component of membrane
Sac_contig_217	[INTERPRO, BLASTED, MAPPED, ANNOTATED]	serine hydroxymethyltransferase, mitochondrial-like	6224	15	1.04039e-159	73.82	19	P:GO:0002082; F:GO:0004372; C:GO:0005743; C:GO:0005759; P:GO:0006565; F:GO:0008168; F:GO:0008270; P:GO:0009792; P:GO:0019264; F:GO:0030170; P:GO:0032259; P:GO:0035999; F:GO:0042802; P:GO:0046655; F:GO:0050897; P:GO:0051289; C:GO:0070552; F:GO:0070905; P:GO:1904482	P:regulation of oxidative phosphorylation; F:glycine hydroxymethyltransferase activity; C:mitochondrial inner membrane; C:mitochondrial matrix; P:L-serine catabolic process; F:methyltransferase activity; F:zinc ion binding; P:embryo development ending in birth or egg hatching; P:glycine biosynthetic process from serine; F:pyridoxal phosphate binding; P:methylation; P:tetrahydrofolate interconvers…	EC:2.1.2.1	Glycine hydroxymethyltransferase	IPR020575 (PRINTS); G3DSA:3.30.70.2140 (GENE3D); IPR036890 (G3DSA:3.30.565.GENE3D); G3DSA:3.30.230.80 (GENE3D); IPR037196 (G3DSA:1.20.120.GENE3D); PF13589 (PFAM); IPR001404 (PIRSF); IPR001404 (PFAM); G3DSA:3.40.50.11260 (GENE3D); mobidb-lite (MOBIDB_LITE); mobidb-lite (MOBIDB_LITE); mobidb-lite (MOBIDB_LITE); PTHR11528:SF73 (PANTHER); IPR001404 (PANTHER); IPR001404 (HAMAP); IPR003594 (CDD); IPR02…	F:GO:0005524; P:GO:0006457; F:GO:0051082	F:ATP binding; P:protein folding; F:unfolded protein binding
Sac_contig_218	[INTERPRO, NO-BLAST]	---NA---	454									no IPS match	no IPS match	no IPS match
Sac_contig_220	[INTERPRO, NO-BLAST]	---NA---	441									no IPS match	no IPS match	no IPS match
Sac_contig_221	[INTERPRO, BLASTED, MAPPED, ANNOTATED]	glycine dehydrogenase (decarboxylating), mitochondrial	3894	15	0	62.98	5	F:GO:0004375; C:GO:0005739; P:GO:0006546; F:GO:0016829; P:GO:0055114	F:glycine dehydrogenase (decarboxylating) activity; C:mitochondrion; P:glycine catabolic process; F:lyase activity; P:oxidation-reduction process	EC:1.4.4.2	Glycine dehydrogenase (aminomethyl-transferring)	IPR015422 (G3DSA:3.90.1150.GENE3D); IPR020581 (PFAM); IPR015421 (G3DSA:3.40.640.GENE3D); IPR020581 (PANTHER); IPR015424 (SUPERFAMILY)	F:GO:0003824; F:GO:0004375; P:GO:0006546; P:GO:0055114	F:catalytic activity; F:glycine dehydrogenase (decarboxylating) activity; P:glycine catabolic process; P:oxidation-reduction process
Sac_contig_222	[INTERPRO, BLASTED, MAPPED, ANNOTATED]	aminopeptidase O-like	8934	15	6.86506e-99	53.66	6	F:GO:0004139; F:GO:0004177; C:GO:0005730; C:GO:0005737; F:GO:0008237; P:GO:0009264	F:deoxyribose-phosphate aldolase activity; F:aminopeptidase activity; C:nucleolus; C:cytoplasm; F:metallopeptidase activity; P:deoxyribonucleotide catabolic process	EC:3.4.11; EC:4.1.2.4	Acting on peptide bonds (peptidases); Deoxyribose-phosphate aldolase	IPR015211 (SMART); IPR038502 (G3DSA:1.25.40.GENE3D); G3DSA:1.10.390.60 (GENE3D); IPR014782 (PFAM); G3DSA:2.60.40.1730 (GENE3D); IPR015211 (PFAM); IPR033577 (PTHR11533:PANTHER); IPR033577 (PTHR11533:PANTHER); IPR001930 (PANTHER); IPR016024 (SUPERFAMILY); SSF55486 (SUPERFAMILY); SSF63737 (SUPERFAMILY)	C:GO:0005730; P:GO:0006508; F:GO:0008237; F:GO:0008270; F:GO:0070006	C:nucleolus; P:proteolysis; F:metallopeptidase activity; F:zinc ion binding; F:metalloaminopeptidase activity
Sac_contig_223	[INTERPRO, BLASTED, MAPPED, ANNOTATED]	B-cell receptor-associated protein 31	1365	15	1.31292e-15	53.39	1	C:GO:0016020	C:membrane			IPR040463 (PFAM); mobidb-lite (MOBIDB_LITE); PTHR12701:SF18 (PANTHER); IPR008417 (PANTHER)	C:GO:0005783; P:GO:0006886; C:GO:0016021	C:endoplasmic reticulum; P:intracellular protein transport; C:integral component of membrane
Sac_contig_224	[INTERPRO, NO-BLAST]	---NA---	1262									IPR011993 (G3DSA:2.30.29.GENE3D); IPR018980 (PFAM); SSF50729 (SUPERFAMILY)	no GO terms	no GO terms
Sac_contig_225	[INTERPRO, BLASTED, MAPPED, ANNOTATED]	dnaJ homolog subfamily B member 12	6178	15	1.93697e-61	57.13	4	F:GO:0003676; F:GO:0008168; C:GO:0016021; P:GO:0032259	F:nucleic acid binding; F:methyltransferase activity; C:integral component of membrane; P:methylation			IPR001623 (PRINTS); IPR001623 (SMART); IPR036869 (G3DSA:1.10.287.GENE3D); IPR015399 (PFAM); IPR001623 (PFAM); mobidb-lite (MOBIDB_LITE); mobidb-lite (MOBIDB_LITE); PTHR43908 (PANTHER); IPR001623 (PROSITE_PROFILES); IPR001623 (CDD); IPR036869 (SUPERFAMILY)	no GO terms	no GO terms
Sac_contig_226	[INTERPRO, BLASTED, MAPPED, ANNOTATED]	U6 snRNA-associated Sm-like protein LSm4	997	15	2.9377e-36	87.82	4	P:GO:0000398; P:GO:0000956; F:GO:0003723; C:GO:0005681	P:mRNA splicing, via spliceosome; P:nuclear-transcribed mRNA catabolic process; F:RNA binding; C:spliceosomal complex			IPR001163 (SMART); G3DSA:2.30.30.100 (GENE3D); IPR001163 (PFAM); mobidb-lite (MOBIDB_LITE); PTHR23338:SF28 (PANTHER); IPR027141 (PANTHER); IPR034101 (CDD); IPR010920 (SUPERFAMILY)	P:GO:0000398; P:GO:0000956; P:GO:0006396	P:mRNA splicing, via spliceosome; P:nuclear-transcribed mRNA catabolic process; P:RNA processing
Sac_contig_227	[INTERPRO, BLASTED, MAPPED, ANNOTATED]	fatty aldehyde dehydrogenase isoform X1	5216	15	2.53197e-120	63.66	19	F:GO:0004028; F:GO:0005096; C:GO:0005783; C:GO:0005811; P:GO:0006068; P:GO:0007417; P:GO:0007422; P:GO:0008544; C:GO:0016021; P:GO:0033306; F:GO:0042803; P:GO:0043547; F:GO:0043878; P:GO:0046458; F:GO:0046577; F:GO:0050061; P:GO:0051056; F:GO:0052814; P:GO:0055114	F:3-chloroallyl aldehyde dehydrogenase activity; F:GTPase activator activity; C:endoplasmic reticulum; C:lipid droplet; P:ethanol catabolic process; P:central nervous system development; P:peripheral nervous system development; P:epidermis development; C:integral component of membrane; P:phytol metabolic process; F:protein homodimerization activity; P:positive regulation of GTPase activity; F:gly…	EC:1.2.1.48; EC:1.1.3.20; EC:1.2.1.3	Long-chain-aldehyde dehydrogenase; Long-chain-alcohol oxidase; Aldehyde dehydrogenase (NAD(+))	G3DSA:2.30.42.10 (GENE3D); IPR035974 (G3DSA:3.40.50.GENE3D); IPR000331 (PFAM); PTHR15711 (PANTHER); IPR000331 (PROSITE_PROFILES); cd00992 (CDD); IPR036034 (SUPERFAMILY); IPR035974 (SUPERFAMILY)	F:GO:0005096; F:GO:0005515; P:GO:0051056	F:GTPase activator activity; F:protein binding; P:regulation of small GTPase mediated signal transduction
Sac_contig_228	[INTERPRO, NO-BLAST]	---NA---	1382									mobidb-lite (MOBIDB_LITE); mobidb-lite (MOBIDB_LITE); mobidb-lite (MOBIDB_LITE); mobidb-lite (MOBIDB_LITE); mobidb-lite (MOBIDB_LITE)	no GO terms	no GO terms
Sac_contig_229	[INTERPRO, BLASTED, MAPPED, ANNOTATED]	Trifunctional enzyme subunit alpha, mitochondrial	2516	15	0	64.23	4	F:GO:0004300; P:GO:0006635; C:GO:0016507; F:GO:0016509	F:enoyl-CoA hydratase activity; P:fatty acid beta-oxidation; C:mitochondrial fatty acid beta-oxidation multienzyme complex; F:long-chain-3-hydroxyacyl-CoA dehydrogenase activity	EC:1.1.1.35; EC:1.1.1.211; EC:4.2.1.17	3-hydroxyacyl-CoA dehydrogenase; Long-chain-3-hydroxyacyl-CoA dehydrogenase; Enoyl-CoA hydratase	G3DSA:1.10.1040.50 (GENE3D); IPR006108 (PFAM); G3DSA:3.40.50.720 (GENE3D); G3DSA:3.90.226.10 (GENE3D); IPR001753 (PFAM); IPR006176 (PFAM); PTHR43612 (PANTHER); cd06558 (CDD); IPR036291 (SUPERFAMILY); IPR008927 (SUPERFAMILY); IPR008927 (SUPERFAMILY); IPR029045 (SUPERFAMILY)	F:GO:0003824; F:GO:0003857; P:GO:0006631; F:GO:0016491; P:GO:0055114	F:catalytic activity; F:3-hydroxyacyl-CoA dehydrogenase activity; P:fatty acid metabolic process; F:oxidoreductase activity; P:oxidation-reduction process
Sac_contig_230	[INTERPRO, BLASTED, MAPPED, ANNOTATED]	dnaJ homolog subfamily A member 4 isoform X1	1712	15	3.45433e-133	71.85	10	F:GO:0005524; C:GO:0005829; P:GO:0009408; C:GO:0016020; F:GO:0031072; P:GO:0042026; F:GO:0046872; F:GO:0051082; F:GO:0051087; P:GO:0090084	F:ATP binding; C:cytosol; P:response to heat; C:membrane; F:heat shock protein binding; P:protein refolding; F:metal ion binding; F:unfolded protein binding; F:chaperone binding; P:negative regulation of inclusion body assembly			IPR001623 (PRINTS); IPR001623 (SMART); G3DSA:2.60.260.20 (GENE3D); G3DSA:2.10.230.10 (GENE3D); G3DSA:2.60.260.20 (GENE3D); IPR002939 (PFAM); IPR036869 (G3DSA:1.10.287.GENE3D); IPR001305 (PFAM); IPR001623 (PFAM); mobidb-lite (MOBIDB_LITE); mobidb-lite (MOBIDB_LITE); PTHR43888:SF9 (PANTHER); PTHR43888 (PANTHER); IPR001623 (PROSITE_PROFILES); IPR001305 (PROSITE_PROFILES); IPR001305 (CDD); cd10747 (C…	P:GO:0006457; F:GO:0031072; F:GO:0051082	P:protein folding; F:heat shock protein binding; F:unfolded protein binding
Sac_contig_231	[INTERPRO, BLASTED, MAPPED, ANNOTATED]	actin, cytoplasmic 1	2908	15	0	99.08	37	P:GO:0000079; C:GO:0001725; C:GO:0002102; F:GO:0005524; C:GO:0005829; C:GO:0005886; C:GO:0005925; P:GO:0007409; P:GO:0007623; F:GO:0019894; F:GO:0019901; P:GO:0022898; C:GO:0030016; C:GO:0030863; F:GO:0030957; C:GO:0031941; P:GO:0032091; C:GO:0035267; C:GO:0036464; F:GO:0042802; C:GO:0044305; C:GO:0045335; F:GO:0048156; P:GO:0048488; P:GO:0048870; F:GO:0050998; P:GO:0051623; P:GO:0071257; P:GO:00…	P:regulation of cyclin-dependent protein serine/threonine kinase activity; C:stress fiber; C:podosome; F:ATP binding; C:cytosol; C:plasma membrane; C:focal adhesion; P:axonogenesis; P:circadian rhythm; F:kinesin binding; F:protein kinase binding; P:regulation of transmembrane transporter activity; C:myofibril; C:cortical cytoskeleton; F:Tat protein binding; C:filamentous actin; P:negative regulat…			IPR004000 (PRINTS); IPR004000 (SMART); IPR004000 (PFAM); G3DSA:3.30.420.40 (GENE3D); G3DSA:3.90.640.10 (GENE3D); G3DSA:3.30.420.40 (GENE3D); IPR004000 (PANTHER); PTHR11937:SF278 (PANTHER); cd00012 (CDD); SSF53067 (SUPERFAMILY); SSF53067 (SUPERFAMILY)	no GO terms	no GO terms
Sac_contig_232	[INTERPRO, BLASTED, MAPPED, ANNOTATED]	PCI domain-containing protein 2-like	1318	15	4.35473e-84	59.93	15	P:GO:0000973; F:GO:0003690; F:GO:0003723; P:GO:0006368; P:GO:0016973; C:GO:0035327; P:GO:0043066; P:GO:0043488; P:GO:0045579; P:GO:0045893; P:GO:0048536; C:GO:0070390; P:GO:0071033; P:GO:0090267; P:GO:2000117	P:posttranscriptional tethering of RNA polymerase II gene DNA at nuclear periphery; F:double-stranded DNA binding; F:RNA binding; P:transcription elongation from RNA polymerase II promoter; P:poly(A)+ mRNA export from nucleus; C:transcriptionally active chromatin; P:negative regulation of apoptotic process; P:regulation of mRNA stability; P:positive regulation of B cell differentiation; P:positiv…			IPR036388 (G3DSA:1.10.10.GENE3D); IPR000717 (PFAM); G3DSA:1.25.40.570 (GENE3D); PTHR12732:SF0 (PANTHER); PTHR12732 (PANTHER); IPR000717 (PROSITE_PROFILES)	no GO terms	no GO terms
Sac_contig_233	[INTERPRO, BLASTED, MAPPED, ANNOTATED]	myosin-10 isoform X4	6106	15	0	68.03	4	F:GO:0003774; F:GO:0005524; C:GO:0016459; F:GO:0051015	F:motor activity; F:ATP binding; C:myosin complex; F:actin filament binding	EC:3.6.1.15	Nucleoside-triphosphate phosphatase	IPR001609 (PRINTS); IPR001609 (SMART); G3DSA:1.20.58.530 (GENE3D); G3DSA:1.20.120.720 (GENE3D); IPR001609 (PFAM); IPR036961 (G3DSA:3.40.850.GENE3D); IPR008989 (G3DSA:2.30.30.GENE3D); G3DSA:1.20.5.1050 (GENE3D); IPR002928 (PFAM); G3DSA:3.30.70.3240 (GENE3D); IPR004009 (PFAM); IPR027401 (G3DSA:4.10.270.GENE3D); mobidb-lite (MOBIDB_LITE); mobidb-lite (MOBIDB_LITE); mobidb-lite (MOBIDB_LITE); PTHR131…	F:GO:0003774; F:GO:0005515; F:GO:0005524; C:GO:0016459; F:GO:0051015	F:motor activity; F:protein binding; F:ATP binding; C:myosin complex; F:actin filament binding
Sac_contig_234	[INTERPRO, BLASTED, MAPPED, ANNOTATED]	probable ATP-dependent DNA helicase HFM1	4644	15	1.48263e-152	57.85	4	F:GO:0003676; F:GO:0004386; F:GO:0005524; P:GO:0051321	F:nucleic acid binding; F:helicase activity; F:ATP binding; P:meiotic cell cycle	EC:3.6.1.15	Nucleoside-triphosphate phosphatase	IPR004179 (SMART); IPR001650 (SMART); IPR014001 (SMART); G3DSA:3.40.50.300 (GENE3D); G3DSA:1.10.3380.10 (GENE3D); G3DSA:3.40.50.300 (GENE3D); G3DSA:1.10.10.2530 (GENE3D); IPR004179 (PFAM); IPR011545 (PFAM); IPR001650 (PFAM); PTHR24075:SF6 (PANTHER); PTHR24075 (PANTHER); IPR014001 (PROSITE_PROFILES); IPR001650 (PROSITE_PROFILES); cd00046 (CDD); IPR001650 (CDD); SSF158702 (SUPERFAMILY); IPR027417 (…	F:GO:0003676; F:GO:0005524	F:nucleic acid binding; F:ATP binding
Sac_contig_235	[INTERPRO, BLASTED, MAPPED, ANNOTATED]	prolyl 4-hydroxylase subunit alpha-1 isoform X1	3601	15	3.47247e-89	51.14	4	F:GO:0004656; C:GO:0005783; P:GO:0018401; F:GO:0046872	F:procollagen-proline 4-dioxygenase activity; C:endoplasmic reticulum; P:peptidyl-proline hydroxylation to 4-hydroxy-L-proline; F:metal ion binding	EC:1.14.11; EC:1.14.11.2	Acting on paired donors, with incorporation or reduction of molecular oxygen. The oxygen incorporated need not be derived from O(2); Procollagen-proline 4-dioxygenase	IPR006620 (SMART); G3DSA:2.60.120.620 (GENE3D); IPR013547 (PFAM); IPR011990 (G3DSA:1.25.40.GENE3D); IPR005123 (PFAM); PTHR10869:SF90 (PANTHER); PTHR10869 (PANTHER); IPR005123 (PROSITE_PROFILES)	F:GO:0004656; F:GO:0005506; F:GO:0005515; C:GO:0005783; F:GO:0016491; F:GO:0016702; F:GO:0016705; F:GO:0031418; P:GO:0055114	F:procollagen-proline 4-dioxygenase activity; F:iron ion binding; F:protein binding; C:endoplasmic reticulum; F:oxidoreductase activity; F:oxidoreductase activity, acting on single donors with incorporation of molecular oxygen, incorporation of two atoms of oxygen; F:oxidoreductase activity, acting on paired donors, with incorporation or reduction of molecular oxygen; F:L-ascorbic acid binding; P…
Sac_contig_236	[INTERPRO, BLASTED, MAPPED, ANNOTATED]	DNA topoisomerase 1-like isoform X3	5834	15	0	76.09	4	F:GO:0003677; F:GO:0003917; C:GO:0005694; P:GO:0006265	F:DNA binding; F:DNA topoisomerase type I activity; C:chromosome; P:DNA topological change	EC:5.99.1.2	DNA topoisomerase	IPR001631 (PRINTS); IPR013499 (SMART); IPR025834 (PFAM); IPR013034 (G3DSA:1.10.10.GENE3D); IPR013500 (PFAM); IPR014711 (G3DSA:3.90.15.GENE3D); IPR013030 (G3DSA:2.170.11.GENE3D); IPR014727 (G3DSA:1.10.132.GENE3D); IPR008336 (PFAM); mobidb-lite (MOBIDB_LITE); mobidb-lite (MOBIDB_LITE); mobidb-lite (MOBIDB_LITE); IPR001631 (PANTHER); cd03488 (CDD); IPR013500 (CDD); IPR011010 (SUPERFAMILY); SSF46596 …	F:GO:0003677; F:GO:0003917; C:GO:0005694; P:GO:0006265	F:DNA binding; F:DNA topoisomerase type I activity; C:chromosome; P:DNA topological change
Sac_contig_237	[INTERPRO, BLASTED, MAPPED, ANNOTATED]	importin subunit alpha-1-like	8378	15	7.94122e-138	65.48	5	C:GO:0005634; C:GO:0005737; P:GO:0006606; F:GO:0008565; F:GO:0061608	C:nucleus; C:cytoplasm; P:protein import into nucleus; F:obsolete protein transporter activity; F:nuclear import signal receptor activity			IPR000225 (SMART); IPR000225 (PFAM); IPR002652 (PFAM); IPR032413 (PFAM); IPR036975 (G3DSA:1.20.5.GENE3D); IPR024931 (PIRSF); IPR011989 (G3DSA:1.25.10.GENE3D); PTHR23316:SF36 (PANTHER); PTHR23316 (PANTHER); IPR000225 (PROSITE_PROFILES); IPR000225 (PROSITE_PROFILES); IPR002652 (PROSITE_PROFILES); IPR016024 (SUPERFAMILY)	F:GO:0005515; C:GO:0005634; C:GO:0005737; P:GO:0006606; F:GO:0008565; F:GO:0061608	F:protein binding; C:nucleus; C:cytoplasm; P:protein import into nucleus; F:obsolete protein transporter activity; F:nuclear import signal receptor activity
Sac_contig_238	[INTERPRO, BLASTED, MAPPED, ANNOTATED]	phenylalanine--tRNA ligase beta subunit	3449	15	2.48987e-136	58.34	8	F:GO:0000287; F:GO:0003746; F:GO:0004826; F:GO:0005524; C:GO:0005853; P:GO:0006414; P:GO:0006432; C:GO:0009328	F:magnesium ion binding; F:translation elongation factor activity; F:phenylalanine-tRNA ligase activity; F:ATP binding; C:eukaryotic translation elongation factor 1 complex; P:translational elongation; P:phenylalanyl-tRNA aminoacylation; C:phenylalanine-tRNA ligase complex	EC:6.1.1.20	Phenylalanine--tRNA ligase	IPR005146 (SMART); IPR005147 (SMART); IPR005146 (PFAM); IPR040659 (PFAM); G3DSA:3.30.56.10 (GENE3D); G3DSA:3.30.56.10 (GENE3D); IPR004531 (TIGRFAM); IPR020825 (G3DSA:3.50.40.GENE3D); G3DSA:3.30.930.10 (GENE3D); IPR041616 (PFAM); PTHR10947 (PANTHER); PTHR10947:SF0 (PANTHER); IPR005147 (PROSITE_PROFILES); IPR009061 (SUPERFAMILY); SSF56037 (SUPERFAMILY); SSF55681 (SUPERFAMILY)	F:GO:0000166; F:GO:0000287; F:GO:0003723; F:GO:0004826; F:GO:0005524; C:GO:0005737; P:GO:0006432	F:nucleotide binding; F:magnesium ion binding; F:RNA binding; F:phenylalanine-tRNA ligase activity; F:ATP binding; C:cytoplasm; P:phenylalanyl-tRNA aminoacylation
Sac_contig_239	[INTERPRO, BLASTED, MAPPED, ANNOTATED]	regulator of nonsense transcripts 1-like	7494	15	0	71.87	6	P:GO:0000184; F:GO:0003677; F:GO:0004386; F:GO:0005524; C:GO:0005737; F:GO:0008270	P:nuclear-transcribed mRNA catabolic process, nonsense-mediated decay; F:DNA binding; F:helicase activity; F:ATP binding; C:cytoplasm; F:zinc ion binding	EC:3.6.1.15	Nucleoside-triphosphate phosphatase	G3DSA:2.40.30.230 (GENE3D); IPR041679 (PFAM); G3DSA:3.40.50.300 (GENE3D); IPR041677 (PFAM); IPR018999 (PFAM); IPR040812 (PFAM); PTHR10887:SF388 (PANTHER); PTHR10887 (PANTHER); cd00046 (CDD); IPR027417 (SUPERFAMILY)	P:GO:0000184; F:GO:0003677; F:GO:0004386; F:GO:0005524; C:GO:0005737; F:GO:0008270	P:nuclear-transcribed mRNA catabolic process, nonsense-mediated decay; F:DNA binding; F:helicase activity; F:ATP binding; C:cytoplasm; F:zinc ion binding
Sac_contig_240	[INTERPRO, BLASTED, MAPPED, ANNOTATED]	transmembrane protein 222-like	818	15	1.10747e-40	64.27	1	C:GO:0016021	C:integral component of membrane			IPR008496 (PFAM); PTHR20921:SF0 (PANTHER); IPR008496 (PANTHER)	no GO terms	no GO terms
Sac_contig_241	[INTERPRO, BLASTED, MAPPED, ANNOTATED]	cyclin-dependent-like kinase 5	895	15	6.7256e-83	85.91	17	P:GO:0003309; F:GO:0004693; F:GO:0005524; C:GO:0005634; C:GO:0005829; P:GO:0007409; P:GO:0010842; P:GO:0016572; P:GO:0021634; P:GO:0021954; F:GO:0035173; P:GO:0043524; C:GO:0045202; P:GO:0048489; P:GO:0048935; P:GO:0051726; P:GO:0060059	P:type B pancreatic cell differentiation; F:cyclin-dependent protein serine/threonine kinase activity; F:ATP binding; C:nucleus; C:cytosol; P:axonogenesis; P:retina layer formation; P:histone phosphorylation; P:optic nerve formation; P:central nervous system neuron development; F:histone kinase activity; P:negative regulation of neuron apoptotic process; C:synapse; P:synaptic vesicle transport; P…	EC:2.7.11; EC:2.7.11.22	Transferring phosphorus-containing groups; Cyclin-dependent kinase	IPR000719 (SMART); G3DSA:1.10.510.10 (GENE3D); IPR000719 (PFAM); PTHR24056:SF246 (PANTHER); PTHR24056 (PANTHER); IPR000719 (PROSITE_PROFILES); IPR011009 (SUPERFAMILY)	F:GO:0004672; F:GO:0005524; P:GO:0006468	F:protein kinase activity; F:ATP binding; P:protein phosphorylation
Sac_contig_242	[INTERPRO, BLASTED, MAPPED, ANNOTATED]	Ubiquitin-like modifier-activating enzyme ATG7	1312	15	3.9895e-27	67.01	12	P:GO:0000045; P:GO:0000422; C:GO:0005829; P:GO:0006501; P:GO:0006995; F:GO:0019778; F:GO:0019779; P:GO:0032446; P:GO:0034727; F:GO:0042802; P:GO:0044805; C:GO:0097632	P:autophagosome assembly; P:autophagy of mitochondrion; C:cytosol; P:C-terminal protein lipidation; P:cellular response to nitrogen starvation; F:Atg12 activating enzyme activity; F:Atg8 activating enzyme activity; P:protein modification by small protein conjugation; P:piecemeal microautophagy of the nucleus; F:identical protein binding; P:late nucleophagy; C:extrinsic component of phagophore ass…			G3DSA:3.40.140.70 (GENE3D); G3DSA:3.40.50.720 (GENE3D); IPR000594 (PFAM); IPR032197 (PFAM); IPR006285 (PTHR10953:PANTHER); PTHR10953 (PANTHER); IPR035985 (SUPERFAMILY)	C:GO:0005737; P:GO:0006914; F:GO:0008641	C:cytoplasm; P:autophagy; F:ubiquitin-like modifier activating enzyme activity
Sac_contig_243	[INTERPRO, BLASTED, MAPPED, ANNOTATED]	DNA-directed RNA polymerase II subunit RPB3	4312	15	1.62432e-91	76.62	7	F:GO:0001055; F:GO:0003677; C:GO:0005665; C:GO:0005829; P:GO:0006366; C:GO:0015630; F:GO:0046983	F:RNA polymerase II activity; F:DNA binding; C:RNA polymerase II, core complex; C:cytosol; P:transcription by RNA polymerase II; C:microtubule cytoskeleton; F:protein dimerization activity	EC:2.7.7.6	DNA-directed RNA polymerase	IPR011263 (SMART); IPR011262 (PFAM); IPR036643 (G3DSA:2.170.120.GENE3D); IPR036603 (G3DSA:3.30.1360.GENE3D); IPR011263 (PFAM); PTHR11800:SF2 (PANTHER); PTHR11800 (PANTHER); cd07031 (CDD); IPR036643 (SUPERFAMILY); IPR036603 (SUPERFAMILY)	F:GO:0003899; P:GO:0006351; F:GO:0046983	F:DNA-directed 5'-3' RNA polymerase activity; P:transcription, DNA-templated; F:protein dimerization activity
Sac_contig_244	[INTERPRO, BLASTED, MAPPED, ANNOTATED]	NEDD4-like E3 ubiquitin-protein ligase WWP1	1487	15	1.9996e-08	49.14	4	F:GO:0004842; P:GO:0006511; P:GO:0016567; P:GO:0050789	F:ubiquitin-protein transferase activity; P:ubiquitin-dependent protein catabolic process; P:protein ubiquitination; P:regulation of biological process			G3DSA:3.30.2410.10 (GENE3D); G3DSA:3.90.1750.10 (GENE3D); IPR000569 (PFAM); PTHR11254 (PANTHER); PTHR11254:SF299 (PANTHER); IPR000569 (PROSITE_PROFILES); IPR035983 (SUPERFAMILY)	F:GO:0004842	F:ubiquitin-protein transferase activity
Sac_contig_245	[INTERPRO, BLASTED, MAPPED, ANNOTATED]	helicase SRCAP-like	10942	15	5.97656e-138	78.99	8	C:GO:0000812; F:GO:0004386; F:GO:0005524; C:GO:0016021; P:GO:0016458; F:GO:0016887; F:GO:0042393; P:GO:0043486	C:Swr1 complex; F:helicase activity; F:ATP binding; C:integral component of membrane; P:gene silencing; F:ATPase activity; F:histone binding; P:histone exchange	EC:3.6.1.3; EC:3.6.1.15	Adenosinetriphosphatase; Nucleoside-triphosphate phosphatase	IPR014001 (SMART); IPR001650 (SMART); IPR014012 (PFAM); IPR001650 (PFAM); G3DSA:3.40.50.300 (GENE3D); IPR000330 (PFAM); IPR038718 (G3DSA:3.40.50.GENE3D); mobidb-lite (MOBIDB_LITE); PTHR10799:SF935 (PANTHER); PTHR10799:SF935 (PANTHER); PTHR10799 (PANTHER); PTHR10799 (PANTHER); PTHR10799:SF935 (PANTHER); IPR014001 (PROSITE_PROFILES); IPR014012 (PROSITE_PROFILES); IPR001650 (PROSITE_PROFILES); cd000…	F:GO:0005524	F:ATP binding
Sac_contig_246	[INTERPRO, BLASTED, MAPPED, ANNOTATED]	cyclin-dependent-like kinase 5	355	15	3.0103e-41	93.99	10	F:GO:0004693; F:GO:0005524; C:GO:0005634; C:GO:0005829; P:GO:0006468; P:GO:0007409; C:GO:0045202; P:GO:0048489; P:GO:0051402; P:GO:0051726	F:cyclin-dependent protein serine/threonine kinase activity; F:ATP binding; C:nucleus; C:cytosol; P:protein phosphorylation; P:axonogenesis; C:synapse; P:synaptic vesicle transport; P:neuron apoptotic process; P:regulation of cell cycle	EC:2.7.11; EC:2.7.11.22	Transferring phosphorus-containing groups; Cyclin-dependent kinase	G3DSA:3.30.200.20 (GENE3D); IPR000719 (PFAM); PTHR24056 (PANTHER); PTHR24056:SF334 (PANTHER); IPR000719 (PROSITE_PROFILES); IPR011009 (SUPERFAMILY)	F:GO:0004672; F:GO:0005524; P:GO:0006468	F:protein kinase activity; F:ATP binding; P:protein phosphorylation
Sac_contig_247	[INTERPRO, BLASTED, MAPPED, ANNOTATED]	cyclin-dependent-like kinase 5	202	15	3.33497e-07	88.27	10	F:GO:0004693; F:GO:0005524; C:GO:0005634; C:GO:0005829; P:GO:0006468; P:GO:0007409; C:GO:0045202; P:GO:0048489; P:GO:0051402; P:GO:0051726	F:cyclin-dependent protein serine/threonine kinase activity; F:ATP binding; C:nucleus; C:cytosol; P:protein phosphorylation; P:axonogenesis; C:synapse; P:synaptic vesicle transport; P:neuron apoptotic process; P:regulation of cell cycle	EC:2.7.11; EC:2.7.11.22	Transferring phosphorus-containing groups; Cyclin-dependent kinase	G3DSA:3.30.200.20 (GENE3D); IPR000719 (PROSITE_PROFILES); IPR011009 (SUPERFAMILY)	F:GO:0004672; F:GO:0005524; P:GO:0006468	F:protein kinase activity; F:ATP binding; P:protein phosphorylation
Sac_contig_248	[INTERPRO, BLASTED, MAPPED, ANNOTATED]	puromycin-sensitive aminopeptidase	2706	15	0	65.85	4	F:GO:0004177; P:GO:0006508; F:GO:0008237; F:GO:0008270	F:aminopeptidase activity; P:proteolysis; F:metallopeptidase activity; F:zinc ion binding	EC:3.4.11	Acting on peptide bonds (peptidases)	IPR001930 (PRINTS); IPR024571 (PFAM); G3DSA:2.60.40.1910 (GENE3D); PF17900 (PFAM); G3DSA:1.25.50.20 (GENE3D); IPR014782 (PFAM); G3DSA:1.10.390.60 (GENE3D); G3DSA:2.60.40.1730 (GENE3D); PTHR11533:SF205 (PANTHER); IPR001930 (PANTHER); IPR034016 (CDD); SSF63737 (SUPERFAMILY); SSF55486 (SUPERFAMILY)	P:GO:0006508; F:GO:0008237; F:GO:0008270	P:proteolysis; F:metallopeptidase activity; F:zinc ion binding
Sac_contig_249	[INTERPRO, BLASTED, MAPPED, ANNOTATED]	PR domain zinc finger protein 14	1156	15	9.62162e-77	65.31	7	P:GO:0000122; F:GO:0000977; F:GO:0003700; C:GO:0005634; P:GO:0007409; F:GO:0031490; P:GO:0034972	P:negative regulation of transcription by RNA polymerase II; F:RNA polymerase II regulatory region sequence-specific DNA binding; F:DNA-binding transcription factor activity; C:nucleus; P:axonogenesis; F:chromatin DNA binding; P:histone H3-R26 methylation			IPR013087 (SMART); G3DSA:3.30.160.60 (GENE3D); G3DSA:3.30.160.60 (GENE3D); G3DSA:3.30.160.60 (GENE3D); PF13913 (PFAM); G3DSA:2.170.270.10 (GENE3D); IPR013087 (PFAM); PTHR45009 (PANTHER); IPR013087 (PROSITE_PROFILES); IPR013087 (PROSITE_PROFILES); IPR013087 (PROSITE_PROFILES); IPR013087 (PROSITE_PROFILES); IPR036236 (SUPERFAMILY); IPR036236 (SUPERFAMILY)	F:GO:0003676	F:nucleic acid binding
Sac_contig_250	[INTERPRO, NO-BLAST]	---NA---	1297									IPR000198 (PFAM); IPR008936 (G3DSA:1.10.555.GENE3D); IPR000198 (PROSITE_PROFILES); cd00159 (CDD); IPR008936 (SUPERFAMILY)	P:GO:0007165	P:signal transduction
Sac_contig_251	[INTERPRO, BLASTED, MAPPED, ANNOTATED]	ras-related protein Rab-2A	2278	15	1.15139e-120	92.99	17	C:GO:0000138; P:GO:0002119; F:GO:0003924; F:GO:0005525; C:GO:0005764; C:GO:0005769; C:GO:0005802; P:GO:0006886; C:GO:0030424; P:GO:0032482; C:GO:0043025; C:GO:0045335; C:GO:0048471; P:GO:0090325; P:GO:0090387; P:GO:0090390; P:GO:1990502	C:Golgi trans cisterna; P:nematode larval development; F:GTPase activity; F:GTP binding; C:lysosome; C:early endosome; C:trans-Golgi network; P:intracellular protein transport; C:axon; P:Rab protein signal transduction; C:neuronal cell body; C:phagocytic vesicle; C:perinuclear region of cytoplasm; P:regulation of locomotion involved in locomotory behavior; P:phagolysosome assembly involved in apo…	EC:3.6.1.15	Nucleoside-triphosphate phosphatase	PR00449 (PRINTS); SM00173 (SMART); SM00176 (SMART); SM00175 (SMART); SM00174 (SMART); IPR005225 (TIGRFAM); IPR001806 (PFAM); G3DSA:3.40.50.300 (GENE3D); mobidb-lite (MOBIDB_LITE); PTHR24073 (PANTHER); PTHR24073:SF869 (PANTHER); PS51419 (PROSITE_PROFILES); cd01866 (CDD); IPR027417 (SUPERFAMILY)	F:GO:0003924; F:GO:0005525	F:GTPase activity; F:GTP binding
Sac_contig_252	[INTERPRO, BLASTED, MAPPED, ANNOTATED]	arginase-1 isoform X1	1950	15	5.83084e-67	60.43	4	P:GO:0000050; F:GO:0004053; P:GO:0006525; F:GO:0046872	P:urea cycle; F:arginase activity; P:arginine metabolic process; F:metal ion binding	EC:3.5.3.1	Arginase	IPR006035 (PRINTS); IPR014033 (TIGRFAM); G3DSA:3.40.800.10 (GENE3D); IPR006035 (PIRSF); IPR006035 (PFAM); PTHR43782 (PANTHER); IPR006035 (PROSITE_PROFILES); cd09989 (CDD); IPR023696 (SUPERFAMILY)	F:GO:0004053; P:GO:0006525; F:GO:0046872	F:arginase activity; P:arginine metabolic process; F:metal ion binding
Sac_contig_253	[INTERPRO, BLASTED, MAPPED]	DNA-binding protein RFX2 isoform X2	2820	15	5.115e-60	54.34	3	F:GO:0003677; F:GO:0003700; P:GO:0006355	F:DNA binding; F:DNA-binding transcription factor activity; P:regulation of transcription, DNA-templated			IPR003150 (PFAM); IPR036388 (G3DSA:1.10.10.GENE3D); mobidb-lite (MOBIDB_LITE); PTHR12619:SF5 (PANTHER); IPR039779 (PANTHER); IPR003150 (PROSITE_PROFILES); IPR036390 (SUPERFAMILY)	F:GO:0003677; F:GO:0003700; P:GO:0006355	F:DNA binding; F:DNA-binding transcription factor activity; P:regulation of transcription, DNA-templated
Sac_contig_254	[INTERPRO, BLASTED, MAPPED, ANNOTATED]	Citrate synthase, mitochondrial	8099	15	2.19821e-177	77.68	5	F:GO:0004108; C:GO:0005759; P:GO:0005975; P:GO:0006099; P:GO:0006101	F:citrate (Si)-synthase activity; C:mitochondrial matrix; P:carbohydrate metabolic process; P:tricarboxylic acid cycle; P:citrate metabolic process	EC:2.3.3.1	Citrate (Si)-synthase	IPR002020 (PRINTS); IPR016142 (G3DSA:1.10.580.GENE3D); IPR010109 (TIGRFAM); IPR016143 (G3DSA:1.10.230.GENE3D); IPR002020 (PFAM); PTHR11739:SF15 (PANTHER); IPR002020 (PANTHER); IPR036969 (SUPERFAMILY)	F:GO:0004108; P:GO:0006101; F:GO:0046912	F:citrate (Si)-synthase activity; P:citrate metabolic process; F:transferase activity, transferring acyl groups, acyl groups converted into alkyl on transfer
Sac_contig_255	[INTERPRO, BLASTED, MAPPED, ANNOTATED]	secretory carrier-associated membrane protein 4	3670	15	1.3319e-24	55.72	4	C:GO:0000139; F:GO:0003824; P:GO:0015031; C:GO:0016021	C:Golgi membrane; F:catalytic activity; P:protein transport; C:integral component of membrane			IPR000569 (SMART); G3DSA:3.30.2410.10 (GENE3D); IPR000569 (PFAM); IPR000569 (PFAM); G3DSA:3.90.1750.10 (GENE3D); PTHR11254 (PANTHER); PTHR11254:SF347 (PANTHER); PTHR11254:SF347 (PANTHER); PTHR11254 (PANTHER); IPR000569 (PROSITE_PROFILES); IPR035983 (SUPERFAMILY)	F:GO:0004842	F:ubiquitin-protein transferase activity
Sac_contig_256	[INTERPRO, BLASTED, MAPPED, ANNOTATED]	peptidyl-prolyl cis-trans isomerase G	3691	15	2.23116e-80	81.08	6	P:GO:0000413; F:GO:0003755; C:GO:0005829; P:GO:0006457; F:GO:0016018; C:GO:0016607	P:protein peptidyl-prolyl isomerization; F:peptidyl-prolyl cis-trans isomerase activity; C:cytosol; P:protein folding; F:cyclosporin A binding; C:nuclear speck	EC:5.2.1.8	Peptidylprolyl isomerase	IPR002130 (PRINTS); IPR002130 (PFAM); IPR029000 (G3DSA:2.40.100.GENE3D); mobidb-lite (MOBIDB_LITE); mobidb-lite (MOBIDB_LITE); mobidb-lite (MOBIDB_LITE); IPR024936 (PANTHER); PTHR11071:SF328 (PANTHER); IPR002130 (PROSITE_PROFILES); IPR029000 (SUPERFAMILY)	P:GO:0000413; F:GO:0003755	P:protein peptidyl-prolyl isomerization; F:peptidyl-prolyl cis-trans isomerase activity
Sac_contig_257	[INTERPRO, BLASTED, MAPPED, ANNOTATED]	Aspartate--tRNA ligase, cytoplasmic	12312	15	0	79.6	9	F:GO:0003723; F:GO:0004814; F:GO:0004815; F:GO:0005524; C:GO:0005829; P:GO:0006420; P:GO:0006422; C:GO:0017101; C:GO:0045202	F:RNA binding; F:arginine-tRNA ligase activity; F:aspartate-tRNA ligase activity; F:ATP binding; C:cytosol; P:arginyl-tRNA aminoacylation; P:aspartyl-tRNA aminoacylation; C:aminoacyl-tRNA synthetase multienzyme complex; C:synapse	EC:6.1.1.12; EC:6.1.1.19	Aspartate--tRNA ligase; Arginine--tRNA ligase	IPR002312 (PRINTS); IPR004523 (TIGRFAM); IPR004365 (PFAM); IPR004364 (PFAM); G3DSA:3.30.930.10 (GENE3D); G3DSA:2.40.50.140 (GENE3D); PTHR43450:SF1 (PANTHER); IPR004523 (PANTHER); IPR006195 (PROSITE_PROFILES); IPR004523 (HAMAP); cd00776 (CDD); cd04320 (CDD); SSF55681 (SUPERFAMILY); IPR012340 (SUPERFAMILY)	F:GO:0000166; F:GO:0003676; F:GO:0004812; F:GO:0004815; F:GO:0005524; C:GO:0005737; P:GO:0006418; P:GO:0006422	F:nucleotide binding; F:nucleic acid binding; F:aminoacyl-tRNA ligase activity; F:aspartate-tRNA ligase activity; F:ATP binding; C:cytoplasm; P:tRNA aminoacylation for protein translation; P:aspartyl-tRNA aminoacylation
Sac_contig_258	[INTERPRO, BLASTED]	phosphopantothenate--cysteine ligase	2095	15	2.5673e-50	58.88						IPR035929 (G3DSA:3.40.50.GENE3D); IPR007085 (PFAM); PTHR12290:SF2 (PANTHER); PTHR12290 (PANTHER); IPR035929 (SUPERFAMILY)	no GO terms	no GO terms
Sac_contig_259	[INTERPRO, BLASTED, MAPPED, ANNOTATED]	Secretory carrier-associated membrane protein 1	758	15	7.11282e-21	55.5	1	C:GO:0016020	C:membrane			IPR007273 (PFAM); IPR007273 (PANTHER); PTHR10687:SF2 (PANTHER)	P:GO:0015031; C:GO:0016021	P:protein transport; C:integral component of membrane
Sac_contig_260	[INTERPRO, NO-BLAST]	---NA---	985									no IPS match	no IPS match	no IPS match
Sac_contig_261	[INTERPRO, BLASTED, MAPPED, ANNOTATED]	cell division control protein 45 homolog	6542	15	1.15579e-78	53.14	1	P:GO:0009987	P:cellular process			SM01167 (SMART); IPR015048 (SMART); IPR001680 (SMART); IPR015048 (PFAM); IPR015943 (G3DSA:2.130.10.GENE3D); PF16300 (PFAM); IPR015505 (PANTHER); IPR017986 (PROSITE_PROFILES); IPR001680 (PROSITE_PROFILES); IPR036322 (SUPERFAMILY)	F:GO:0005515	F:protein binding
Sac_contig_262	[INTERPRO, BLASTED, MAPPED, ANNOTATED]	integrin-linked protein kinase isoform X1	2729	15	5.45219e-134	62.36	30	P:GO:0000165; P:GO:0001658; C:GO:0001725; P:GO:0001934; P:GO:0003151; F:GO:0004674; F:GO:0005524; C:GO:0005654; C:GO:0005829; C:GO:0005925; P:GO:0007160; P:GO:0007229; P:GO:0008284; P:GO:0010761; P:GO:0018105; F:GO:0019901; P:GO:0021675; P:GO:0022011; C:GO:0030027; P:GO:0030030; P:GO:0030513; P:GO:0033209; P:GO:0034446; P:GO:0043491; P:GO:0045197; P:GO:0045669; P:GO:0045893; P:GO:0090263; P:GO:19…	P:MAPK cascade; P:branching involved in ureteric bud morphogenesis; C:stress fiber; P:positive regulation of protein phosphorylation; P:outflow tract morphogenesis; F:protein serine/threonine kinase activity; F:ATP binding; C:nucleoplasm; C:cytosol; C:focal adhesion; P:cell-matrix adhesion; P:integrin-mediated signaling pathway; P:positive regulation of cell population proliferation; P:fibroblast…	EC:2.7.11	Transferring phosphorus-containing groups	IPR002110 (SMART); IPR020683 (PFAM); G3DSA:1.10.510.10 (GENE3D); IPR036770 (G3DSA:1.25.40.GENE3D); IPR001245 (PFAM); G3DSA:3.30.200.20 (GENE3D); PIRSF000654 (PIRSF); PTHR44344 (PANTHER); IPR000719 (PROSITE_PROFILES); IPR002110 (PROSITE_PROFILES); IPR020683 (PROSITE_PROFILES); IPR002110 (PROSITE_PROFILES); IPR020683 (CDD); IPR036770 (SUPERFAMILY); IPR011009 (SUPERFAMILY)	F:GO:0004672; F:GO:0005515; F:GO:0005524; P:GO:0006468	F:protein kinase activity; F:protein binding; F:ATP binding; P:protein phosphorylation
Sac_contig_263	[INTERPRO, BLASTED, MAPPED]	neurexin-4 isoform X3	5081	15	2.74357e-154	44.39	2	C:GO:0016020; C:GO:0016021	C:membrane; C:integral component of membrane			IPR000742 (SMART); IPR001791 (SMART); G3DSA:2.10.25.10 (GENE3D); G3DSA:2.60.120.200 (GENE3D); G3DSA:2.60.120.200 (GENE3D); G3DSA:2.60.120.200 (GENE3D); IPR000742 (PFAM); IPR001791 (PFAM); PTHR43925 (PANTHER); PTHR43925:SF7 (PANTHER); IPR001791 (PROSITE_PROFILES); IPR001791 (PROSITE_PROFILES); IPR000742 (PROSITE_PROFILES); IPR000742 (PROSITE_PROFILES); IPR001791 (PROSITE_PROFILES); IPR001791 (PROS…	no GO terms	no GO terms
Sac_contig_264	[INTERPRO, BLASTED, MAPPED]	E3 ubiquitin-protein ligase MYLIP	2892	15	4.25817e-18	39.44	6	F:GO:0004842; C:GO:0005856; P:GO:0006511; F:GO:0008092; P:GO:0016567; F:GO:0016874	F:ubiquitin-protein transferase activity; C:cytoskeleton; P:ubiquitin-dependent protein catabolic process; F:cytoskeletal protein binding; P:protein ubiquitination; F:ligase activity			IPR013083 (G3DSA:3.30.40.GENE3D); PF13920 (PFAM); PTHR23280:SF13 (PANTHER); PTHR23280 (PANTHER); IPR000299 (PROSITE_PROFILES); IPR001841 (PROSITE_PROFILES); SSF57850 (SUPERFAMILY)	C:GO:0005856	C:cytoskeleton
Sac_contig_265	[INTERPRO, BLASTED, MAPPED, ANNOTATED]	heterogeneous nuclear ribonucleoprotein A/B-like isoform X2	6002	15	5.92832e-43	63.95	3	F:GO:0003723; C:GO:0005737; C:GO:0005844	F:RNA binding; C:cytoplasm; C:polysome			IPR000504 (SMART); IPR000504 (PFAM); IPR012677 (G3DSA:3.30.70.GENE3D); IPR012677 (G3DSA:3.30.70.GENE3D); mobidb-lite (MOBIDB_LITE); mobidb-lite (MOBIDB_LITE); PTHR44212:SF3 (PANTHER); PTHR44212 (PANTHER); IPR000504 (PROSITE_PROFILES); IPR000504 (PROSITE_PROFILES); IPR035979 (SUPERFAMILY); IPR035979 (SUPERFAMILY)	F:GO:0003676	F:nucleic acid binding
Sac_contig_266	[INTERPRO, NO-BLAST]	---NA---	1953									no IPS match	no IPS match	no IPS match
Sac_contig_267	[INTERPRO, NO-BLAST]	---NA---	2063									mobidb-lite (MOBIDB_LITE); mobidb-lite (MOBIDB_LITE)	no GO terms	no GO terms
Sac_contig_268	[INTERPRO, BLASTED, MAPPED, ANNOTATED]	E3 ubiquitin-protein ligase RFWD3	1798	15	4.44707e-54	53	5	F:GO:0004842; C:GO:0005634; P:GO:0016567; F:GO:0016874; P:GO:0036297	F:ubiquitin-protein transferase activity; C:nucleus; P:protein ubiquitination; F:ligase activity; P:interstrand cross-link repair			IPR001841 (SMART); IPR001841 (PFAM); IPR015943 (G3DSA:2.130.10.GENE3D); IPR013083 (G3DSA:3.30.40.GENE3D); PTHR16047:SF7 (PANTHER); IPR037381 (PANTHER); IPR001841 (PROSITE_PROFILES); cd16450 (CDD); IPR036322 (SUPERFAMILY); SSF57850 (SUPERFAMILY)	F:GO:0004842; F:GO:0005515; C:GO:0005634; P:GO:0016567; P:GO:0036297	F:ubiquitin-protein transferase activity; F:protein binding; C:nucleus; P:protein ubiquitination; P:interstrand cross-link repair
Sac_contig_269	[INTERPRO, BLASTED, MAPPED]	Factor VIII intron 22 protein	6060	15	2.82571e-11	50.46	1	P:GO:0008150	P:biological_process			IPR039494 (PANTHER); IPR011990 (SUPERFAMILY)	F:GO:0005515	F:protein binding
Sac_contig_270	[INTERPRO, BLASTED, MAPPED, ANNOTATED]	tubulin beta-1 chain	3544	15	0	91.52	9	P:GO:0000226; P:GO:0000278; F:GO:0003924; F:GO:0005200; F:GO:0005525; C:GO:0005737; C:GO:0005874; P:GO:0007165; P:GO:0043087	P:microtubule cytoskeleton organization; P:mitotic cell cycle; F:GTPase activity; F:structural constituent of cytoskeleton; F:GTP binding; C:cytoplasm; C:microtubule; P:signal transduction; P:regulation of GTPase activity	EC:3.6.1.15	Nucleoside-triphosphate phosphatase	IPR002453 (PRINTS); IPR000217 (PRINTS); IPR003008 (SMART); IPR018316 (SMART); IPR036525 (G3DSA:3.40.50.GENE3D); IPR003008 (PFAM); IPR037103 (G3DSA:3.30.1330.GENE3D); IPR018316 (PFAM); IPR023123 (G3DSA:1.10.287.GENE3D); IPR002453 (PTHR11588:PANTHER); IPR000217 (PANTHER); cd02187 (CDD); IPR008280 (SUPERFAMILY); IPR036525 (SUPERFAMILY)	F:GO:0003924; F:GO:0005200; F:GO:0005525; C:GO:0005874; P:GO:0007017	F:GTPase activity; F:structural constituent of cytoskeleton; F:GTP binding; C:microtubule; P:microtubule-based process
Sac_contig_271	[INTERPRO, BLASTED, MAPPED, ANNOTATED]	probable 28S ribosomal protein S16, mitochondrial	1963	15	2.43264e-30	69.22	3	F:GO:0003735; C:GO:0005840; P:GO:0006412	F:structural constituent of ribosome; C:ribosome; P:translation			IPR023803 (G3DSA:3.30.1320.GENE3D); IPR000307 (TIGRFAM); IPR000307 (PFAM); PTHR12919:SF27 (PANTHER); IPR000307 (PANTHER); IPR000307 (HAMAP); IPR023803 (SUPERFAMILY)	F:GO:0003735; C:GO:0005622; C:GO:0005840; P:GO:0006412	F:structural constituent of ribosome; C:intracellular; C:ribosome; P:translation
Sac_contig_272	[INTERPRO, BLASTED, MAPPED, ANNOTATED]	predicted protein	4617	15	1.40242e-112	66.63	7	F:GO:0003924; F:GO:0005525; C:GO:0005940; C:GO:0015630; C:GO:0031105; F:GO:0060090; P:GO:0061640	F:GTPase activity; F:GTP binding; C:septin ring; C:microtubule cytoskeleton; C:septin complex; F:molecular adaptor activity; P:cytoskeleton-dependent cytokinesis	EC:3.6.1.15	Nucleoside-triphosphate phosphatase	IPR016491 (PIRSF); IPR030379 (PFAM); G3DSA:3.40.50.300 (GENE3D); PTHR18884 (PANTHER); PTHR18884:SF48 (PANTHER); IPR030379 (PROSITE_PROFILES); IPR016491 (CDD); IPR027417 (SUPERFAMILY)	F:GO:0005525	F:GTP binding
Sac_contig_273	[INTERPRO, BLASTED, MAPPED, ANNOTATED]	small G protein signaling modulator 3 isoform X1	4338	15	1.33784e-102	52.25	1	P:GO:0050794	P:regulation of cellular process			IPR001452 (SMART); IPR004012 (SMART); IPR000195 (SMART); IPR000195 (PFAM); G3DSA:1.10.8.270 (GENE3D); IPR004012 (PFAM); G3DSA:1.10.472.80 (GENE3D); IPR001452 (PFAM); G3DSA:2.30.30.40 (GENE3D); PTHR22957:SF296 (PANTHER); PTHR22957 (PANTHER); IPR004012 (PROSITE_PROFILES); IPR001452 (PROSITE_PROFILES); IPR000195 (PROSITE_PROFILES); IPR035969 (SUPERFAMILY); IPR037213 (SUPERFAMILY); IPR035969 (SUPERFA…	F:GO:0005515	F:protein binding
Sac_contig_274	[INTERPRO, NO-BLAST]	---NA---	871									no IPS match	no IPS match	no IPS match
Sac_contig_275	[INTERPRO, BLASTED, MAPPED, ANNOTATED]	pre-mRNA-splicing factor SYF2	7956	15	1.29262e-61	71.19	10	P:GO:0000398; C:GO:0000974; P:GO:0001701; P:GO:0007095; P:GO:0007369; P:GO:0008284; C:GO:0016607; P:GO:0048568; C:GO:0071007; C:GO:0071014	P:mRNA splicing, via spliceosome; C:Prp19 complex; P:in utero embryonic development; P:mitotic G2 DNA damage checkpoint; P:gastrulation; P:positive regulation of cell population proliferation; C:nuclear speck; P:embryonic organ development; C:U2-type catalytic step 2 spliceosome; C:post-mRNA release spliceosomal complex			IPR001298 (SMART); IPR001715 (SMART); IPR036872 (G3DSA:1.10.418.GENE3D); IPR036872 (G3DSA:1.10.418.GENE3D); IPR013783 (G3DSA:2.60.40.GENE3D); IPR001715 (PFAM); IPR017868 (PFAM); IPR013783 (G3DSA:2.60.40.GENE3D); IPR013783 (G3DSA:2.60.40.GENE3D); PTHR43998 (PANTHER); IPR017868 (PROSITE_PROFILES); IPR001715 (PROSITE_PROFILES); IPR001715 (PROSITE_PROFILES); IPR001715 (PROSITE_PROFILES); IPR017868 (P…	F:GO:0005515	F:protein binding
Sac_contig_276	[INTERPRO, BLASTED, MAPPED, ANNOTATED]	predicted protein	2160	15	8.32907e-73	52.65	1	F:GO:0004888	F:transmembrane signaling receptor activity			IPR001304 (SMART); IPR008979 (G3DSA:2.60.120.GENE3D); IPR001304 (PFAM); IPR016186 (G3DSA:3.10.100.GENE3D); mobidb-lite (MOBIDB_LITE); PTHR22802 (PANTHER); IPR001304 (PROSITE_PROFILES); cd00037 (CDD); IPR008979 (SUPERFAMILY); IPR016187 (SUPERFAMILY)	no GO terms	no GO terms
Sac_contig_277	[INTERPRO, BLASTED, MAPPED, ANNOTATED]	predicted protein	5914	7	1.20347e-24	53.05	3	F:GO:0004842; C:GO:0019005; P:GO:0031146	F:ubiquitin-protein transferase activity; C:SCF ubiquitin ligase complex; P:SCF-dependent proteasomal ubiquitin-dependent protein catabolic process			PTHR44417 (PANTHER); PTHR44417:SF1 (PANTHER); IPR036047 (SUPERFAMILY)	F:GO:0005515	F:protein binding
Sac_contig_278	[INTERPRO, BLASTED, MAPPED, ANNOTATED]	autophagy-related protein 2 homolog B	5625	15	1.44212e-34	45.14	5	C:GO:0000407; P:GO:0006914; P:GO:0006996; C:GO:0016020; C:GO:0043229	C:phagophore assembly site; P:autophagy; P:organelle organization; C:membrane; C:intracellular organelle			IPR026854 (PFAM); IPR015412 (PFAM); IPR026849 (PANTHER)	P:GO:0006914	P:autophagy
Sac_contig_279	[INTERPRO, NO-BLAST]	---NA---	935									no IPS match	no IPS match	no IPS match
Sac_contig_280	[INTERPRO, BLASTED, MAPPED, ANNOTATED]	protoporphyrinogen oxidase isoform X1	2314	15	1.22324e-43	45.87	6	F:GO:0004729; C:GO:0005758; P:GO:0006783; C:GO:0031304; F:GO:0050660; P:GO:0055114	F:oxygen-dependent protoporphyrinogen oxidase activity; C:mitochondrial intermembrane space; P:heme biosynthetic process; C:intrinsic component of mitochondrial inner membrane; F:flavin adenine dinucleotide binding; P:oxidation-reduction process	EC:1.3.3.4	Protoporphyrinogen oxidase	IPR002937 (PFAM); IPR036188 (G3DSA:3.50.50.GENE3D); IPR004572 (TIGRFAM); PTHR42923:SF3 (PANTHER); PTHR42923 (PANTHER); IPR036188 (SUPERFAMILY)	F:GO:0004729; P:GO:0006779; F:GO:0016491; P:GO:0055114	F:oxygen-dependent protoporphyrinogen oxidase activity; P:porphyrin-containing compound biosynthetic process; F:oxidoreductase activity; P:oxidation-reduction process
Sac_contig_281	[INTERPRO, NO-BLAST]	---NA---	343									no IPS match	no IPS match	no IPS match
Sac_contig_283	[INTERPRO, BLASTED, MAPPED, ANNOTATED]	28S ribosomal protein S31, mitochondrial-like	1843	15	3.36944e-09	59.55	2	F:GO:0003735; C:GO:0005763	F:structural constituent of ribosome; C:mitochondrial small ribosomal subunit			IPR026299 (PFAM); IPR026299 (PANTHER)	F:GO:0003735; C:GO:0005763	F:structural constituent of ribosome; C:mitochondrial small ribosomal subunit
Sac_contig_284	[INTERPRO, BLASTED, MAPPED, ANNOTATED]	ubiquitin-conjugating enzyme E2 S	3507	15	1.46368e-58	74.4	4	F:GO:0005524; P:GO:0006511; P:GO:0016567; F:GO:0061631	F:ATP binding; P:ubiquitin-dependent protein catabolic process; P:protein ubiquitination; F:ubiquitin conjugating enzyme activity			SM00212 (SMART); IPR016135 (G3DSA:3.10.110.GENE3D); IPR000608 (PFAM); PTHR44066 (PANTHER); IPR000608 (PROSITE_PROFILES); IPR000608 (CDD); IPR016135 (SUPERFAMILY)	no GO terms	no GO terms
Sac_contig_285	[INTERPRO, BLASTED, MAPPED, ANNOTATED]	eukaryotic translation initiation factor 3 subunit H-like	3862	15	9.59457e-39	54.45	9	P:GO:0001732; F:GO:0003743; C:GO:0005829; P:GO:0006508; F:GO:0008237; C:GO:0016282; C:GO:0033290; C:GO:0042788; C:GO:0071541	P:formation of cytoplasmic translation initiation complex; F:translation initiation factor activity; C:cytosol; P:proteolysis; F:metallopeptidase activity; C:eukaryotic 43S preinitiation complex; C:eukaryotic 48S preinitiation complex; C:polysomal ribosome; C:eukaryotic translation initiation factor 3 complex, eIF3m			IPR004240 (PFAM); IPR004240 (PANTHER)	C:GO:0016021	C:integral component of membrane
Sac_contig_286	[INTERPRO, BLASTED, MAPPED, ANNOTATED]	aldehyde dehydrogenase family protein	551	15	3.75771e-08	60.7	3	P:GO:0006081; F:GO:0016620; P:GO:0055114	P:cellular aldehyde metabolic process; F:oxidoreductase activity, acting on the aldehyde or oxo group of donors, NAD or NADP as acceptor; P:oxidation-reduction process			IPR016163 (G3DSA:3.40.309.GENE3D); IPR016161 (SUPERFAMILY)	F:GO:0016491; F:GO:0016620; P:GO:0055114	F:oxidoreductase activity; F:oxidoreductase activity, acting on the aldehyde or oxo group of donors, NAD or NADP as acceptor; P:oxidation-reduction process
Sac_contig_287	[INTERPRO, BLASTED, MAPPED, ANNOTATED]	D-arabinitol dehydrogenase 1-like	4150	15	2.84347e-69	57.46	3	F:GO:0008270; F:GO:0016491; P:GO:0055114	F:zinc ion binding; F:oxidoreductase activity; P:oxidation-reduction process			IPR013154 (PFAM); G3DSA:3.40.50.720 (GENE3D); IPR013149 (PFAM); G3DSA:3.90.180.10 (GENE3D); PTHR43161:SF7 (PANTHER); PTHR43161 (PANTHER); IPR011032 (SUPERFAMILY); IPR036291 (SUPERFAMILY)	P:GO:0055114	P:oxidation-reduction process
Sac_contig_288	[INTERPRO, NO-BLAST]	---NA---	797									IPR000008 (SMART); IPR000008 (PFAM); IPR035892 (G3DSA:2.60.40.GENE3D); mobidb-lite (MOBIDB_LITE); cd00030 (CDD); SSF49562 (SUPERFAMILY)	no GO terms	no GO terms
Sac_contig_289	[INTERPRO, BLASTED, MAPPED, ANNOTATED]	Dolichyl-diphosphooligosaccharide--protein glycosyltransferase subunit 1	1996	15	1.04621e-58	49.07	3	C:GO:0005783; F:GO:0016740; C:GO:0044425	C:endoplasmic reticulum; F:transferase activity; C:membrane part			IPR007676 (PFAM); IPR007676 (PANTHER)	F:GO:0004579; C:GO:0005783; P:GO:0006486; C:GO:0016021	F:dolichyl-diphosphooligosaccharide-protein glycotransferase activity; C:endoplasmic reticulum; P:protein glycosylation; C:integral component of membrane
Sac_contig_290	[INTERPRO, BLASTED, MAPPED, ANNOTATED]	chromodomain-helicase-DNA-binding protein 8-like isoform X1	6456	15	0	72.46	6	F:GO:0003677; F:GO:0004386; F:GO:0005524; C:GO:0005634; C:GO:0005737; P:GO:0006325	F:DNA binding; F:helicase activity; F:ATP binding; C:nucleus; C:cytoplasm; P:chromatin organization	EC:3.6.1.15	Nucleoside-triphosphate phosphatase	IPR001650 (SMART); IPR014001 (SMART); IPR000953 (SMART); IPR023780 (PFAM); G3DSA:1.10.10.60 (GENE3D); G3DSA:2.40.50.40 (GENE3D); IPR038718 (G3DSA:3.40.50.GENE3D); IPR000330 (PFAM); G3DSA:2.40.50.40 (GENE3D); IPR001650 (PFAM); G3DSA:3.40.50.300 (GENE3D); mobidb-lite (MOBIDB_LITE); mobidb-lite (MOBIDB_LITE); mobidb-lite (MOBIDB_LITE); mobidb-lite (MOBIDB_LITE); mobidb-lite (MOBIDB_LITE); PTHR10799:…	F:GO:0005524	F:ATP binding
Sac_contig_291	[INTERPRO, BLASTED, MAPPED, ANNOTATED]	RNA polymerase-associated protein CTR9 homolog	3537	15	0	63.65	3	P:GO:0006355; P:GO:0006396; P:GO:0016570	P:regulation of transcription, DNA-templated; P:RNA processing; P:histone modification			IPR019734 (SMART); IPR011990 (G3DSA:1.25.40.GENE3D); IPR011990 (G3DSA:1.25.40.GENE3D); IPR011990 (G3DSA:1.25.40.GENE3D); IPR011990 (G3DSA:1.25.40.GENE3D); IPR019734 (PFAM); IPR001440 (PFAM); IPR011990 (G3DSA:1.25.40.GENE3D); mobidb-lite (MOBIDB_LITE); mobidb-lite (MOBIDB_LITE); IPR031101 (PANTHER); IPR019734 (PROSITE_PROFILES); IPR019734 (PROSITE_PROFILES); IPR013026 (PROSITE_PROFILES); IPR019734…	F:GO:0005515; P:GO:0006355; P:GO:0016570	F:protein binding; P:regulation of transcription, DNA-templated; P:histone modification
Sac_contig_292	[INTERPRO, BLASTED, MAPPED, ANNOTATED]	chromodomain-helicase-DNA-binding protein 1 isoform X2	9489	15	0	64.05	4	F:GO:0003677; F:GO:0004386; F:GO:0005524; C:GO:0005634	F:DNA binding; F:helicase activity; F:ATP binding; C:nucleus	EC:3.6.1.15	Nucleoside-triphosphate phosphatase	IPR014001 (SMART); IPR025260 (SMART); IPR001650 (SMART); IPR000953 (SMART); IPR001650 (PFAM); G3DSA:3.40.50.300 (GENE3D); G3DSA:1.10.10.60 (GENE3D); IPR025260 (PFAM); IPR040793 (PFAM); G3DSA:2.40.50.40 (GENE3D); IPR038718 (G3DSA:3.40.50.GENE3D); G3DSA:2.40.50.40 (GENE3D); IPR000330 (PFAM); IPR023780 (PFAM); mobidb-lite (MOBIDB_LITE); mobidb-lite (MOBIDB_LITE); mobidb-lite (MOBIDB_LITE); PTHR10799…	F:GO:0005524	F:ATP binding
Sac_contig_293	[INTERPRO, BLASTED, MAPPED, ANNOTATED]	Retinal homeobox protein Rx	1125	15	6.50927e-07	63.07	5	F:GO:0000977; F:GO:0000981; C:GO:0005634; P:GO:0006357; P:GO:0007275	F:RNA polymerase II regulatory region sequence-specific DNA binding; F:DNA-binding transcription factor activity, RNA polymerase II-specific; C:nucleus; P:regulation of transcription by RNA polymerase II; P:multicellular organism development			IPR001356 (SMART); G3DSA:1.10.10.60 (GENE3D); IPR001356 (PFAM); PTHR24329:SF512 (PANTHER); PTHR24329 (PANTHER); IPR001356 (PROSITE_PROFILES); IPR001356 (CDD); IPR009057 (SUPERFAMILY)	F:GO:0003677	F:DNA binding
Sac_contig_294	[INTERPRO, NO-BLAST]	---NA---	267									no IPS match	no IPS match	no IPS match
Sac_contig_295	[INTERPRO, BLASTED, MAPPED, ANNOTATED]	lethal(2)neighbour of Tid protein	269	15	8.78963e-16	85.07	3	F:GO:0000030; C:GO:0030176; P:GO:0097502	F:mannosyltransferase activity; C:integral component of endoplasmic reticulum membrane; P:mannosylation			IPR007873 (PFAM); IPR007873 (PANTHER)	F:GO:0000030; C:GO:0030176	F:mannosyltransferase activity; C:integral component of endoplasmic reticulum membrane
Sac_contig_296	[INTERPRO, NO-BLAST]	---NA---	1001									IPR028107 (PFAM)	no GO terms	no GO terms
Sac_contig_297	[INTERPRO, BLASTED, MAPPED, ANNOTATED]	ATP-binding cassette sub-family G member 1 isoform X2	308	15	4.72004e-33	74.92	3	F:GO:0005524; C:GO:0016021; F:GO:0016887	F:ATP binding; C:integral component of membrane; F:ATPase activity	EC:3.6.1.3; EC:3.6.1.15	Adenosinetriphosphatase; Nucleoside-triphosphate phosphatase	IPR003439 (PFAM); G3DSA:3.40.50.300 (GENE3D); PTHR19241:SF311 (PANTHER); PTHR19241 (PANTHER); IPR027417 (SUPERFAMILY)	F:GO:0005524; F:GO:0016887	F:ATP binding; F:ATPase activity
Sac_contig_298	[INTERPRO, BLASTED, MAPPED, ANNOTATED]	rho GDP-dissociation inhibitor 1	1525	15	8.12389e-25	56.57	6	F:GO:0005094; C:GO:0005829; P:GO:0007266; C:GO:0016020; F:GO:0048365; P:GO:0050790	F:Rho GDP-dissociation inhibitor activity; C:cytosol; P:Rho protein signal transduction; C:membrane; F:Rac GTPase binding; P:regulation of catalytic activity			IPR000406 (PRINTS); IPR000406 (PFAM); IPR024792 (G3DSA:2.70.50.GENE3D); IPR000406 (PANTHER); IPR014756 (SUPERFAMILY)	F:GO:0005094; C:GO:0005737	F:Rho GDP-dissociation inhibitor activity; C:cytoplasm
Sac_contig_299	[INTERPRO, BLASTED, MAPPED, ANNOTATED]	eukaryotic translation initiation factor 2 subunit 3	3070	15	0	90.63	6	P:GO:0001731; F:GO:0003743; F:GO:0003924; F:GO:0005525; C:GO:0005829; C:GO:0005850	P:formation of translation preinitiation complex; F:translation initiation factor activity; F:GTPase activity; F:GTP binding; C:cytosol; C:eukaryotic translation initiation factor 2 complex	EC:3.6.1.15	Nucleoside-triphosphate phosphatase	IPR000795 (PRINTS); G3DSA:3.40.50.300 (GENE3D); IPR004161 (PFAM); IPR015256 (PFAM); G3DSA:2.40.30.10 (GENE3D); G3DSA:2.40.30.10 (GENE3D); IPR000795 (PFAM); PTHR42854 (PANTHER); PTHR42854:SF4 (PANTHER); IPR000795 (PROSITE_PROFILES); cd03688 (CDD); cd01888 (CDD); IPR015256 (CDD); IPR009001 (SUPERFAMILY); IPR009000 (SUPERFAMILY); IPR027417 (SUPERFAMILY)	F:GO:0003924; F:GO:0005525	F:GTPase activity; F:GTP binding
Sac_contig_300	[INTERPRO, BLASTED, MAPPED, ANNOTATED]	60S ribosomal protein L35	1483	15	9.52702e-17	78.73	8	P:GO:0000463; F:GO:0003729; F:GO:0003735; P:GO:0006412; C:GO:0022625; P:GO:0030218; P:GO:0043009; P:GO:0051726	P:maturation of LSU-rRNA from tricistronic rRNA transcript (SSU-rRNA, 5.8S rRNA, LSU-rRNA); F:mRNA binding; F:structural constituent of ribosome; P:translation; C:cytosolic large ribosomal subunit; P:erythrocyte differentiation; P:chordate embryonic development; P:regulation of cell cycle			IPR001854 (TIGRFAM); G3DSA:1.10.20.90 (GENE3D); G3DSA:1.10.287.310 (GENE3D); IPR001854 (PFAM); PTHR13872:SF3 (PANTHER); PTHR13872 (PANTHER); IPR001854 (HAMAP); cd00427 (CDD); IPR036049 (SUPERFAMILY)	F:GO:0003735; C:GO:0005622; C:GO:0005840; P:GO:0006412	F:structural constituent of ribosome; C:intracellular; C:ribosome; P:translation
Sac_contig_301	[INTERPRO, BLASTED, MAPPED, ANNOTATED]	clathrin heavy chain 1 isoform X2	5600	15	0	80.73	43	F:GO:0003725; F:GO:0005198; C:GO:0005764; C:GO:0005768; C:GO:0005829; P:GO:0006886; P:GO:0006914; P:GO:0007030; F:GO:0008022; F:GO:0019901; C:GO:0030130; C:GO:0030132; C:GO:0030315; F:GO:0030506; F:GO:0031072; C:GO:0031523; P:GO:0031623; F:GO:0032051; C:GO:0032588; P:GO:0032802; P:GO:0033572; P:GO:0034383; P:GO:0042147; F:GO:0042277; C:GO:0042470; C:GO:0045334; P:GO:0048268; P:GO:0048488; F:GO:00…	F:double-stranded RNA binding; F:structural molecule activity; C:lysosome; C:endosome; C:cytosol; P:intracellular protein transport; P:autophagy; P:Golgi organization; F:protein C-terminus binding; F:protein kinase binding; C:clathrin coat of trans-Golgi network vesicle; C:clathrin coat of coated pit; C:T-tubule; F:ankyrin binding; F:heat shock protein binding; C:Myb complex; P:receptor internali…			IPR000547 (SMART); PF13838 (PFAM); IPR022365 (PFAM); IPR016025 (G3DSA:2.130.10.GENE3D); G3DSA:1.25.40.730 (GENE3D); IPR000547 (PFAM); IPR016341 (PIRSF); IPR011990 (G3DSA:1.25.40.GENE3D); PTHR10292 (PANTHER); PTHR10292:SF7 (PANTHER); IPR000547 (PROSITE_PROFILES); IPR000547 (PROSITE_PROFILES); IPR000547 (PROSITE_PROFILES); IPR000547 (PROSITE_PROFILES); IPR000547 (PROSITE_PROFILES); IPR000547 (PROSI…	F:GO:0005198; F:GO:0005515; P:GO:0006886; P:GO:0016192; C:GO:0030130; C:GO:0030132; F:GO:0032051; P:GO:0048268; C:GO:0071439	F:structural molecule activity; F:protein binding; P:intracellular protein transport; P:vesicle-mediated transport; C:clathrin coat of trans-Golgi network vesicle; C:clathrin coat of coated pit; F:clathrin light chain binding; P:clathrin coat assembly; C:clathrin complex
Sac_contig_302	[INTERPRO, BLASTED, MAPPED, ANNOTATED]	Host cell factor 1	6517	15	9.15276e-97	67.06	2	C:GO:0048188; C:GO:0071339	C:Set1C/COMPASS complex; C:MLL1 complex			IPR003961 (SMART); IPR006652 (PFAM); PF13418 (PFAM); IPR013783 (G3DSA:2.60.40.GENE3D); IPR015915 (G3DSA:2.120.10.GENE3D); IPR013783 (G3DSA:2.60.40.GENE3D); PTHR23244 (PANTHER); PTHR23244 (PANTHER); IPR037854 (PTHR23244:PANTHER); IPR037854 (PTHR23244:PANTHER); IPR015915 (SUPERFAMILY); IPR036116 (SUPERFAMILY)	F:GO:0005515; C:GO:0048188; C:GO:0071339	F:protein binding; C:Set1C/COMPASS complex; C:MLL1 complex
Sac_contig_303	[INTERPRO, BLASTED, MAPPED, ANNOTATED]	mitotic-spindle organizing protein 1	2381	15	7.53533e-13	78.55	7	C:GO:0005813; C:GO:0005819; C:GO:0008274; C:GO:0031021; P:GO:0033566; P:GO:0051415; P:GO:0090307	C:centrosome; C:spindle; C:gamma-tubulin ring complex; C:interphase microtubule organizing center; P:gamma-tubulin complex localization; P:microtubule nucleation by interphase microtubule organizing center; P:mitotic spindle assembly			IPR000956 (PFAM)	P:GO:0031110	P:regulation of microtubule polymerization or depolymerization
Sac_contig_304	[INTERPRO, BLASTED, MAPPED, ANNOTATED]	tRNA wybutosine-synthesizing protein 2 homolog	6828	15	1.4628e-54	55.69	2	P:GO:0008033; F:GO:0016740	P:tRNA processing; F:transferase activity			IPR028258 (SMART); IPR028258 (PFAM); IPR019160 (PFAM); PTHR16092 (PANTHER)	C:GO:0000145; P:GO:0006887	C:exocyst; P:exocytosis
Sac_contig_305	[INTERPRO, BLASTED, MAPPED, ANNOTATED]	voltage-dependent calcium channel type A subunit alpha-1-like	4283	15	0	63.81	5	F:GO:0005245; F:GO:0005509; C:GO:0005891; P:GO:0034765; P:GO:0070588	F:voltage-gated calcium channel activity; F:calcium ion binding; C:voltage-gated calcium channel complex; P:regulation of ion transmembrane transport; P:calcium ion transmembrane transport			IPR002077 (PRINTS); IPR005821 (PFAM); G3DSA:1.10.287.70 (GENE3D); IPR027359 (G3DSA:1.20.120.GENE3D); IPR031649 (PFAM); G3DSA:1.10.238.10 (GENE3D); PTHR10037:SF228 (PANTHER); PTHR10037 (PANTHER); SSF81324 (SUPERFAMILY); SSF81324 (SUPERFAMILY); SSF81324 (SUPERFAMILY); SSF81324 (SUPERFAMILY)	F:GO:0005216; F:GO:0005245; C:GO:0005891; P:GO:0006811; C:GO:0016020; P:GO:0055085; P:GO:0070588	F:ion channel activity; F:voltage-gated calcium channel activity; C:voltage-gated calcium channel complex; P:ion transport; C:membrane; P:transmembrane transport; P:calcium ion transmembrane transport
Sac_contig_306	[INTERPRO, BLASTED, MAPPED, ANNOTATED]	GDP-mannose 4,6 dehydratase-like	5154	15	3.86521e-117	73.54	5	C:GO:0005737; F:GO:0008446; P:GO:0019673; P:GO:0042351; F:GO:0070401	C:cytoplasm; F:GDP-mannose 4,6-dehydratase activity; P:GDP-mannose metabolic process; P:'de novo' GDP-L-fucose biosynthetic process; F:NADP+ binding	EC:4.2.1.47	GDP-mannose 4,6-dehydratase	G3DSA:3.40.50.720 (GENE3D); IPR016040 (PFAM); G3DSA:3.90.25.10 (GENE3D); G3DSA:3.90.25.10 (GENE3D); IPR006368 (PANTHER); IPR036291 (SUPERFAMILY)	F:GO:0008446; P:GO:0019673	F:GDP-mannose 4,6-dehydratase activity; P:GDP-mannose metabolic process
Sac_contig_307	[INTERPRO, BLASTED, MAPPED, ANNOTATED]	laminin subunit alpha	3589	15	2.86396e-59	42.03	1	P:GO:0050789	P:regulation of biological process			PR00011 (PRINTS); IPR002049 (SMART); IPR008211 (SMART); G3DSA:2.10.25.10 (GENE3D); IPR002049 (PFAM); G3DSA:2.170.300.10 (GENE3D); G3DSA:2.10.25.10 (GENE3D); IPR038684 (G3DSA:2.60.120.GENE3D); IPR008211 (PFAM); PTHR10574:SF285 (PANTHER); PTHR10574 (PANTHER); PTHR10574:SF285 (PANTHER); PTHR10574 (PANTHER); PTHR10574:SF285 (PANTHER); PTHR10574 (PANTHER); IPR002049 (PROSITE_PROFILES); IPR002049 (PROS…	no GO terms	no GO terms
Sac_contig_308	[INTERPRO, BLASTED, MAPPED, ANNOTATED]	casein kinase 1-like protein 5	5979	15	8.95561e-114	72.1	9	F:GO:0003735; F:GO:0004674; F:GO:0005524; C:GO:0005634; C:GO:0005840; P:GO:0006412; P:GO:0006897; P:GO:0018105; P:GO:0018107	F:structural constituent of ribosome; F:protein serine/threonine kinase activity; F:ATP binding; C:nucleus; C:ribosome; P:translation; P:endocytosis; P:peptidyl-serine phosphorylation; P:peptidyl-threonine phosphorylation	EC:2.7.11	Transferring phosphorus-containing groups	IPR021131 (PFAM); G3DSA:3.100.10.10 (GENE3D); mobidb-lite (MOBIDB_LITE); mobidb-lite (MOBIDB_LITE); IPR000039 (PANTHER); PTHR10934:SF2 (PANTHER); IPR036227 (SUPERFAMILY)	F:GO:0003735; C:GO:0005622; C:GO:0005840; P:GO:0006412	F:structural constituent of ribosome; C:intracellular; C:ribosome; P:translation
Sac_contig_309	[INTERPRO, BLASTED, MAPPED, ANNOTATED]	splicing factor 3A subunit 1	5774	15	2.57883e-115	58.4	5	F:GO:0003723; C:GO:0005686; P:GO:0006396; C:GO:0071004; C:GO:0071013	F:RNA binding; C:U2 snRNP; P:RNA processing; C:U2-type prespliceosome; C:catalytic step 2 spliceosome			IPR000626 (SMART); IPR000061 (SMART); G3DSA:3.10.20.90 (GENE3D); IPR000626 (PFAM); IPR000061 (PFAM); IPR035967 (G3DSA:1.10.10.GENE3D); IPR022030 (PFAM); IPR035967 (G3DSA:1.10.10.GENE3D); mobidb-lite (MOBIDB_LITE); PTHR15316:SF1 (PANTHER); PTHR15316 (PANTHER); IPR000626 (PROSITE_PROFILES); IPR000061 (PROSITE_PROFILES); IPR000061 (PROSITE_PROFILES); IPR035967 (SUPERFAMILY); IPR035967 (SUPERFAMILY);…	F:GO:0003723; F:GO:0005515; P:GO:0006396	F:RNA binding; F:protein binding; P:RNA processing
Sac_contig_310	[INTERPRO, BLASTED, MAPPED, ANNOTATED]	HEAT repeat-containing protein 5B isoform X4	6757	15	4.76406e-71	48.62	2	P:GO:0016192; C:GO:0044444	P:vesicle-mediated transport; C:cytoplasmic part			mobidb-lite (MOBIDB_LITE); IPR040108 (PANTHER); IPR016024 (SUPERFAMILY); IPR016024 (SUPERFAMILY); IPR016024 (SUPERFAMILY)	no GO terms	no GO terms
Sac_contig_311	[INTERPRO, BLASTED, MAPPED, ANNOTATED]	splicing factor U2AF 50 kDa subunit	1263	15	1.97035e-102	67.73	4	F:GO:0003723; C:GO:0005634; P:GO:0006397; P:GO:0008380	F:RNA binding; C:nucleus; P:mRNA processing; P:RNA splicing			IPR000504 (SMART); IPR012677 (G3DSA:3.30.70.GENE3D); IPR000504 (PFAM); IPR012677 (G3DSA:3.30.70.GENE3D); IPR012677 (G3DSA:3.30.70.GENE3D); mobidb-lite (MOBIDB_LITE); mobidb-lite (MOBIDB_LITE); mobidb-lite (MOBIDB_LITE); PTHR23139:SF78 (PANTHER); PTHR23139 (PANTHER); IPR000504 (PROSITE_PROFILES); IPR000504 (PROSITE_PROFILES); cd12231 (CDD); cd12232 (CDD); IPR035979 (SUPERFAMILY); IPR035979 (SUPERF…	F:GO:0003676	F:nucleic acid binding
Sac_contig_312	[INTERPRO, BLASTED, MAPPED, ANNOTATED]	splicing factor U2AF 50 kDa subunit isoform X1	1601	15	3.39179e-113	69.65	4	F:GO:0003723; C:GO:0005634; P:GO:0006397; P:GO:0008380	F:RNA binding; C:nucleus; P:mRNA processing; P:RNA splicing			IPR000504 (SMART); IPR003954 (SMART); IPR006529 (TIGRFAM); IPR012677 (G3DSA:3.30.70.GENE3D); IPR012677 (G3DSA:3.30.70.GENE3D); IPR000504 (PFAM); IPR012677 (G3DSA:3.30.70.GENE3D); PTHR23139 (PANTHER); PTHR23139:SF78 (PANTHER); IPR000504 (PROSITE_PROFILES); IPR000504 (PROSITE_PROFILES); IPR000504 (PROSITE_PROFILES); cd12232 (CDD); cd12231 (CDD); cd12230 (CDD); IPR035979 (SUPERFAMILY); IPR035979 (SU…	F:GO:0003676; F:GO:0003723; C:GO:0005634; P:GO:0006397	F:nucleic acid binding; F:RNA binding; C:nucleus; P:mRNA processing
Sac_contig_313	[INTERPRO, BLASTED, MAPPED, ANNOTATED]	sorting nexin-4	1185	15	1.87353e-30	47.45	4	F:GO:0005102; C:GO:0005737; C:GO:0016020; C:GO:0032991	F:signaling receptor binding; C:cytoplasm; C:membrane; C:protein-containing complex			IPR001683 (SMART); IPR027267 (G3DSA:1.20.1270.GENE3D); IPR001683 (PFAM); IPR015404 (PFAM); IPR036871 (G3DSA:3.30.1520.GENE3D); IPR034783 (PTHR10555:PANTHER); IPR039358 (PANTHER); IPR001683 (PROSITE_PROFILES); IPR027267 (SUPERFAMILY); IPR036871 (SUPERFAMILY)	P:GO:0015031; F:GO:0035091	P:protein transport; F:phosphatidylinositol binding
Sac_contig_314	[INTERPRO, BLASTED, MAPPED, ANNOTATED]	DnaJ homolog subfamily B member 11	3110	15	8.54021e-20	56.43	3	P:GO:0006457; C:GO:0016021; F:GO:0051082	P:protein folding; C:integral component of membrane; F:unfolded protein binding			no IPS match	no IPS match	no IPS match
Sac_contig_315	[INTERPRO, BLASTED, MAPPED, ANNOTATED]	60 kDa heat shock protein, mitochondrial-like	620	15	7.72197e-97	83.87	8	F:GO:0005524; C:GO:0005739; C:GO:0005829; P:GO:0006458; P:GO:0008637; P:GO:0042026; P:GO:0045041; F:GO:0051082	F:ATP binding; C:mitochondrion; C:cytosol; P:'de novo' protein folding; P:apoptotic mitochondrial changes; P:protein refolding; P:protein import into mitochondrial intermembrane space; F:unfolded protein binding			IPR001844 (PRINTS); IPR002423 (PFAM); IPR027410 (G3DSA:3.30.260.GENE3D); IPR027409 (G3DSA:3.50.7.GENE3D); PTHR11353 (PANTHER); PTHR11353:SF64 (PANTHER); IPR027409 (SUPERFAMILY); IPR027413 (SUPERFAMILY)	F:GO:0005524; C:GO:0005737; P:GO:0042026	F:ATP binding; C:cytoplasm; P:protein refolding
Sac_contig_316	[INTERPRO, BLASTED, MAPPED, ANNOTATED]	hexosaminidase D isoform X1	6037	15	2.10974e-35	51.74	3	P:GO:0005975; F:GO:0015929; C:GO:0044424	P:carbohydrate metabolic process; F:hexosaminidase activity; C:intracellular part			IPR007900 (PFAM); PTHR15138 (PANTHER); IPR007900 (CDD)	C:GO:0005669; P:GO:0006352	C:transcription factor TFIID complex; P:DNA-templated transcription, initiation
Sac_contig_317	[INTERPRO, BLASTED, MAPPED, ANNOTATED]	protein RRP5 homolog	4546	15	1.75587e-38	57.79	4	F:GO:0003676; C:GO:0005730; P:GO:0006397; C:GO:0032040	F:nucleic acid binding; C:nucleolus; P:mRNA processing; C:small-subunit processome			IPR022967 (SMART); G3DSA:2.40.50.140 (GENE3D); G3DSA:2.40.50.140 (GENE3D); IPR008847 (PFAM); PTHR23270 (PANTHER); IPR003029 (PROSITE_PROFILES); IPR003029 (PROSITE_PROFILES); IPR011990 (SUPERFAMILY); IPR012340 (SUPERFAMILY); IPR011990 (SUPERFAMILY); IPR012340 (SUPERFAMILY); IPR012340 (SUPERFAMILY)	F:GO:0003676; F:GO:0005515; C:GO:0005634; P:GO:0006397	F:nucleic acid binding; F:protein binding; C:nucleus; P:mRNA processing
Sac_contig_318	[INTERPRO, BLASTED, MAPPED, ANNOTATED]	DNA topoisomerase 3-alpha	5011	15	0	72.82	7	F:GO:0003677; F:GO:0003917; C:GO:0005634; C:GO:0005694; P:GO:0006265; F:GO:0008270; P:GO:0045892	F:DNA binding; F:DNA topoisomerase type I activity; C:nucleus; C:chromosome; P:DNA topological change; F:zinc ion binding; P:negative regulation of transcription, DNA-templated	EC:5.99.1.2	DNA topoisomerase	IPR013497 (PRINTS); IPR003602 (SMART); IPR003601 (SMART); IPR006171 (SMART); IPR013825 (G3DSA:2.70.20.GENE3D); IPR006171 (PFAM); IPR013497 (PFAM); IPR013824 (G3DSA:1.10.460.GENE3D); G3DSA:3.40.50.140 (GENE3D); IPR013826 (G3DSA:1.10.290.GENE3D); IPR000380 (PANTHER); PTHR11390:SF21 (PANTHER); IPR006171 (PROSITE_PROFILES); IPR013497 (CDD); IPR034144 (CDD); IPR023405 (SUPERFAMILY)	F:GO:0003677; F:GO:0003916; F:GO:0003917; P:GO:0006265	F:DNA binding; F:DNA topoisomerase activity; F:DNA topoisomerase type I activity; P:DNA topological change
Sac_contig_319	[INTERPRO, BLASTED, MAPPED, ANNOTATED]	hydroxymethylbilane synthase	358	2	0.0003213	59	2	F:GO:0004418; P:GO:0006779	F:hydroxymethylbilane synthase activity; P:porphyrin-containing compound biosynthetic process	EC:2.5.1.61	Hydroxymethylbilane synthase	no IPS match	no IPS match	no IPS match
Sac_contig_320	[INTERPRO, BLASTED, MAPPED, ANNOTATED]	Porphobilinogen deaminase	550	15	6.50191e-14	71.19	4	F:GO:0004418; C:GO:0005737; P:GO:0006783; P:GO:0018160	F:hydroxymethylbilane synthase activity; C:cytoplasm; P:heme biosynthetic process; P:peptidyl-pyrromethane cofactor linkage	EC:2.5.1.61	Hydroxymethylbilane synthase	IPR022417 (PFAM); G3DSA:3.40.190.10 (GENE3D); IPR000860 (PANTHER); SSF53850 (SUPERFAMILY)	F:GO:0004418; P:GO:0033014	F:hydroxymethylbilane synthase activity; P:tetrapyrrole biosynthetic process
Sac_contig_321	[INTERPRO, BLASTED, MAPPED, ANNOTATED]	CRE-CLEC-85 protein	245	15	5.72075e-13	59.85	5	F:GO:0005096; F:GO:0005509; P:GO:0043547; F:GO:0097159; F:GO:1901363	F:GTPase activator activity; F:calcium ion binding; P:positive regulation of GTPase activity; F:organic cyclic compound binding; F:heterocyclic compound binding			no IPS match	no IPS match	no IPS match
Sac_contig_322	[INTERPRO, BLASTED, MAPPED, ANNOTATED]	CREB-binding protein	6668	15	0	66.84	7	C:GO:0000123; F:GO:0003713; F:GO:0004402; P:GO:0006355; F:GO:0008270; P:GO:0016573; P:GO:1903508	C:histone acetyltransferase complex; F:transcription coactivator activity; F:histone acetyltransferase activity; P:regulation of transcription, DNA-templated; F:zinc ion binding; P:histone acetylation; P:positive regulation of nucleic acid-templated transcription	EC:2.3.1.5; EC:2.3.1.48	Arylamine N-acetyltransferase; Histone acetyltransferase	IPR001487 (PRINTS); IPR013178 (SMART); IPR000197 (SMART); IPR001487 (SMART); IPR000433 (SMART); IPR000433 (PFAM); IPR010303 (PFAM); IPR013178 (PFAM); IPR001487 (PFAM); G3DSA:1.10.246.20 (GENE3D); IPR035898 (G3DSA:1.20.1020.GENE3D); IPR035898 (G3DSA:1.20.1020.GENE3D); IPR003101 (PFAM); IPR038547 (G3DSA:2.10.110.GENE3D); IPR000197 (PFAM); IPR013083 (G3DSA:3.30.40.GENE3D); IPR036427 (G3DSA:1.20.920.…	F:GO:0003712; F:GO:0004402; F:GO:0005515; C:GO:0005634; P:GO:0006355; F:GO:0008270; P:GO:0016573	F:transcription coregulator activity; F:histone acetyltransferase activity; F:protein binding; C:nucleus; P:regulation of transcription, DNA-templated; F:zinc ion binding; P:histone acetylation
Sac_contig_323	[INTERPRO, BLASTED, MAPPED, ANNOTATED]	DNA-directed RNA polymerase III subunit RPC2	7175	15	0	80.8	7	F:GO:0001056; F:GO:0003677; C:GO:0005666; P:GO:0006383; F:GO:0032549; P:GO:0032728; P:GO:0045089	F:RNA polymerase III activity; F:DNA binding; C:RNA polymerase III complex; P:transcription by RNA polymerase III; F:ribonucleoside binding; P:positive regulation of interferon-beta production; P:positive regulation of innate immune response	EC:2.7.7.6	DNA-directed RNA polymerase	IPR007642 (PFAM); IPR037034 (G3DSA:3.90.1110.GENE3D); IPR014724 (G3DSA:2.40.50.GENE3D); IPR007641 (PFAM); G3DSA:3.90.1070.20 (GENE3D); IPR007645 (PFAM); IPR007644 (PFAM); G3DSA:3.90.1800.10 (GENE3D); IPR007120 (PFAM); G3DSA:3.90.1100.10 (GENE3D); IPR007646 (PFAM); IPR037033 (G3DSA:2.40.270.GENE3D); IPR007647 (PFAM); IPR015712 (PANTHER); PTHR20856:SF8 (PANTHER); IPR015712 (CDD); SSF64484 (SUPERFAM…	F:GO:0003677; F:GO:0003899; P:GO:0006351; F:GO:0032549	F:DNA binding; F:DNA-directed 5'-3' RNA polymerase activity; P:transcription, DNA-templated; F:ribonucleoside binding
Sac_contig_324	[INTERPRO, BLASTED, MAPPED, ANNOTATED]	CRE-CLEC-85 protein	492	15	3.7899e-35	55.08	3	F:GO:0005096; P:GO:0043547; F:GO:0046872	F:GTPase activator activity; P:positive regulation of GTPase activity; F:metal ion binding			no IPS match	no IPS match	no IPS match
Sac_contig_325	[INTERPRO, BLASTED, MAPPED, ANNOTATED]	cytoplasmic tRNA 2-thiolation protein 1	3064	15	4.76305e-148	81.28	5	F:GO:0000049; P:GO:0002143; C:GO:0002144; F:GO:0016779; P:GO:0032447	F:tRNA binding; P:tRNA wobble position uridine thiolation; C:cytosolic tRNA wobble base thiouridylase complex; F:nucleotidyltransferase activity; P:protein urmylation			IPR014729 (G3DSA:3.40.50.GENE3D); IPR011063 (PFAM); IPR035107 (PIRSF); IPR032442 (PFAM); IPR000541 (PTHR11807:PANTHER); PTHR11807 (PANTHER); IPR000541 (HAMAP); cd01993 (CDD); SSF52402 (SUPERFAMILY)	F:GO:0000049; P:GO:0002098; P:GO:0008033; P:GO:0034227	F:tRNA binding; P:tRNA wobble uridine modification; P:tRNA processing; P:tRNA thio-modification
Sac_contig_326	[INTERPRO, BLASTED, MAPPED, ANNOTATED]	ubiquitin carboxyl-terminal hydrolase isozyme L5	2632	15	5.15662e-117	72.83	7	F:GO:0004843; C:GO:0005737; P:GO:0006511; P:GO:0016579; C:GO:0031011; F:GO:0070628; P:GO:1904888	F:thiol-dependent ubiquitin-specific protease activity; C:cytoplasm; P:ubiquitin-dependent protein catabolic process; P:protein deubiquitination; C:Ino80 complex; F:proteasome binding; P:cranial skeletal system development	EC:3.4.19.12	Ubiquitinyl hydrolase 1	IPR001578 (PRINTS); G3DSA:1.20.58.860 (GENE3D); IPR041507 (PFAM); IPR036959 (G3DSA:3.40.532.GENE3D); IPR017390 (PIRSF); IPR001578 (PFAM); PTHR10589:SF16 (PANTHER); IPR001578 (PANTHER); cd09617 (CDD); IPR038765 (SUPERFAMILY)	F:GO:0004843; C:GO:0005622; P:GO:0006511; P:GO:0016579	F:thiol-dependent ubiquitin-specific protease activity; C:intracellular; P:ubiquitin-dependent protein catabolic process; P:protein deubiquitination
Sac_contig_327	[INTERPRO, BLASTED, MAPPED, ANNOTATED]	procollagen-lysine,2-oxoglutarate 5-dioxygenase 3 isoform X1	3928	15	1.11706e-112	52.65	2	F:GO:0016705; F:GO:0046872	F:oxidoreductase activity, acting on paired donors, with incorporation or reduction of molecular oxygen; F:metal ion binding			IPR006620 (SMART); PTHR10730 (PANTHER); PTHR10730 (PANTHER); PTHR10730:SF26 (PANTHER); PTHR10730:SF26 (PANTHER); IPR005123 (PROSITE_PROFILES)	F:GO:0005506; F:GO:0016491; F:GO:0016705; F:GO:0031418; P:GO:0055114	F:iron ion binding; F:oxidoreductase activity; F:oxidoreductase activity, acting on paired donors, with incorporation or reduction of molecular oxygen; F:L-ascorbic acid binding; P:oxidation-reduction process
Sac_contig_328	[INTERPRO, NO-BLAST]	---NA---	376									no IPS match	no IPS match	no IPS match
Sac_contig_329	[INTERPRO, BLASTED, MAPPED, ANNOTATED]	putative sodium-coupled neutral amino acid transporter 11	2338	15	1.48538e-50	51.49	1	C:GO:0016020	C:membrane			IPR013057 (PFAM); PTHR22950:SF54 (PANTHER); PTHR22950 (PANTHER)	no GO terms	no GO terms
Sac_contig_330	[INTERPRO, BLASTED, MAPPED, ANNOTATED]	ADP,ATP carrier protein 3, mitochondrial-like	17196	15	2.19257e-140	85.73	6	F:GO:0005471; C:GO:0005743; P:GO:0015866; P:GO:0015867; C:GO:0016021; P:GO:0055085	F:ATP:ADP antiporter activity; C:mitochondrial inner membrane; P:ADP transport; P:ATP transport; C:integral component of membrane; P:transmembrane transport			IPR002113 (PRINTS); IPR002067 (PRINTS); IPR018108 (PFAM); IPR023395 (G3DSA:1.50.40.GENE3D); PTHR24089:SF31 (PANTHER); IPR040062 (PANTHER); IPR018108 (PROSITE_PROFILES); IPR018108 (PROSITE_PROFILES); IPR018108 (PROSITE_PROFILES); IPR023395 (SUPERFAMILY)	C:GO:0005743; F:GO:0022857; P:GO:0055085	C:mitochondrial inner membrane; F:transmembrane transporter activity; P:transmembrane transport
Sac_contig_331	[INTERPRO, BLASTED, MAPPED, ANNOTATED]	thioredoxin reductase 1, cytoplasmic-like	2110	15	0	67.77	8	F:GO:0004791; C:GO:0005623; F:GO:0009055; F:GO:0015035; P:GO:0022900; P:GO:0045454; F:GO:0050660; P:GO:0098869	F:thioredoxin-disulfide reductase activity; C:cell; F:electron transfer activity; F:protein disulfide oxidoreductase activity; P:electron transport chain; P:cell redox homeostasis; F:flavin adenine dinucleotide binding; P:cellular oxidant detoxification	EC:1.8.1.9	Thioredoxin-disulfide reductase	PR00368 (PRINTS); PR00411 (PRINTS); IPR036188 (G3DSA:3.50.50.GENE3D); IPR004099 (PFAM); IPR023753 (PFAM); IPR011899 (TIGRFAM); IPR036188 (G3DSA:3.50.50.GENE3D); IPR016156 (G3DSA:3.30.390.GENE3D); IPR002109 (PFAM); G3DSA:3.40.30.10 (GENE3D); IPR006338 (TIGRFAM); PTHR43256:SF3 (PANTHER); PTHR43256 (PANTHER); IPR002109 (PROSITE_PROFILES); cd03419 (CDD); IPR036249 (SUPERFAMILY); IPR036188 (SUPERFAMIL…	F:GO:0004791; F:GO:0009055; F:GO:0015035; F:GO:0016491; P:GO:0045454; F:GO:0050660; P:GO:0055114	F:thioredoxin-disulfide reductase activity; F:electron transfer activity; F:protein disulfide oxidoreductase activity; F:oxidoreductase activity; P:cell redox homeostasis; F:flavin adenine dinucleotide binding; P:oxidation-reduction process
Sac_contig_332	[INTERPRO, BLASTED, MAPPED, ANNOTATED]	Ribonucleoside-diphosphate reductase subunit M2	5770	15	3.90357e-153	85.29	7	F:GO:0004748; C:GO:0005829; P:GO:0006260; P:GO:0009263; C:GO:0016021; F:GO:0046872; P:GO:0055114	F:ribonucleoside-diphosphate reductase activity, thioredoxin disulfide as acceptor; C:cytosol; P:DNA replication; P:deoxyribonucleotide biosynthetic process; C:integral component of membrane; F:metal ion binding; P:oxidation-reduction process	EC:1.17.4; EC:1.17.4.1	Acting on CH or CH(2) groups; Ribonucleoside-diphosphate reductase	IPR012348 (G3DSA:1.10.620.GENE3D); IPR000358 (PFAM); IPR000358 (PANTHER); PTHR23409:SF20 (PANTHER); IPR033909 (CDD); IPR009078 (SUPERFAMILY)	P:GO:0009263; F:GO:0016491; P:GO:0055114	P:deoxyribonucleotide biosynthetic process; F:oxidoreductase activity; P:oxidation-reduction process
Sac_contig_333	[INTERPRO, NO-BLAST]	---NA---	1252									G3DSA:2.30.42.10 (GENE3D); G3DSA:2.30.42.10 (GENE3D); IPR001478 (PROSITE_PROFILES); IPR036034 (SUPERFAMILY); IPR036034 (SUPERFAMILY)	F:GO:0005515	F:protein binding
Sac_contig_334	[INTERPRO, NO-BLAST]	---NA---	484									no IPS match	no IPS match	no IPS match
Sac_contig_335	[INTERPRO, BLASTED, MAPPED, ANNOTATED]	SAGA-associated factor 29 homolog isoform X2	2441	15	6.3595e-18	53.83	7	F:GO:0003951; P:GO:0014057; P:GO:0016310; C:GO:0030424; C:GO:0036062; P:GO:0040012; C:GO:0043025	F:NAD+ kinase activity; P:positive regulation of acetylcholine secretion, neurotransmission; P:phosphorylation; C:axon; C:presynaptic periactive zone; P:regulation of locomotion; C:neuronal cell body	EC:2.7.1.23	NAD(+) kinase	IPR017438 (G3DSA:3.40.50.GENE3D); IPR001206 (PFAM); PTHR12358:SF31 (PANTHER); PTHR12358 (PANTHER); IPR001206 (PROSITE_PROFILES); IPR016064 (SUPERFAMILY)	F:GO:0003951; F:GO:0016301	F:NAD+ kinase activity; F:kinase activity
Sac_contig_336	[INTERPRO, NO-BLAST]	---NA---	2323									mobidb-lite (MOBIDB_LITE); mobidb-lite (MOBIDB_LITE)	no GO terms	no GO terms
Sac_contig_337	[INTERPRO, BLASTED, MAPPED, ANNOTATED]	protein disulfide-isomerase-like	1944	15	8.15605e-29	47.21	8	F:GO:0003756; F:GO:0003810; C:GO:0016222; P:GO:0018401; F:GO:0031545; P:GO:0034976; P:GO:0055114; P:GO:0080058	F:protein disulfide isomerase activity; F:protein-glutamine gamma-glutamyltransferase activity; C:procollagen-proline 4-dioxygenase complex; P:peptidyl-proline hydroxylation to 4-hydroxy-L-proline; F:peptidyl-proline 4-dioxygenase activity; P:response to endoplasmic reticulum stress; P:oxidation-reduction process; P:protein deglutathionylation	EC:1.14.11; EC:5.3.4.1; EC:2.3.2.13	Acting on paired donors, with incorporation or reduction of molecular oxygen. The oxygen incorporated need not be derived from O(2); Protein disulfide-isomerase; Protein-glutamine gamma-glutamyltransferase	G3DSA:3.40.30.10 (GENE3D); PF13848 (PFAM); IPR013766 (PFAM); G3DSA:3.40.30.10 (GENE3D); PTHR18929:SF181 (PANTHER); PTHR18929 (PANTHER); IPR013766 (PROSITE_PROFILES); cd02961 (CDD); IPR036249 (SUPERFAMILY); IPR036249 (SUPERFAMILY)	P:GO:0045454	P:cell redox homeostasis
Sac_contig_339	[INTERPRO, BLASTED, MAPPED, ANNOTATED]	voltage-dependent anion-selective channel protein 1	1170	15	1.28325e-38	46.26	3	C:GO:0005739; P:GO:0006820; C:GO:0016020	C:mitochondrion; P:anion transport; C:membrane			IPR001925 (PRINTS); IPR023614 (G3DSA:2.40.160.GENE3D); IPR027246 (PFAM); PTHR11743:SF23 (PANTHER); IPR001925 (PANTHER); cd07306 (CDD)	C:GO:0005741; F:GO:0008308; P:GO:0055085; P:GO:0098656	C:mitochondrial outer membrane; F:voltage-gated anion channel activity; P:transmembrane transport; P:anion transmembrane transport
Sac_contig_340	[INTERPRO, BLASTED, MAPPED, ANNOTATED]	uridine diphosphate glucose pyrophosphatase-like	1736	15	3.80574e-29	51.19	3	P:GO:0006753; F:GO:0008768; P:GO:0019693	P:nucleoside phosphate metabolic process; F:UDP-sugar diphosphatase activity; P:ribose phosphate metabolic process	EC:3.6.1.45	UDP-sugar diphosphatase	G3DSA:3.90.79.10 (GENE3D); IPR000086 (PFAM); PTHR11839 (PANTHER); PTHR11839:SF15 (PANTHER); IPR000086 (PROSITE_PROFILES); cd03424 (CDD); IPR015797 (SUPERFAMILY)	F:GO:0016787	F:hydrolase activity
Sac_contig_341	[INTERPRO, BLASTED, MAPPED, ANNOTATED]	Pre-mRNA-processing factor 6	7808	15	0	77.68	3	P:GO:0000244; C:GO:0046540; C:GO:0071013	P:spliceosomal tri-snRNP complex assembly; C:U4/U6 x U5 tri-snRNP complex; C:catalytic step 2 spliceosome			IPR019734 (SMART); IPR003107 (SMART); IPR011990 (G3DSA:1.25.40.GENE3D); IPR010491 (PFAM); PF13432 (PFAM); PF14559 (PFAM); IPR011990 (G3DSA:1.25.40.GENE3D); mobidb-lite (MOBIDB_LITE); IPR027108 (PTHR11246:PANTHER); PTHR11246 (PANTHER); IPR013026 (PROSITE_PROFILES); IPR013026 (PROSITE_PROFILES); IPR011990 (SUPERFAMILY); IPR011990 (SUPERFAMILY); IPR011990 (SUPERFAMILY); IPR011990 (SUPERFAMILY)	P:GO:0000398; F:GO:0005515; C:GO:0005634; P:GO:0006396	P:mRNA splicing, via spliceosome; F:protein binding; C:nucleus; P:RNA processing
Sac_contig_342	[INTERPRO, BLASTED, MAPPED, ANNOTATED]	U4/U6 small nuclear ribonucleoprotein Prp4	2673	15	1.0364e-140	60.79	6	P:GO:0000398; F:GO:0017070; F:GO:0030621; P:GO:0043009; C:GO:0046540; P:GO:0060041	P:mRNA splicing, via spliceosome; F:U6 snRNA binding; F:U4 snRNA binding; P:chordate embryonic development; C:U4/U6 x U5 tri-snRNP complex; P:retina development in camera-type eye			IPR001680 (SMART); IPR014906 (SMART); IPR015943 (G3DSA:2.130.10.GENE3D); IPR036285 (G3DSA:1.10.720.GENE3D); IPR015943 (G3DSA:2.130.10.GENE3D); IPR001680 (PFAM); IPR014906 (PFAM); IPR027106 (PANTHER); IPR001680 (PROSITE_PROFILES); IPR001680 (PROSITE_PROFILES); IPR017986 (PROSITE_PROFILES); IPR001680 (PROSITE_PROFILES); IPR001680 (PROSITE_PROFILES); cd00200 (CDD); IPR036322 (SUPERFAMILY); IPR036285…	F:GO:0005515	F:protein binding
Sac_contig_343	[INTERPRO, BLASTED, MAPPED, ANNOTATED]	guanine nucleotide-binding protein subunit beta-2-like 1	2755	15	1.50508e-84	63.44	1	C:GO:0005840	C:ribosome			IPR020472 (PRINTS); IPR001680 (SMART); IPR015943 (G3DSA:2.130.10.GENE3D); IPR001680 (PFAM); PTHR19868:SF0 (PANTHER); PTHR19868 (PANTHER); IPR001680 (PROSITE_PROFILES); IPR001680 (PROSITE_PROFILES); IPR001680 (PROSITE_PROFILES); IPR017986 (PROSITE_PROFILES); IPR001680 (PROSITE_PROFILES); IPR001680 (PROSITE_PROFILES); cd00200 (CDD); IPR036322 (SUPERFAMILY)	F:GO:0005515	F:protein binding
Sac_contig_344	[INTERPRO, BLASTED, MAPPED, ANNOTATED]	ras-related GTP-binding protein A	3533	15	1.9189e-122	76.04	12	F:GO:0003924; F:GO:0005525; C:GO:0005634; C:GO:0005764; P:GO:0009267; P:GO:0010506; P:GO:0032008; C:GO:0034448; P:GO:0071230; P:GO:1905671; C:GO:1990131; P:GO:2000425	F:GTPase activity; F:GTP binding; C:nucleus; C:lysosome; P:cellular response to starvation; P:regulation of autophagy; P:positive regulation of TOR signaling; C:EGO complex; P:cellular response to amino acid stimulus; P:regulation of lysosome organization; C:Gtr1-Gtr2 GTPase complex; P:regulation of apoptotic cell clearance	EC:3.6.1.15	Nucleoside-triphosphate phosphatase	IPR006762 (PFAM); G3DSA:3.40.50.300 (GENE3D); G3DSA:3.30.450.190 (GENE3D); PTHR11259:SF1 (PANTHER); IPR006762 (PANTHER); IPR039397 (CDD); IPR027417 (SUPERFAMILY)	F:GO:0005525	F:GTP binding
Sac_contig_345	[INTERPRO, BLASTED, MAPPED, ANNOTATED]	Mismatch repair endonuclease PMS2	2589	15	1.48959e-42	60.9	17	F:GO:0003697; F:GO:0004519; F:GO:0005515; F:GO:0005524; C:GO:0005654; C:GO:0005829; C:GO:0005886; P:GO:0006298; C:GO:0015630; P:GO:0016446; F:GO:0016887; F:GO:0032138; C:GO:0032389; F:GO:0032407; C:GO:0036464; P:GO:0042493; P:GO:0090305	F:single-stranded DNA binding; F:endonuclease activity; F:protein binding; F:ATP binding; C:nucleoplasm; C:cytosol; C:plasma membrane; P:mismatch repair; C:microtubule cytoskeleton; P:somatic hypermutation of immunoglobulin genes; F:ATPase activity; F:single base insertion or deletion binding; C:MutLalpha complex; F:MutSalpha complex binding; C:cytoplasmic ribonucleoprotein granule; P:response to…	EC:3.6.1.3; EC:3.6.1.15	Adenosinetriphosphatase; Nucleoside-triphosphate phosphatase	IPR013507 (SMART); IPR036890 (G3DSA:3.30.565.GENE3D); IPR013507 (PFAM); PF13589 (PFAM); IPR014721 (G3DSA:3.30.230.GENE3D); IPR038973 (PANTHER); PTHR10073:SF12 (PANTHER); IPR003594 (CDD); IPR036890 (SUPERFAMILY); IPR020568 (SUPERFAMILY)	F:GO:0005524; P:GO:0006298; F:GO:0016887; F:GO:0030983; C:GO:0032300	F:ATP binding; P:mismatch repair; F:ATPase activity; F:mismatched DNA binding; C:mismatch repair complex
Sac_contig_346	[INTERPRO, BLASTED, MAPPED, ANNOTATED]	eukaryotic translation initiation factor 3 subunit A-like	4360	15	4.43997e-153	59.23	9	P:GO:0001732; P:GO:0002188; F:GO:0003729; F:GO:0003743; C:GO:0016282; C:GO:0033290; C:GO:0043614; C:GO:0071540; C:GO:0071541	P:formation of cytoplasmic translation initiation complex; P:translation reinitiation; F:mRNA binding; F:translation initiation factor activity; C:eukaryotic 43S preinitiation complex; C:eukaryotic 48S preinitiation complex; C:multi-eIF complex; C:eukaryotic translation initiation factor 3 complex, eIF3e; C:eukaryotic translation initiation factor 3 complex, eIF3m			IPR000717 (PFAM); G3DSA:4.10.860.10 (GENE3D); G3DSA:1.25.40.860 (GENE3D); IPR027512 (PANTHER); IPR000717 (PROSITE_PROFILES)	C:GO:0005852	C:eukaryotic translation initiation factor 3 complex
Sac_contig_347	[INTERPRO, BLASTED, MAPPED, ANNOTATED]	AP-2 complex subunit beta isoform X2	4274	15	0	74.64	4	P:GO:0006886; P:GO:0016192; C:GO:0030131; F:GO:0030276	P:intracellular protein transport; P:vesicle-mediated transport; C:clathrin adaptor complex; F:clathrin binding			IPR015151 (SMART); IPR016342 (PIRSF); IPR015151 (PFAM); IPR012295 (G3DSA:3.30.310.GENE3D); IPR011989 (G3DSA:1.25.10.GENE3D); IPR002553 (PFAM); IPR013037 (G3DSA:2.60.40.GENE3D); PTHR11134:SF9 (PANTHER); IPR026739 (PANTHER); IPR016024 (SUPERFAMILY); IPR013041 (SUPERFAMILY); IPR009028 (SUPERFAMILY)	P:GO:0006886; P:GO:0015031; P:GO:0016192; C:GO:0030117; C:GO:0030131; F:GO:0030276	P:intracellular protein transport; P:protein transport; P:vesicle-mediated transport; C:membrane coat; C:clathrin adaptor complex; F:clathrin binding
Sac_contig_348	[INTERPRO, BLASTED, MAPPED, ANNOTATED]	protein SEC13 homolog	4008	15	6.27087e-78	64.07	8	C:GO:0000139; F:GO:0005198; C:GO:0005829; P:GO:0015031; C:GO:0030127; C:GO:0031080; P:GO:0090114; P:GO:1904263	C:Golgi membrane; F:structural molecule activity; C:cytosol; P:protein transport; C:COPII vesicle coat; C:nuclear pore outer ring; P:COPII-coated vesicle budding; P:positive regulation of TORC1 signaling			IPR001680 (SMART); IPR001680 (PFAM); IPR015943 (G3DSA:2.130.10.GENE3D); IPR037363 (PANTHER); IPR037596 (PTHR11024:PANTHER); IPR001680 (PROSITE_PROFILES); IPR001680 (PROSITE_PROFILES); IPR017986 (PROSITE_PROFILES); IPR036322 (SUPERFAMILY)	F:GO:0005198; F:GO:0005515; P:GO:0016192; C:GO:0030127; P:GO:0090114; P:GO:1904263	F:structural molecule activity; F:protein binding; P:vesicle-mediated transport; C:COPII vesicle coat; P:COPII-coated vesicle budding; P:positive regulation of TORC1 signaling
Sac_contig_349	[INTERPRO, BLASTED, MAPPED, ANNOTATED]	DNA-directed RNA polymerases I, II, and III subunit RPABC2-like	1580	15	2.68203e-40	66.4	6	F:GO:0003677; F:GO:0003899; F:GO:0004519; C:GO:0005665; P:GO:0006351; F:GO:0046872	F:DNA binding; F:DNA-directed 5'-3' RNA polymerase activity; F:endonuclease activity; C:RNA polymerase II, core complex; P:transcription, DNA-templated; F:metal ion binding	EC:2.7.7.6	DNA-directed RNA polymerase	IPR037056 (G3DSA:3.40.970.GENE3D); IPR002156 (PFAM); IPR017067 (PIRSF); IPR011320 (PFAM); IPR036397 (G3DSA:3.30.420.GENE3D); PTHR10642:SF0 (PANTHER); PTHR10642 (PANTHER); IPR002156 (PROSITE_PROFILES); cd09280 (CDD); IPR009027 (SUPERFAMILY); IPR012337 (SUPERFAMILY)	F:GO:0000287; F:GO:0003676; F:GO:0004523	F:magnesium ion binding; F:nucleic acid binding; F:RNA-DNA hybrid ribonuclease activity
Sac_contig_350	[INTERPRO, BLASTED, MAPPED, ANNOTATED]	proliferation-associated protein 2G4	4767	15	5.13805e-109	68.96	3	F:GO:0003676; C:GO:0005730; C:GO:0005737	F:nucleic acid binding; C:nucleolus; C:cytoplasm			IPR033471 (SMART); IPR033471 (PFAM); IPR010561 (PANTHER)	P:GO:0006351; C:GO:0017053	P:transcription, DNA-templated; C:transcriptional repressor complex
Sac_contig_351	[INTERPRO, BLASTED, MAPPED, ANNOTATED]	unconventional myosin-If	7320	15	0	70.4	6	F:GO:0003774; F:GO:0003779; F:GO:0005524; C:GO:0016459; F:GO:0030898; C:GO:0031528	F:motor activity; F:actin binding; F:ATP binding; C:myosin complex; F:actin-dependent ATPase activity; C:microvillus membrane	EC:3.6.1.3; EC:3.6.1.15	Adenosinetriphosphatase; Nucleoside-triphosphate phosphatase	IPR001452 (PRINTS); IPR001609 (PRINTS); IPR001452 (SMART); IPR001609 (SMART); G3DSA:3.30.70.3240 (GENE3D); IPR001609 (PFAM); G3DSA:1.10.10.820 (GENE3D); G3DSA:1.20.120.720 (GENE3D); G3DSA:1.20.58.530 (GENE3D); IPR001452 (PFAM); G3DSA:2.30.30.40 (GENE3D); IPR010926 (PFAM); IPR036961 (G3DSA:3.40.850.GENE3D); mobidb-lite (MOBIDB_LITE); PTHR13140:SF288 (PANTHER); PTHR13140 (PANTHER); IPR001609 (PROSI…	F:GO:0003774; F:GO:0005515; F:GO:0005524; C:GO:0016459	F:motor activity; F:protein binding; F:ATP binding; C:myosin complex
Sac_contig_352	[INTERPRO, BLASTED, MAPPED, ANNOTATED]	Ribosomal protein S6 kinase beta-1	2300	15	2.88734e-131	71.58	10	P:GO:0002119; F:GO:0004711; F:GO:0005524; C:GO:0005634; C:GO:0005737; P:GO:0006468; P:GO:0008340; P:GO:0010628; P:GO:0035556; P:GO:2000786	P:nematode larval development; F:ribosomal protein S6 kinase activity; F:ATP binding; C:nucleus; C:cytoplasm; P:protein phosphorylation; P:determination of adult lifespan; P:positive regulation of gene expression; P:intracellular signal transduction; P:positive regulation of autophagosome assembly	EC:2.7.11	Transferring phosphorus-containing groups	IPR000719 (SMART); IPR000961 (SMART); G3DSA:1.10.510.10 (GENE3D); G3DSA:3.30.200.20 (GENE3D); PIRSF000654 (PIRSF); IPR017892 (PFAM); IPR000719 (PFAM); mobidb-lite (MOBIDB_LITE); mobidb-lite (MOBIDB_LITE); PTHR24351 (PANTHER); PTHR24351:SF166 (PANTHER); IPR000719 (PROSITE_PROFILES); IPR000961 (PROSITE_PROFILES); IPR011009 (SUPERFAMILY)	F:GO:0004672; F:GO:0004674; F:GO:0005524; P:GO:0006468	F:protein kinase activity; F:protein serine/threonine kinase activity; F:ATP binding; P:protein phosphorylation
Sac_contig_353	[INTERPRO, BLASTED, MAPPED, ANNOTATED]	PC3-like endoprotease variant B	3441	15	1.34902e-157	66.14	4	F:GO:0004252; C:GO:0005802; P:GO:0016485; C:GO:0030173	F:serine-type endopeptidase activity; C:trans-Golgi network; P:protein processing; C:integral component of Golgi membrane	EC:3.4.21	Acting on peptide bonds (peptidases)	IPR000209 (PFAM); IPR002884 (PFAM); IPR036852 (G3DSA:3.40.50.GENE3D); IPR008979 (G3DSA:2.60.120.GENE3D); PTHR42884:SF3 (PANTHER); PTHR42884 (PANTHER); IPR002884 (PROSITE_PROFILES); IPR036852 (SUPERFAMILY); IPR008979 (SUPERFAMILY)	F:GO:0004252; P:GO:0006508	F:serine-type endopeptidase activity; P:proteolysis
Sac_contig_354	[INTERPRO, BLASTED]	Coiled-coil domain-containing protein 130	5350	15	1.50226e-87	66.83						IPR007590 (PFAM); PTHR12111:SF2 (PANTHER); IPR007590 (PANTHER)	no GO terms	no GO terms
Sac_contig_355	[INTERPRO, BLASTED, MAPPED, ANNOTATED]	ELAV-like protein 3 isoform X4	6408	15	3.66931e-72	55.92	1	F:GO:0003723	F:RNA binding			IPR002343 (PRINTS); IPR000504 (SMART); IPR012677 (G3DSA:3.30.70.GENE3D); IPR012677 (G3DSA:3.30.70.GENE3D); IPR000504 (PFAM); IPR012677 (G3DSA:3.30.70.GENE3D); IPR006548 (TIGRFAM); PTHR43938 (PANTHER); IPR000504 (PROSITE_PROFILES); IPR000504 (PROSITE_PROFILES); IPR000504 (PROSITE_PROFILES); IPR035979 (SUPERFAMILY); IPR035979 (SUPERFAMILY)	F:GO:0003676; F:GO:0003723	F:nucleic acid binding; F:RNA binding
Sac_contig_356	[INTERPRO, NO-BLAST]	---NA---	372									no IPS match	no IPS match	no IPS match
Sac_contig_357	[INTERPRO, BLASTED, MAPPED, ANNOTATED]	Dihydroorotate dehydrogenase (quinone), mitochondrial	7749	15	2.29033e-91	63.86	7	F:GO:0004152; C:GO:0005743; C:GO:0005886; P:GO:0006207; C:GO:0016021; P:GO:0044205; P:GO:0055114	F:dihydroorotate dehydrogenase activity; C:mitochondrial inner membrane; C:plasma membrane; P:'de novo' pyrimidine nucleobase biosynthetic process; C:integral component of membrane; P:'de novo' UMP biosynthetic process; P:oxidation-reduction process	EC:1.3.5.2	Dihydroorotate dehydrogenase (quinone)	IPR001623 (PRINTS); IPR001623 (SMART); IPR019734 (SMART); IPR013105 (PFAM); IPR011990 (G3DSA:1.25.40.GENE3D); IPR036869 (G3DSA:1.10.287.GENE3D); IPR001623 (PFAM); mobidb-lite (MOBIDB_LITE); mobidb-lite (MOBIDB_LITE); PTHR44140 (PANTHER); IPR001623 (PROSITE_PROFILES); IPR019734 (PROSITE_PROFILES); IPR019734 (PROSITE_PROFILES); IPR013026 (PROSITE_PROFILES); IPR001623 (CDD); IPR036869 (SUPERFAMILY);…	F:GO:0005515	F:protein binding
Sac_contig_358	[INTERPRO, BLASTED, MAPPED, ANNOTATED]	cathepsin L	1027	15	2.06349e-10	59.14	3	P:GO:0006508; F:GO:0008234; C:GO:0016020	P:proteolysis; F:cysteine-type peptidase activity; C:membrane			IPR000668 (PFAM); G3DSA:3.90.70.10 (GENE3D); IPR013128 (PANTHER); PTHR12411:SF57 (PANTHER); IPR038765 (SUPERFAMILY)	P:GO:0006508; F:GO:0008234	P:proteolysis; F:cysteine-type peptidase activity
Sac_contig_359	[INTERPRO, NO-BLAST]	---NA---	311									no IPS match	no IPS match	no IPS match
Sac_contig_360	[INTERPRO, BLASTED, MAPPED, ANNOTATED]	polyubiquitin, putative	228	15	6.00114e-38	99.71	6	C:GO:0005634; P:GO:0016567; P:GO:0019941; C:GO:0022627; F:GO:0031386; F:GO:0031625	C:nucleus; P:protein ubiquitination; P:modification-dependent protein catabolic process; C:cytosolic small ribosomal subunit; F:protein tag; F:ubiquitin protein ligase binding			IPR019956 (PRINTS); IPR000626 (SMART); G3DSA:3.10.20.90 (GENE3D); IPR000626 (PFAM); PTHR10666:SF238 (PANTHER); PTHR10666 (PANTHER); IPR000626 (PROSITE_PROFILES); IPR029071 (SUPERFAMILY)	F:GO:0005515	F:protein binding
Sac_contig_361	[INTERPRO, BLASTED, MAPPED, ANNOTATED]	Mitochondrial-processing peptidase subunit beta	3498	15	1.43436e-167	72.71	5	F:GO:0004222; C:GO:0005743; P:GO:0006627; C:GO:0017087; F:GO:0046872	F:metalloendopeptidase activity; C:mitochondrial inner membrane; P:protein processing involved in protein targeting to mitochondrion; C:mitochondrial processing peptidase complex; F:metal ion binding	EC:3.4.24	Acting on peptide bonds (peptidases)	IPR007863 (PFAM); IPR011765 (PFAM); G3DSA:3.30.830.10 (GENE3D); G3DSA:3.30.830.10 (GENE3D); IPR037718 (PTHR11851:PANTHER); PTHR11851 (PANTHER); IPR011249 (SUPERFAMILY); IPR011249 (SUPERFAMILY)	F:GO:0003824; F:GO:0004222; P:GO:0006627; C:GO:0017087; F:GO:0046872	F:catalytic activity; F:metalloendopeptidase activity; P:protein processing involved in protein targeting to mitochondrion; C:mitochondrial processing peptidase complex; F:metal ion binding
Sac_contig_362	[INTERPRO, BLASTED, MAPPED, ANNOTATED]	cytochrome b-c1 complex subunit 7-like	7026	15	1.18524e-21	59.56	5	C:GO:0005750; P:GO:0006122; F:GO:0008121; P:GO:0009060; P:GO:0034551	C:mitochondrial respiratory chain complex III; P:mitochondrial electron transport, ubiquinol to cytochrome c; F:ubiquinol-cytochrome-c reductase activity; P:aerobic respiration; P:mitochondrial respiratory chain complex III assembly	EC:1.10.2; EC:1.10.2.2	Acting on diphenols and related substances as donors; Quinol--cytochrome-c reductase	IPR019441 (SMART); IPR019441 (PFAM); IPR019443 (PFAM); mobidb-lite (MOBIDB_LITE); mobidb-lite (MOBIDB_LITE); PTHR15678:SF6 (PANTHER); PTHR15678 (PANTHER)	no GO terms	no GO terms
Sac_contig_363	[INTERPRO, BLASTED, MAPPED, ANNOTATED]	integrin beta-PS-like	3650	15	1.01442e-141	52.39	9	F:GO:0005178; C:GO:0005925; P:GO:0007160; P:GO:0007229; C:GO:0009986; P:GO:0016477; P:GO:0033627; C:GO:0034685; C:GO:0044446	F:integrin binding; C:focal adhesion; P:cell-matrix adhesion; P:integrin-mediated signaling pathway; C:cell surface; P:cell migration; P:cell adhesion mediated by integrin; C:integrin alphav-beta6 complex; C:intracellular organelle part			IPR015812 (PRINTS); IPR002369 (SMART); IPR014836 (SMART); IPR033760 (PFAM); G3DSA:1.20.5.100 (GENE3D); IPR013111 (PFAM); IPR002369 (PFAM); IPR014836 (PFAM); G3DSA:2.10.25.10 (GENE3D); IPR015812 (PIRSF); IPR036465 (G3DSA:3.40.50.GENE3D); G3DSA:2.10.25.10 (GENE3D); IPR040622 (PFAM); G3DSA:2.10.25.10 (GENE3D); G3DSA:3.30.1680.10 (GENE3D); G3DSA:2.60.40.1510 (GENE3D); G3DSA:2.10.25.10 (GENE3D); IPR01…	no GO terms	no GO terms
Sac_contig_364	[INTERPRO, BLASTED, MAPPED, ANNOTATED]	coatomer subunit gamma	6507	15	1.14789e-174	61.48	5	C:GO:0000139; F:GO:0005198; P:GO:0006886; P:GO:0016192; C:GO:0030126	C:Golgi membrane; F:structural molecule activity; P:intracellular protein transport; P:vesicle-mediated transport; C:COPI vesicle coat			IPR011989 (G3DSA:1.25.10.GENE3D); IPR017106 (PIRSF); IPR037067 (G3DSA:2.60.40.GENE3D); IPR012295 (G3DSA:3.30.310.GENE3D); IPR032154 (PFAM); IPR011989 (G3DSA:1.25.10.GENE3D); IPR013040 (PFAM); IPR002553 (PFAM); IPR017106 (PANTHER); IPR009028 (SUPERFAMILY); IPR016024 (SUPERFAMILY); IPR013041 (SUPERFAMILY)	F:GO:0005198; P:GO:0006886; P:GO:0016192; C:GO:0030117; C:GO:0030126	F:structural molecule activity; P:intracellular protein transport; P:vesicle-mediated transport; C:membrane coat; C:COPI vesicle coat
Sac_contig_365	[INTERPRO, BLASTED, MAPPED, ANNOTATED]	nucleosome assembly protein 1-like 4 isoform X1	2193	15	3.31445e-52	56.19	3	P:GO:0002244; C:GO:0005634; P:GO:0006334	P:hematopoietic progenitor cell differentiation; C:nucleus; P:nucleosome assembly			IPR002164 (PFAM); G3DSA:3.30.1120.90 (GENE3D); mobidb-lite (MOBIDB_LITE); mobidb-lite (MOBIDB_LITE); PTHR11875:SF7 (PANTHER); IPR002164 (PANTHER); IPR037231 (SUPERFAMILY)	C:GO:0005634; P:GO:0006334	C:nucleus; P:nucleosome assembly
Sac_contig_366	[INTERPRO, BLASTED, MAPPED, ANNOTATED]	tubulin alpha-1B chain-like	10463	15	0	89.96	7	P:GO:0000226; P:GO:0000278; F:GO:0003924; F:GO:0005200; F:GO:0005525; C:GO:0005737; C:GO:0005874	P:microtubule cytoskeleton organization; P:mitotic cell cycle; F:GTPase activity; F:structural constituent of cytoskeleton; F:GTP binding; C:cytoplasm; C:microtubule	EC:3.6.1.15	Nucleoside-triphosphate phosphatase	IPR002452 (PRINTS); IPR000217 (PRINTS); IPR003008 (SMART); IPR018316 (SMART); IPR036525 (G3DSA:3.40.50.GENE3D); IPR003008 (PFAM); IPR018316 (PFAM); IPR037103 (G3DSA:3.30.1330.GENE3D); IPR023123 (G3DSA:1.10.287.GENE3D); PTHR11588:SF248 (PANTHER); IPR000217 (PANTHER); cd02186 (CDD); IPR036525 (SUPERFAMILY); IPR008280 (SUPERFAMILY)	F:GO:0003924; F:GO:0005200; F:GO:0005525; C:GO:0005874; P:GO:0007017	F:GTPase activity; F:structural constituent of cytoskeleton; F:GTP binding; C:microtubule; P:microtubule-based process
Sac_contig_367	[INTERPRO, BLASTED, MAPPED, ANNOTATED]	Proliferating cell nuclear antigen	4068	15	7.81379e-73	69.37	24	F:GO:0000701; C:GO:0000785; F:GO:0003682; F:GO:0003684; C:GO:0005813; P:GO:0006272; P:GO:0006298; C:GO:0016604; P:GO:0019985; F:GO:0030337; P:GO:0030855; F:GO:0030971; P:GO:0032077; F:GO:0032139; F:GO:0032405; P:GO:0034644; F:GO:0035035; F:GO:0042802; C:GO:0043596; C:GO:0043626; P:GO:0045739; P:GO:0045740; F:GO:0070182; C:GO:0070557	F:purine-specific mismatch base pair DNA N-glycosylase activity; C:chromatin; F:chromatin binding; F:damaged DNA binding; C:centrosome; P:leading strand elongation; P:mismatch repair; C:nuclear body; P:translesion synthesis; F:DNA polymerase processivity factor activity; P:epithelial cell differentiation; F:receptor tyrosine kinase binding; P:positive regulation of deoxyribonuclease activity; F:d…			IPR000730 (PRINTS); IPR022648 (PFAM); G3DSA:3.70.10.10 (GENE3D); IPR000730 (TIGRFAM); IPR022649 (PFAM); PTHR11352 (PANTHER); IPR000730 (PTHR11352:PANTHER); IPR000730 (HAMAP); cd00577 (CDD); SSF55979 (SUPERFAMILY); SSF55979 (SUPERFAMILY)	F:GO:0003677; P:GO:0006275; F:GO:0030337	F:DNA binding; P:regulation of DNA replication; F:DNA polymerase processivity factor activity
Sac_contig_368	[INTERPRO, BLASTED, MAPPED, ANNOTATED]	tonsoku-like protein	5223	15	4.67048e-87	50.74	3	P:GO:0006281; C:GO:0032991; C:GO:0043596	P:DNA repair; C:protein-containing complex; C:nuclear replication fork			IPR002110 (PRINTS); IPR019734 (SMART); IPR002110 (SMART); IPR021922 (PFAM); IPR019734 (PFAM); IPR036770 (G3DSA:1.25.40.GENE3D); IPR011990 (G3DSA:1.25.40.GENE3D); IPR020683 (PFAM); IPR011990 (G3DSA:1.25.40.GENE3D); mobidb-lite (MOBIDB_LITE); mobidb-lite (MOBIDB_LITE); PTHR24139:SF31 (PANTHER); PTHR24139 (PANTHER); IPR020683 (PROSITE_PROFILES); IPR002110 (PROSITE_PROFILES); IPR013026 (PROSITE_PROFI…	F:GO:0005515	F:protein binding
Sac_contig_369	[INTERPRO, BLASTED, MAPPED, ANNOTATED]	Actin-related protein 3	5356	15	0	84.47	3	F:GO:0005524; C:GO:0005885; P:GO:0034314	F:ATP binding; C:Arp2/3 protein complex; P:Arp2/3 complex-mediated actin nucleation			IPR000834 (PRINTS); IPR000834 (SMART); G3DSA:3.40.630.10 (GENE3D); IPR000834 (PFAM); PTHR11532 (PANTHER); PTHR11532:SF77 (PANTHER); IPR008969 (SUPERFAMILY); SSF53187 (SUPERFAMILY)	F:GO:0004181; P:GO:0006508; F:GO:0008270	F:metallocarboxypeptidase activity; P:proteolysis; F:zinc ion binding
Sac_contig_370	[INTERPRO, BLASTED, MAPPED, ANNOTATED]	DNA-directed RNA polymerase II subunit RPB1	7880	15	0	81.65	5	F:GO:0001047; F:GO:0001055; C:GO:0005665; C:GO:0005719; P:GO:0006366	F:core promoter binding; F:RNA polymerase II activity; C:RNA polymerase II, core complex; C:nuclear euchromatin; P:transcription by RNA polymerase II	EC:2.7.7.6	DNA-directed RNA polymerase	IPR006592 (SMART); IPR000722 (PFAM); G3DSA:1.10.150.390 (GENE3D); IPR007080 (PFAM); IPR007075 (PFAM); IPR000684 (PFAM); IPR038120 (G3DSA:1.10.132.GENE3D); G3DSA:2.40.40.20 (GENE3D); G3DSA:2.20.25.410 (GENE3D); G3DSA:1.10.274.100 (GENE3D); IPR007073 (PFAM); G3DSA:3.30.1490.180 (GENE3D); IPR038593 (G3DSA:3.30.1360.GENE3D); IPR007066 (PFAM); G3DSA:1.20.120.1280 (GENE3D); IPR007083 (PFAM); IPR007081 …	F:GO:0003677; F:GO:0003899; C:GO:0005665; P:GO:0006351; P:GO:0006366	F:DNA binding; F:DNA-directed 5'-3' RNA polymerase activity; C:RNA polymerase II, core complex; P:transcription, DNA-templated; P:transcription by RNA polymerase II
Sac_contig_371	[INTERPRO, BLASTED, MAPPED, ANNOTATED]	NAD(P)/FAD-dependent oxidoreductase	5168	15	7.67726e-98	63.11	4	C:GO:0016021; P:GO:0070221; F:GO:0070224; F:GO:0071949	C:integral component of membrane; P:sulfide oxidation, using sulfide:quinone oxidoreductase; F:sulfide:quinone oxidoreductase activity; F:FAD binding			IPR036188 (G3DSA:3.50.50.GENE3D); IPR036188 (G3DSA:3.50.50.GENE3D); PTHR10632:SF2 (PANTHER); IPR015904 (PANTHER); IPR036188 (SUPERFAMILY); IPR036188 (SUPERFAMILY)	no GO terms	no GO terms
Sac_contig_372	[INTERPRO, BLASTED, MAPPED, ANNOTATED]	26S proteasome non-ATPase regulatory subunit 7-like	4197	15	3.5849e-82	75.15	2	C:GO:0005838; P:GO:0043161	C:proteasome regulatory particle; P:proteasome-mediated ubiquitin-dependent protein catabolic process			IPR000555 (SMART); IPR000555 (PFAM); G3DSA:3.40.140.10 (GENE3D); IPR024969 (PFAM); IPR033858 (PTHR10540:PANTHER); PTHR10540 (PANTHER); IPR037518 (PROSITE_PROFILES)	F:GO:0005515; C:GO:0005838	F:protein binding; C:proteasome regulatory particle
Sac_contig_373	[INTERPRO, BLASTED, MAPPED, ANNOTATED]	AP-3 complex subunit delta-1-like	3873	15	2.88319e-90	58.04	3	P:GO:0006886; P:GO:0016192; C:GO:0030123	P:intracellular protein transport; P:vesicle-mediated transport; C:AP-3 adaptor complex			IPR002553 (PFAM); IPR011989 (G3DSA:1.25.10.GENE3D); mobidb-lite (MOBIDB_LITE); mobidb-lite (MOBIDB_LITE); IPR017105 (PANTHER); IPR016024 (SUPERFAMILY)	P:GO:0006886; P:GO:0015031; P:GO:0016192; C:GO:0030117; C:GO:0030123	P:intracellular protein transport; P:protein transport; P:vesicle-mediated transport; C:membrane coat; C:AP-3 adaptor complex
Sac_contig_374	[INTERPRO, NO-BLAST]	---NA---	284									no IPS match	no IPS match	no IPS match
Sac_contig_375	[INTERPRO, BLASTED, MAPPED, ANNOTATED]	mutS protein homolog 4	8820	15	0	60.62	4	F:GO:0005524; P:GO:0006298; C:GO:0016021; F:GO:0030983	F:ATP binding; P:mismatch repair; C:integral component of membrane; F:mismatched DNA binding			IPR002172 (PRINTS); IPR002172 (SMART); G3DSA:2.40.128.620 (GENE3D); G3DSA:4.10.400.10 (GENE3D); IPR002172 (PROSITE_PROFILES); IPR002172 (PROSITE_PROFILES); IPR002172 (PROSITE_PROFILES); IPR002172 (CDD); IPR002172 (CDD); IPR036055 (SUPERFAMILY); IPR036055 (SUPERFAMILY)	F:GO:0005515	F:protein binding
Sac_contig_376	[INTERPRO, BLASTED, MAPPED, ANNOTATED]	glutamine synthetase-like	1311	15	1.79471e-172	75.71	3	F:GO:0004356; F:GO:0005524; P:GO:0006542	F:glutamate-ammonia ligase activity; F:ATP binding; P:glutamine biosynthetic process	EC:6.3.1.2	Glutamine synthetase	IPR008146 (SMART); G3DSA:3.30.590.40 (GENE3D); IPR008146 (PFAM); IPR008147 (PFAM); IPR036651 (G3DSA:3.10.20.GENE3D); PTHR20852 (PANTHER); PTHR20852:SF57 (PANTHER); IPR036651 (SUPERFAMILY); IPR014746 (SUPERFAMILY)	F:GO:0003824; F:GO:0004356; P:GO:0006542; P:GO:0006807	F:catalytic activity; F:glutamate-ammonia ligase activity; P:glutamine biosynthetic process; P:nitrogen compound metabolic process
Sac_contig_377	[INTERPRO, BLASTED, MAPPED, ANNOTATED]	proto-oncogene vav	4816	15	7.05439e-97	48.6	2	F:GO:0005488; P:GO:0050794	F:binding; P:regulation of cellular process			IPR000980 (PRINTS); IPR001849 (SMART); IPR000980 (SMART); IPR001715 (SMART); IPR002219 (SMART); IPR000219 (SMART); IPR001452 (SMART); IPR035899 (G3DSA:1.20.900.GENE3D); G3DSA:2.30.30.40 (GENE3D); IPR000219 (PFAM); G3DSA:3.30.60.20 (GENE3D); IPR000980 (PFAM); IPR011993 (G3DSA:2.30.29.GENE3D); IPR036872 (G3DSA:1.10.418.GENE3D); IPR002219 (PFAM); IPR036860 (G3DSA:3.30.505.GENE3D); IPR001715 (PFAM); …	F:GO:0005089; F:GO:0005515; P:GO:0035023; P:GO:0035556	F:Rho guanyl-nucleotide exchange factor activity; F:protein binding; P:regulation of Rho protein signal transduction; P:intracellular signal transduction
Sac_contig_378	[INTERPRO, BLASTED, MAPPED, ANNOTATED]	60S ribosomal protein L7a	2923	15	3.07211e-80	72.69	3	P:GO:0000470; F:GO:0003723; C:GO:0022625	P:maturation of LSU-rRNA; F:RNA binding; C:cytosolic large ribosomal subunit			IPR018492 (PRINTS); IPR001921 (PRINTS); IPR004038 (PFAM); IPR038524 (G3DSA:3.30.1330.GENE3D); PTHR23105 (PANTHER); PTHR23105:SF70 (PANTHER); IPR029064 (SUPERFAMILY)	no GO terms	no GO terms
Sac_contig_379	[INTERPRO, BLASTED, MAPPED, ANNOTATED]	ankyrin repeat and KH domain-containing protein mask-like	10611	15	0	66.09	1	F:GO:0003723	F:RNA binding			IPR004087 (SMART); IPR002110 (SMART); IPR001660 (SMART); IPR036770 (G3DSA:1.25.40.GENE3D); IPR004088 (PFAM); IPR001660 (PFAM); IPR002110 (PFAM); IPR036770 (G3DSA:1.25.40.GENE3D); IPR002110 (PFAM); IPR036612 (G3DSA:3.30.1370.GENE3D); IPR036770 (G3DSA:1.25.40.GENE3D); IPR020683 (PFAM); G3DSA:1.10.150.50 (GENE3D); mobidb-lite (MOBIDB_LITE); mobidb-lite (MOBIDB_LITE); mobidb-lite (MOBIDB_LITE); mobid…	F:GO:0003676; F:GO:0003723; F:GO:0005515	F:nucleic acid binding; F:RNA binding; F:protein binding
Sac_contig_380	[INTERPRO, NO-BLAST]	---NA---	405									no IPS match	no IPS match	no IPS match
Sac_contig_381	[INTERPRO, NO-BLAST]	---NA---	207									no IPS match	no IPS match	no IPS match
Sac_contig_382	[INTERPRO, BLASTED, MAPPED, ANNOTATED]	Uracil-DNA glycosylase	1322	15	2.81693e-69	73.64	4	F:GO:0004844; C:GO:0005634; C:GO:0005739; P:GO:0097510	F:uracil DNA N-glycosylase activity; C:nucleus; C:mitochondrion; P:base-excision repair, AP site formation via deaminated base removal			IPR005122 (PFAM); IPR036895 (G3DSA:3.40.470.GENE3D); IPR002043 (PANTHER); IPR002043 (CDD); IPR036895 (SUPERFAMILY)	F:GO:0004844; P:GO:0006281; P:GO:0006284	F:uracil DNA N-glycosylase activity; P:DNA repair; P:base-excision repair
Sac_contig_383	[INTERPRO, BLASTED, MAPPED, ANNOTATED]	V-type proton ATPase subunit H	476	15	3.62088e-60	74.67	3	C:GO:0000221; F:GO:0046961; P:GO:1902600	C:vacuolar proton-transporting V-type ATPase, V1 domain; F:proton-transporting ATPase activity, rotational mechanism; P:proton transmembrane transport	EC:3.6.1.3; EC:3.6.1.15	Adenosinetriphosphatase; Nucleoside-triphosphate phosphatase	IPR038497 (G3DSA:1.25.40.GENE3D); IPR011987 (PFAM); IPR004908 (PANTHER); IPR016024 (SUPERFAMILY)	C:GO:0000221; F:GO:0046961; P:GO:1902600	C:vacuolar proton-transporting V-type ATPase, V1 domain; F:proton-transporting ATPase activity, rotational mechanism; P:proton transmembrane transport
Sac_contig_384	[INTERPRO, BLASTED, MAPPED, ANNOTATED]	V-type proton ATPase subunit H isoform X2	245	15	9.25168e-12	84.94	3	C:GO:0000221; F:GO:0046961; P:GO:1902600	C:vacuolar proton-transporting V-type ATPase, V1 domain; F:proton-transporting ATPase activity, rotational mechanism; P:proton transmembrane transport	EC:3.6.1.3; EC:3.6.1.15	Adenosinetriphosphatase; Nucleoside-triphosphate phosphatase	IPR011987 (PFAM); IPR038497 (G3DSA:1.25.40.GENE3D); PS51257 (PROSITE_PROFILES); IPR016024 (SUPERFAMILY)	C:GO:0000221; P:GO:1902600	C:vacuolar proton-transporting V-type ATPase, V1 domain; P:proton transmembrane transport
Sac_contig_385	[INTERPRO, BLASTED, MAPPED]	dynactin subunit 4-like	1232	15	7.17868e-09	43.14	2	C:GO:0005869; P:GO:0007097	C:dynactin complex; P:nuclear migration			no IPS match	no IPS match	no IPS match
Sac_contig_386	[INTERPRO, BLASTED, MAPPED, ANNOTATED]	S-phase kinase-associated protein 1	2291	15	2.16486e-37	69.79	3	P:GO:0006511; F:GO:0016301; P:GO:0016310	P:ubiquitin-dependent protein catabolic process; F:kinase activity; P:phosphorylation			no IPS match	no IPS match	no IPS match
Sac_contig_387	[INTERPRO, BLASTED, MAPPED, ANNOTATED]	Dystrophin, isoforms A/C/F/G/H	12091	15	1.35806e-56	50.94	1	F:GO:0046872	F:metal ion binding			IPR000433 (SMART); G3DSA:2.20.70.10 (GENE3D); IPR015153 (PFAM); G3DSA:1.10.238.10 (GENE3D); G3DSA:1.10.238.10 (GENE3D); IPR000433 (PFAM); IPR015154 (PFAM); G3DSA:3.30.60.90 (GENE3D); PTHR44173 (PANTHER); IPR000433 (PROSITE_PROFILES); IPR001202 (PROSITE_PROFILES); IPR001202 (CDD); SSF46966 (SUPERFAMILY); IPR011992 (SUPERFAMILY); IPR011992 (SUPERFAMILY); SSF57850 (SUPERFAMILY); IPR036020 (SUPERFAMI…	F:GO:0005515; F:GO:0008270	F:protein binding; F:zinc ion binding
Sac_contig_388	[INTERPRO, BLASTED, MAPPED, ANNOTATED]	pre-mRNA-processing-splicing factor 8	8220	15	0	93.84	4	P:GO:0000244; C:GO:0005681; F:GO:0017070; F:GO:0030623	P:spliceosomal tri-snRNP complex assembly; C:spliceosomal complex; F:U6 snRNA binding; F:U5 snRNA binding			IPR000555 (SMART); G3DSA:1.20.58.1750 (GENE3D); IPR021983 (PFAM); G3DSA:3.30.420.230 (GENE3D); IPR000555 (PFAM); IPR019580 (PFAM); IPR012984 (PFAM); IPR012591 (PFAM); G3DSA:1.20.80.40 (GENE3D); G3DSA:3.90.1570.40 (GENE3D); G3DSA:3.40.140.10 (GENE3D); IPR012592 (PFAM); IPR019582 (PFAM); IPR019581 (PFAM); IPR027652 (PANTHER); IPR012591 (PRODOM); IPR037518 (PROSITE_PROFILES); IPR021983 (CDD); cd0805…	P:GO:0000398; F:GO:0003723; F:GO:0005515; C:GO:0005681; F:GO:0017070; F:GO:0030623	P:mRNA splicing, via spliceosome; F:RNA binding; F:protein binding; C:spliceosomal complex; F:U6 snRNA binding; F:U5 snRNA binding
Sac_contig_389	[INTERPRO, BLASTED, MAPPED, ANNOTATED]	arginine-glutamic acid dipeptide repeats protein-like	4221	15	5.21753e-85	55.48	1	F:GO:0003677	F:DNA binding			IPR000949 (SMART); IPR001025 (SMART); G3DSA:1.10.1740.200 (GENE3D); G3DSA:2.30.30.490 (GENE3D); IPR000949 (PFAM); G3DSA:1.10.10.60 (GENE3D); IPR001025 (PFAM); PTHR13859 (PANTHER); PTHR13859:SF12 (PANTHER); IPR000949 (PROSITE_PROFILES); IPR001025 (PROSITE_PROFILES); SSF57716 (SUPERFAMILY)	F:GO:0003682	F:chromatin binding
Sac_contig_390	[INTERPRO, NO-BLAST]	---NA---	5934									no IPS match	no IPS match	no IPS match
Sac_contig_391	[INTERPRO, BLASTED, MAPPED, ANNOTATED]	pachytene checkpoint protein 2 homolog	3508	15	1.12619e-107	66.78	9	F:GO:0005524; C:GO:0005634; C:GO:0005694; P:GO:0006302; P:GO:0007130; P:GO:0007131; P:GO:0007283; P:GO:0048477; P:GO:0051598	F:ATP binding; C:nucleus; C:chromosome; P:double-strand break repair; P:synaptonemal complex assembly; P:reciprocal meiotic recombination; P:spermatogenesis; P:oogenesis; P:meiotic recombination checkpoint			IPR001270 (PRINTS); IPR003593 (SMART); G3DSA:3.40.50.300 (GENE3D); IPR003959 (PFAM); PTHR23077 (PANTHER); PTHR23077:SF10 (PANTHER); cd00009 (CDD); IPR027417 (SUPERFAMILY)	F:GO:0005524	F:ATP binding
Sac_contig_392	[INTERPRO, NO-BLAST]	---NA---	319									no IPS match	no IPS match	no IPS match
Sac_contig_393	[INTERPRO, NO-BLAST]	---NA---	557									no IPS match	no IPS match	no IPS match
Sac_contig_394	[INTERPRO, BLASTED, MAPPED, ANNOTATED]	T-complex protein 1 subunit zeta	2054	15	0	81.12	4	F:GO:0005524; C:GO:0005832; P:GO:0006457; F:GO:0051082	F:ATP binding; C:chaperonin-containing T-complex; P:protein folding; F:unfolded protein binding			IPR017998 (PRINTS); IPR012722 (TIGRFAM); IPR002423 (PFAM); IPR027409 (G3DSA:3.50.7.GENE3D); IPR027410 (G3DSA:3.30.260.GENE3D); IPR027413 (G3DSA:1.10.560.GENE3D); PTHR11353:SF58 (PANTHER); PTHR11353 (PANTHER); IPR012722 (CDD); IPR027409 (SUPERFAMILY); IPR027410 (SUPERFAMILY); IPR027413 (SUPERFAMILY)	F:GO:0005524; P:GO:0006457; F:GO:0051082	F:ATP binding; P:protein folding; F:unfolded protein binding
Sac_contig_396	[INTERPRO, NO-BLAST]	---NA---	968									no IPS match	no IPS match	no IPS match
Sac_contig_397	[INTERPRO, BLASTED]	serine/arginine repetitive matrix protein 2 isoform X1	1036	15	5.57949e-39	69.39						IPR013170 (SMART); IPR013170 (PFAM); mobidb-lite (MOBIDB_LITE); mobidb-lite (MOBIDB_LITE); mobidb-lite (MOBIDB_LITE); PTHR45208 (PANTHER)	no GO terms	no GO terms
Sac_contig_398	[INTERPRO, BLASTED, MAPPED, ANNOTATED]	integrin alpha-PS1 isoform X2	3063	15	8.87943e-32	43.22	1	C:GO:0016020	C:membrane			IPR000413 (PRINTS); IPR013519 (SMART); G3DSA:2.60.40.1530 (GENE3D); IPR028994 (G3DSA:2.130.10.GENE3D); PTHR23220 (PANTHER); IPR013519 (PROSITE_PROFILES); IPR013519 (PROSITE_PROFILES); IPR013519 (PROSITE_PROFILES); IPR013519 (PROSITE_PROFILES); IPR013519 (PROSITE_PROFILES); SSF69318 (SUPERFAMILY)	P:GO:0007155; C:GO:0008305	P:cell adhesion; C:integrin complex
Sac_contig_399	[INTERPRO, BLASTED, MAPPED, ANNOTATED]	DNA-binding protein RFX2 isoform X1	3354	15	7.29392e-50	56.08	3	F:GO:0003677; F:GO:0003700; P:GO:0006355	F:DNA binding; F:DNA-binding transcription factor activity; P:regulation of transcription, DNA-templated			IPR036388 (G3DSA:1.10.10.GENE3D); IPR003150 (PFAM); PTHR12619:SF5 (PANTHER); IPR039779 (PANTHER); IPR003150 (PROSITE_PROFILES); IPR036390 (SUPERFAMILY)	F:GO:0003677; F:GO:0003700; P:GO:0006355	F:DNA binding; F:DNA-binding transcription factor activity; P:regulation of transcription, DNA-templated
Sac_contig_400	[INTERPRO, BLASTED, MAPPED, ANNOTATED]	ubiquitin carboxyl-terminal hydrolase 7	7173	15	0	65.84	3	P:GO:0006511; P:GO:0016579; F:GO:0036459	P:ubiquitin-dependent protein catabolic process; P:protein deubiquitination; F:thiol-dependent ubiquitinyl hydrolase activity	EC:3.4.19.12	Ubiquitinyl hydrolase 1	IPR002083 (SMART); IPR001394 (PFAM); IPR029346 (PFAM); G3DSA:3.90.70.10 (GENE3D); IPR008974 (G3DSA:2.60.210.GENE3D); IPR024729 (PFAM); IPR002083 (PFAM); G3DSA:3.10.20.90 (GENE3D); G3DSA:3.10.20.90 (GENE3D); G3DSA:3.10.20.90 (GENE3D); PTHR24006 (PANTHER); IPR002083 (PROSITE_PROFILES); IPR028889 (PROSITE_PROFILES); cd02659 (CDD); IPR008974 (SUPERFAMILY); IPR038765 (SUPERFAMILY)	F:GO:0005515; P:GO:0016579; F:GO:0036459	F:protein binding; P:protein deubiquitination; F:thiol-dependent ubiquitinyl hydrolase activity
Sac_contig_401	[INTERPRO, BLASTED, MAPPED, ANNOTATED]	signal-induced proliferation-associated 1-like protein 2 isoform X1	2562	15	8.27743e-89	54.41	1	P:GO:0065007	P:biological regulation			IPR035974 (G3DSA:3.40.50.GENE3D); IPR000331 (PFAM); mobidb-lite (MOBIDB_LITE); mobidb-lite (MOBIDB_LITE); mobidb-lite (MOBIDB_LITE); PTHR15711 (PANTHER); IPR000331 (PROSITE_PROFILES); IPR035974 (SUPERFAMILY)	F:GO:0005096; P:GO:0051056	F:GTPase activator activity; P:regulation of small GTPase mediated signal transduction
Sac_contig_402	[INTERPRO, BLASTED, MAPPED, ANNOTATED]	pyrroline-5-carboxylate reductase	3807	15	1.05686e-59	60.19	4	F:GO:0004735; C:GO:0005737; P:GO:0055114; P:GO:0055129	F:pyrroline-5-carboxylate reductase activity; C:cytoplasm; P:oxidation-reduction process; P:L-proline biosynthetic process	EC:1.5.1.2	Pyrroline-5-carboxylate reductase	G3DSA:3.40.50.720 (GENE3D); IPR028939 (PFAM); G3DSA:1.10.3730.10 (GENE3D); IPR000304 (TIGRFAM); IPR000304 (PIRSF); IPR029036 (PFAM); PTHR11645 (PANTHER); PTHR11645:SF22 (PANTHER); IPR000304 (HAMAP); IPR036291 (SUPERFAMILY); IPR008927 (SUPERFAMILY)	F:GO:0004735; P:GO:0006561; P:GO:0055114	F:pyrroline-5-carboxylate reductase activity; P:proline biosynthetic process; P:oxidation-reduction process
Sac_contig_403	[INTERPRO, BLASTED, MAPPED, ANNOTATED]	ubiquitin thioesterase OTU1	3953	15	4.47869e-47	60.13	7	F:GO:0004843; C:GO:0005829; P:GO:0016579; P:GO:0030433; P:GO:0030968; F:GO:0101005; P:GO:1904153	F:thiol-dependent ubiquitin-specific protease activity; C:cytosol; P:protein deubiquitination; P:ubiquitin-dependent ERAD pathway; P:endoplasmic reticulum unfolded protein response; F:ubiquitinyl hydrolase activity; P:negative regulation of retrograde protein transport, ER to cytosol	EC:3.4.19.12	Ubiquitinyl hydrolase 1	IPR003323 (PFAM); G3DSA:3.90.70.80 (GENE3D); IPR039138 (PANTHER); PTHR13312:SF0 (PANTHER); IPR003323 (PROSITE_PROFILES); IPR038765 (SUPERFAMILY)	F:GO:0004843; P:GO:0016579; P:GO:0030433; F:GO:0101005	F:thiol-dependent ubiquitin-specific protease activity; P:protein deubiquitination; P:ubiquitin-dependent ERAD pathway; F:ubiquitinyl hydrolase activity
Sac_contig_404	[INTERPRO, BLASTED, MAPPED, ANNOTATED]	predicted protein	2494	15	1.3974e-115	66.31	2	F:GO:0003824; F:GO:0050662	F:catalytic activity; F:coenzyme binding			IPR001509 (PFAM); G3DSA:3.40.50.720 (GENE3D); PTHR43245 (PANTHER); PTHR43245:SF11 (PANTHER); cd08946 (CDD); IPR036291 (SUPERFAMILY)	F:GO:0003824; F:GO:0050662	F:catalytic activity; F:coenzyme binding
Sac_contig_405	[INTERPRO, BLASTED, MAPPED, ANNOTATED]	endophilin-A2 isoform X1	2113	15	3.43522e-53	55.88	3	C:GO:0005737; P:GO:0006897; F:GO:0016740	C:cytoplasm; P:endocytosis; F:transferase activity			PR00499 (PRINTS); IPR001452 (PRINTS); IPR001452 (SMART); IPR004148 (SMART); IPR027267 (G3DSA:1.20.1270.GENE3D); IPR001452 (PFAM); G3DSA:2.30.30.40 (GENE3D); IPR004148 (PFAM); mobidb-lite (MOBIDB_LITE); IPR028501 (PANTHER); IPR001452 (PROSITE_PROFILES); IPR004148 (PROSITE_PROFILES); IPR027267 (SUPERFAMILY); IPR036028 (SUPERFAMILY)	F:GO:0005515; C:GO:0005737; P:GO:0006897	F:protein binding; C:cytoplasm; P:endocytosis
Sac_contig_406	[INTERPRO, BLASTED, MAPPED, ANNOTATED]	vacuole membrane protein 1	5019	15	4.57875e-96	63.37	7	P:GO:0000045; C:GO:0000407; C:GO:0005730; C:GO:0005783; C:GO:0016021; P:GO:0034329; P:GO:0098609	P:autophagosome assembly; C:phagophore assembly site; C:nucleolus; C:endoplasmic reticulum; C:integral component of membrane; P:cell junction assembly; P:cell-cell adhesion			PTHR10281 (PANTHER); PTHR10281:SF1 (PANTHER)	no GO terms	no GO terms
Sac_contig_407	[INTERPRO, BLASTED, MAPPED, ANNOTATED]	Glycine--tRNA ligase	4733	15	0	74.17	4	F:GO:0004820; F:GO:0005524; C:GO:0005739; P:GO:0070150	F:glycine-tRNA ligase activity; F:ATP binding; C:mitochondrion; P:mitochondrial glycyl-tRNA aminoacylation	EC:6.1.1.14	Glycine--tRNA ligase	IPR002315 (PRINTS); IPR036621 (G3DSA:3.40.50.GENE3D); IPR002315 (TIGRFAM); G3DSA:1.20.1430.20 (GENE3D); G3DSA:1.10.30.30 (GENE3D); G3DSA:3.30.930.10 (GENE3D); IPR004154 (PFAM); IPR002314 (PFAM); IPR027031 (PANTHER); PTHR10745:SF0 (PANTHER); IPR006195 (PROSITE_PROFILES); cd00858 (CDD); IPR033731 (CDD); SSF55681 (SUPERFAMILY); SSF52954 (SUPERFAMILY)	F:GO:0000166; F:GO:0004812; F:GO:0004820; F:GO:0005524; C:GO:0005737; P:GO:0006418; P:GO:0006426	F:nucleotide binding; F:aminoacyl-tRNA ligase activity; F:glycine-tRNA ligase activity; F:ATP binding; C:cytoplasm; P:tRNA aminoacylation for protein translation; P:glycyl-tRNA aminoacylation
Sac_contig_408	[INTERPRO, BLASTED]	transport and Golgi organization protein 2 homolog	939	15	1.11138e-11	55.35						IPR008551 (PFAM); PTHR17985:SF8 (PANTHER); IPR008551 (PANTHER)	no GO terms	no GO terms
Sac_contig_409	[INTERPRO, BLASTED, MAPPED, ANNOTATED]	vacuolar protein sorting-associated protein 53 homolog	7766	15	4.45953e-165	57.43	3	C:GO:0000938; C:GO:0005829; P:GO:0042147	C:GARP complex; C:cytosol; P:retrograde transport, endosome to Golgi			IPR007234 (PFAM); IPR039766 (PANTHER)	C:GO:0000938; P:GO:0042147	C:GARP complex; P:retrograde transport, endosome to Golgi
Sac_contig_410	[INTERPRO, BLASTED, MAPPED, ANNOTATED]	calmodulin putative	1887	15	5.28148e-16	55.74	13	F:GO:0005509; F:GO:0005515; C:GO:0005933; C:GO:0005938; P:GO:0006897; P:GO:0007010; C:GO:0015629; P:GO:0019722; P:GO:0030437; C:GO:0043332; P:GO:0044237; C:GO:0044430; P:GO:0048284	F:calcium ion binding; F:protein binding; C:cellular bud; C:cell cortex; P:endocytosis; P:cytoskeleton organization; C:actin cytoskeleton; P:calcium-mediated signaling; P:ascospore formation; C:mating projection tip; P:cellular metabolic process; C:cytoskeletal part; P:organelle fusion			IPR002048 (SMART); G3DSA:1.10.238.10 (GENE3D); PTHR23048:SF0 (PANTHER); PTHR23048 (PANTHER); IPR002048 (PROSITE_PROFILES); IPR002048 (PROSITE_PROFILES); IPR011992 (SUPERFAMILY)	F:GO:0005509	F:calcium ion binding
Sac_contig_411	[INTERPRO, NO-BLAST]	---NA---	224									no IPS match	no IPS match	no IPS match
Sac_contig_412	[INTERPRO, BLASTED, MAPPED, ANNOTATED]	40S ribosomal protein S7-like	1264	15	3.81552e-31	62.26	3	F:GO:0003735; C:GO:0005840; P:GO:0006412	F:structural constituent of ribosome; C:ribosome; P:translation			IPR000554 (PFAM); IPR000554 (PANTHER); PTHR11278:SF0 (PANTHER)	F:GO:0003735; C:GO:0005622; C:GO:0005840; P:GO:0006412	F:structural constituent of ribosome; C:intracellular; C:ribosome; P:translation
Sac_contig_413	[INTERPRO, NO-BLAST]	---NA---	427									no IPS match	no IPS match	no IPS match
Sac_contig_414	[INTERPRO, BLASTED, MAPPED]	ral GTPase-activating protein subunit beta isoform X8	2955	15	2.35162e-61	43.3	3	F:GO:0005096; P:GO:0043547; P:GO:0051056	F:GTPase activator activity; P:positive regulation of GTPase activity; P:regulation of small GTPase mediated signal transduction			IPR039930 (PANTHER); IPR035974 (SUPERFAMILY)	F:GO:0005096; P:GO:0051056	F:GTPase activator activity; P:regulation of small GTPase mediated signal transduction
Sac_contig_415	[INTERPRO, BLASTED]	thimet oligopeptidase	3297	15	0	68.72						IPR024080 (G3DSA:1.20.1050.GENE3D); IPR001567 (PFAM); IPR024079 (G3DSA:3.40.390.GENE3D); IPR024077 (G3DSA:1.10.1370.GENE3D); PTHR11804 (PANTHER); PTHR11804:SF40 (PANTHER); cd06455 (CDD); SSF55486 (SUPERFAMILY)	F:GO:0004222; P:GO:0006508; F:GO:0008237	F:metalloendopeptidase activity; P:proteolysis; F:metallopeptidase activity
Sac_contig_416	[INTERPRO, BLASTED, MAPPED, ANNOTATED]	G2/M phase-specific E3 ubiquitin-protein ligase-like	4088	15	1.98209e-38	56.32	1	F:GO:0016740	F:transferase activity			IPR013083 (G3DSA:3.30.40.GENE3D); PF13771 (PFAM); PTHR12420:SF29 (PANTHER); PTHR12420 (PANTHER); IPR034732 (PROSITE_PROFILES); IPR001841 (PROSITE_PROFILES)	no GO terms	no GO terms
Sac_contig_417	[INTERPRO, BLASTED, MAPPED, ANNOTATED]	F-actin-capping protein subunit beta	1092	15	4.84971e-138	82.66	7	P:GO:0000902; C:GO:0005737; C:GO:0008290; P:GO:0010591; F:GO:0051015; P:GO:0051016; P:GO:0051490	P:cell morphogenesis; C:cytoplasm; C:F-actin capping protein complex; P:regulation of lamellipodium assembly; F:actin filament binding; P:barbed-end actin filament capping; P:negative regulation of filopodium assembly			IPR001698 (PRINTS); G3DSA:1.20.58.570 (GENE3D); G3DSA:2.40.160.80 (GENE3D); IPR001698 (PFAM); IPR001698 (PANTHER); IPR037282 (SUPERFAMILY)	C:GO:0008290; P:GO:0051016	C:F-actin capping protein complex; P:barbed-end actin filament capping
Sac_contig_418	[INTERPRO, BLASTED, MAPPED, ANNOTATED]	dolichol kinase-like	5620	15	1.36577e-13	48.17	3	P:GO:0006796; C:GO:0016021; F:GO:0016301	P:phosphate-containing compound metabolic process; C:integral component of membrane; F:kinase activity			IPR032974 (PANTHER)	no GO terms	no GO terms
Sac_contig_419	[INTERPRO, BLASTED, MAPPED, ANNOTATED]	Pyruvate carboxylase, mitochondrial	1146	15	1.77906e-116	70.87	7	F:GO:0004736; F:GO:0005524; C:GO:0005737; P:GO:0006090; P:GO:0006094; F:GO:0009374; F:GO:0046872	F:pyruvate carboxylase activity; F:ATP binding; C:cytoplasm; P:pyruvate metabolic process; P:gluconeogenesis; F:biotin binding; F:metal ion binding	EC:6.4.1.1	Pyruvate carboxylase	G3DSA:3.10.600.10 (GENE3D); IPR003379 (PFAM); G3DSA:2.40.50.100 (GENE3D); G3DSA:1.10.472.90 (GENE3D); G3DSA:1.10.10.60 (GENE3D); IPR000089 (PFAM); PTHR43778 (PANTHER); IPR000089 (PROSITE_PROFILES); cd06850 (CDD); IPR011053 (SUPERFAMILY); SSF89000 (SUPERFAMILY)	no GO terms	no GO terms
Sac_contig_420	[INTERPRO, BLASTED, MAPPED, ANNOTATED]	Bloom syndrome protein homolog	10635	15	0	66.03	7	F:GO:0003676; F:GO:0005524; P:GO:0006260; P:GO:0006281; P:GO:0006310; P:GO:0032508; F:GO:0043138	F:nucleic acid binding; F:ATP binding; P:DNA replication; P:DNA repair; P:DNA recombination; P:DNA duplex unwinding; F:3'-5' DNA helicase activity	EC:3.6.1.3; EC:3.6.1.15	Adenosinetriphosphatase; Nucleoside-triphosphate phosphatase	IPR018982 (SMART); IPR014001 (SMART); IPR001650 (SMART); IPR002121 (PFAM); IPR004589 (TIGRFAM); IPR001650 (PFAM); IPR036388 (G3DSA:1.10.10.GENE3D); IPR032284 (PFAM); IPR018982 (PFAM); G3DSA:3.40.50.300 (GENE3D); G3DSA:3.40.50.300 (GENE3D); G3DSA:1.10.150.80 (GENE3D); IPR011545 (PFAM); PTHR13710 (PANTHER); PTHR13710:SF105 (PANTHER); IPR014001 (PROSITE_PROFILES); IPR001650 (PROSITE_PROFILES); IPR00…	F:GO:0000166; F:GO:0003676; F:GO:0003824; F:GO:0004386; F:GO:0005524; C:GO:0005622; P:GO:0006260; P:GO:0006281; P:GO:0006310; F:GO:0043138; P:GO:0044237	F:nucleotide binding; F:nucleic acid binding; F:catalytic activity; F:helicase activity; F:ATP binding; C:intracellular; P:DNA replication; P:DNA repair; P:DNA recombination; F:3'-5' DNA helicase activity; P:cellular metabolic process
Sac_contig_421	[INTERPRO, BLASTED, MAPPED, ANNOTATED]	Band 4.1-like protein 5	2628	15	1.39509e-121	61.73	2	C:GO:0005856; P:GO:0031032	C:cytoskeleton; P:actomyosin structure organization			IPR019749 (PRINTS); IPR019749 (SMART); IPR018980 (SMART); IPR019748 (PFAM); IPR011993 (G3DSA:2.30.29.GENE3D); G3DSA:3.10.20.90 (GENE3D); IPR014352 (G3DSA:1.20.80.GENE3D); IPR018979 (PFAM); IPR018980 (PFAM); mobidb-lite (MOBIDB_LITE); PTHR23280 (PANTHER); PTHR23280:SF25 (PANTHER); IPR000299 (PROSITE_PROFILES); IPR019748 (CDD); IPR029071 (SUPERFAMILY); IPR035963 (SUPERFAMILY); SSF50729 (SUPERFAMILY)	C:GO:0005856	C:cytoskeleton
Sac_contig_422	[INTERPRO, BLASTED, MAPPED, ANNOTATED]	Integrin beta-6	3859	15	2.32974e-74	44.85	4	P:GO:0007155; C:GO:0016021; C:GO:0043235; C:GO:0044459	P:cell adhesion; C:integral component of membrane; C:receptor complex; C:plasma membrane part			IPR015812 (PRINTS); IPR002369 (SMART); IPR014836 (SMART); IPR036465 (G3DSA:3.40.50.GENE3D); G3DSA:2.60.40.1510 (GENE3D); IPR014836 (PFAM); G3DSA:2.10.25.10 (GENE3D); G3DSA:2.10.25.10 (GENE3D); G3DSA:2.10.25.10 (GENE3D); IPR002369 (PFAM); G3DSA:1.20.5.100 (GENE3D); IPR015812 (PIRSF); IPR015812 (PANTHER); IPR002035 (PROSITE_PROFILES); cd00198 (CDD); SSF57196 (SUPERFAMILY); IPR036465 (SUPERFAMILY); …	no GO terms	no GO terms
Sac_contig_423	[INTERPRO, BLASTED, MAPPED, ANNOTATED]	tRNA (guanine(26)-N(2))-dimethyltransferase-like isoform X2	1646	15	1.1257e-100	66.54	4	F:GO:0000049; F:GO:0004809; P:GO:0030488; F:GO:0046872	F:tRNA binding; F:tRNA (guanine-N2-)-methyltransferase activity; P:tRNA methylation; F:metal ion binding			G3DSA:3.40.50.150 (GENE3D); G3DSA:3.30.56.70 (GENE3D); IPR002905 (PFAM); IPR002905 (PANTHER); PTHR10631:SF3 (PANTHER); IPR002905 (PROSITE_PROFILES); IPR029063 (SUPERFAMILY)	F:GO:0003723; F:GO:0004809; P:GO:0008033	F:RNA binding; F:tRNA (guanine-N2-)-methyltransferase activity; P:tRNA processing
Sac_contig_424	[INTERPRO, BLASTED, MAPPED, ANNOTATED]	serine/threonine-protein phosphatase PP1-beta catalytic subunit-like	12988	15	0	92.83	5	C:GO:0000164; F:GO:0004722; P:GO:0006470; F:GO:0046872; C:GO:0072357	C:protein phosphatase type 1 complex; F:protein serine/threonine phosphatase activity; P:protein dephosphorylation; F:metal ion binding; C:PTW/PP1 phosphatase complex	EC:3.1.3.16	Protein-serine/threonine phosphatase	IPR001392 (PRINTS); G3DSA:2.60.40.1170 (GENE3D); IPR028565 (PFAM); IPR001392 (PIRSF); G3DSA:2.60.40.1170 (GENE3D); G3DSA:3.30.450.60 (GENE3D); PTHR10529:SF236 (PANTHER); PTHR10529 (PANTHER); IPR028565 (PROSITE_PROFILES); IPR011012 (SUPERFAMILY); IPR036168 (SUPERFAMILY)	P:GO:0006886; P:GO:0016192; C:GO:0030131	P:intracellular protein transport; P:vesicle-mediated transport; C:clathrin adaptor complex
Sac_contig_425	[INTERPRO, BLASTED, MAPPED, ANNOTATED]	Tubulin alpha-1C chain	2105	15	0	82.69	8	P:GO:0000226; P:GO:0000278; F:GO:0003924; F:GO:0005200; F:GO:0005525; C:GO:0005737; C:GO:0005874; P:GO:0051301	P:microtubule cytoskeleton organization; P:mitotic cell cycle; F:GTPase activity; F:structural constituent of cytoskeleton; F:GTP binding; C:cytoplasm; C:microtubule; P:cell division	EC:3.6.1.15	Nucleoside-triphosphate phosphatase	IPR000217 (PRINTS); IPR002452 (PRINTS); IPR003008 (SMART); IPR018316 (SMART); IPR023123 (G3DSA:1.10.287.GENE3D); IPR036525 (G3DSA:3.40.50.GENE3D); IPR018316 (PFAM); IPR003008 (PFAM); IPR037103 (G3DSA:3.30.1330.GENE3D); IPR000217 (PANTHER); PTHR11588:SF248 (PANTHER); PS51257 (PROSITE_PROFILES); cd02186 (CDD); IPR008280 (SUPERFAMILY); IPR036525 (SUPERFAMILY)	F:GO:0003924; F:GO:0005200; F:GO:0005525; C:GO:0005874; P:GO:0007017	F:GTPase activity; F:structural constituent of cytoskeleton; F:GTP binding; C:microtubule; P:microtubule-based process
Sac_contig_426	[INTERPRO, BLASTED]	laminin subunit beta-1	2921	15	1.77206e-74	45.56						PR00011 (PRINTS); IPR002049 (SMART); G3DSA:2.10.25.10 (GENE3D); G3DSA:2.170.300.10 (GENE3D); G3DSA:2.10.25.10 (GENE3D); G3DSA:2.10.25.10 (GENE3D); IPR002049 (PFAM); PTHR10574:SF279 (PANTHER); PTHR10574 (PANTHER); IPR002049 (PROSITE_PROFILES); IPR002049 (PROSITE_PROFILES); IPR002049 (PROSITE_PROFILES); IPR002049 (PROSITE_PROFILES); IPR002049 (PROSITE_PROFILES); IPR002049 (PROSITE_PROFILES); IPR002…	no GO terms	no GO terms
Sac_contig_427	[INTERPRO, BLASTED, MAPPED, ANNOTATED]	Protein l(2)37Cc	1199	15	2.4939e-133	83.51	1	C:GO:0016020	C:membrane			IPR000163 (PRINTS); IPR001107 (SMART); IPR001107 (PFAM); G3DSA:3.30.479.30 (GENE3D); PTHR23222:SF0 (PANTHER); IPR000163 (PANTHER); IPR000163 (CDD); IPR036013 (SUPERFAMILY)	C:GO:0016020	C:membrane
Sac_contig_428	[INTERPRO, BLASTED, MAPPED, ANNOTATED]	acyl-protein thioesterase 1	3012	15	6.13698e-58	64.21	4	P:GO:0002084; C:GO:0005737; F:GO:0008474; F:GO:0052689	P:protein depalmitoylation; C:cytoplasm; F:palmitoyl-(protein) hydrolase activity; F:carboxylic ester hydrolase activity	EC:3.1.2.22; EC:3.1.1.1	Palmitoyl-protein hydrolase; Carboxylesterase	IPR029058 (G3DSA:3.40.50.GENE3D); IPR003140 (PFAM); PTHR10655 (PANTHER); PTHR10655:SF17 (PANTHER); IPR029058 (SUPERFAMILY)	F:GO:0016787	F:hydrolase activity
Sac_contig_429	[INTERPRO, BLASTED, MAPPED, ANNOTATED]	CAAX prenyl protease 1 homolog	3740	15	8.94206e-83	56.15	3	F:GO:0004222; C:GO:0030176; P:GO:0071586	F:metalloendopeptidase activity; C:integral component of endoplasmic reticulum membrane; P:CAAX-box protein processing	EC:3.4.24	Acting on peptide bonds (peptidases)	IPR013087 (SMART); mobidb-lite (MOBIDB_LITE); PTHR22938:SF0 (PANTHER); PTHR22938 (PANTHER); IPR001841 (PROSITE_PROFILES)	F:GO:0003676	F:nucleic acid binding
Sac_contig_430	[INTERPRO, NO-BLAST]	---NA---	1354									IPR008160 (PFAM); mobidb-lite (MOBIDB_LITE); PTHR44092 (PANTHER)	no GO terms	no GO terms
Sac_contig_431	[INTERPRO, BLASTED, MAPPED, ANNOTATED]	Pre-mRNA-splicing factor SLU7	3999	15	1.36607e-171	66.09	4	F:GO:0000386; P:GO:0000398; C:GO:0005681; F:GO:0030628	F:second spliceosomal transesterification activity; P:mRNA splicing, via spliceosome; C:spliceosomal complex; F:pre-mRNA 3'-splice site binding			IPR021715 (PFAM); mobidb-lite (MOBIDB_LITE); mobidb-lite (MOBIDB_LITE); mobidb-lite (MOBIDB_LITE); mobidb-lite (MOBIDB_LITE); IPR039974 (PANTHER)	F:GO:0000386; P:GO:0000398; F:GO:0030628	F:second spliceosomal transesterification activity; P:mRNA splicing, via spliceosome; F:pre-mRNA 3'-splice site binding
Sac_contig_432	[INTERPRO, NO-BLAST]	---NA---	346									no IPS match	no IPS match	no IPS match
Sac_contig_433	[INTERPRO, BLASTED, MAPPED, ANNOTATED]	Lethal(2) giant larvae protein-like 1	6176	15	6.56117e-132	49.59	5	F:GO:0005515; C:GO:0005737; P:GO:0007010; P:GO:0050794; C:GO:0071944	F:protein binding; C:cytoplasm; P:cytoskeleton organization; P:regulation of cellular process; C:cell periphery			IPR000664 (PRINTS); IPR013577 (PFAM); IPR015943 (G3DSA:2.130.10.GENE3D); PTHR10241 (PANTHER); PTHR10241:SF29 (PANTHER); IPR036322 (SUPERFAMILY)	F:GO:0005515	F:protein binding
Sac_contig_434	[INTERPRO, BLASTED, MAPPED, ANNOTATED]	ATP-dependent helicase brm isoform X1	7596	15	0	72.97	6	F:GO:0005524; P:GO:0006338; P:GO:0006355; C:GO:0016514; F:GO:0016887; F:GO:0042393	F:ATP binding; P:chromatin remodeling; P:regulation of transcription, DNA-templated; C:SWI/SNF complex; F:ATPase activity; F:histone binding	EC:3.6.1.3; EC:3.6.1.15	Adenosinetriphosphatase; Nucleoside-triphosphate phosphatase	IPR001487 (PRINTS); IPR014001 (SMART); IPR029295 (SMART); IPR001487 (SMART); IPR001650 (SMART); IPR038718 (G3DSA:3.40.50.GENE3D); IPR001650 (PFAM); IPR029295 (PFAM); IPR001487 (PFAM); IPR036427 (G3DSA:1.20.920.GENE3D); G3DSA:3.40.50.300 (GENE3D); IPR000330 (PFAM); mobidb-lite (MOBIDB_LITE); mobidb-lite (MOBIDB_LITE); PTHR10799 (PANTHER); PTHR10799 (PANTHER); IPR030100 (PTHR10799:PANTHER); PTHR107…	F:GO:0005515; F:GO:0005524; C:GO:0016514; F:GO:0016887; F:GO:0042393; P:GO:0043044	F:protein binding; F:ATP binding; C:SWI/SNF complex; F:ATPase activity; F:histone binding; P:ATP-dependent chromatin remodeling
Sac_contig_435	[INTERPRO, BLASTED, MAPPED, ANNOTATED]	vigilin	3907	15	9.70271e-141	49.14	1	F:GO:0003676	F:nucleic acid binding			IPR004087 (SMART); IPR036612 (G3DSA:3.30.1370.GENE3D); IPR036612 (G3DSA:3.30.1370.GENE3D); IPR036612 (G3DSA:3.30.1370.GENE3D); IPR036612 (G3DSA:3.30.1370.GENE3D); IPR036612 (G3DSA:3.30.1370.GENE3D); IPR036612 (G3DSA:3.30.1370.GENE3D); IPR036612 (G3DSA:3.30.1370.GENE3D); IPR004088 (PFAM); mobidb-lite (MOBIDB_LITE); PTHR10627 (PANTHER); PTHR10627:SF31 (PANTHER); PS50084 (PROSITE_PROFILES); PS50084 …	F:GO:0003676; F:GO:0003723	F:nucleic acid binding; F:RNA binding
Sac_contig_436	[INTERPRO, BLASTED, MAPPED, ANNOTATED]	Krueppel-like factor 10	1405	15	7.71132e-33	77.52	1	F:GO:0003676	F:nucleic acid binding			IPR013087 (SMART); G3DSA:3.30.160.60 (GENE3D); G3DSA:3.30.160.60 (GENE3D); IPR013087 (PFAM); G3DSA:3.30.160.60 (GENE3D); PTHR44794 (PANTHER); IPR013087 (PROSITE_PROFILES); IPR013087 (PROSITE_PROFILES); IPR013087 (PROSITE_PROFILES); IPR036236 (SUPERFAMILY); IPR036236 (SUPERFAMILY)	F:GO:0003676	F:nucleic acid binding
Sac_contig_437	[INTERPRO, BLASTED, MAPPED, ANNOTATED]	26S protease regulatory subunit 7	1517	15	0	93.55	10	F:GO:0005524; C:GO:0005829; P:GO:0006511; F:GO:0008233; C:GO:0008540; F:GO:0017025; F:GO:0036402; C:GO:0036464; P:GO:0045899; P:GO:1901800	F:ATP binding; C:cytosol; P:ubiquitin-dependent protein catabolic process; F:peptidase activity; C:proteasome regulatory particle, base subcomplex; F:TBP-class protein binding; F:proteasome-activating ATPase activity; C:cytoplasmic ribonucleoprotein granule; P:positive regulation of RNA polymerase II transcriptional preinitiation complex assembly; P:positive regulation of proteasomal protein cata…	EC:3.6.1.3; EC:3.6.1.15	Adenosinetriphosphatase; Nucleoside-triphosphate phosphatase	IPR003593 (SMART); IPR003959 (PFAM); IPR005937 (TIGRFAM); G3DSA:1.10.8.60 (GENE3D); G3DSA:2.40.50.140 (GENE3D); G3DSA:3.40.50.300 (GENE3D); IPR041569 (PFAM); mobidb-lite (MOBIDB_LITE); PTHR23073 (PANTHER); IPR035245 (PTHR23073:PANTHER); cd00009 (CDD); IPR027417 (SUPERFAMILY)	F:GO:0005524; C:GO:0005737; F:GO:0016787; P:GO:0030163; F:GO:0036402	F:ATP binding; C:cytoplasm; F:hydrolase activity; P:protein catabolic process; F:proteasome-activating ATPase activity
Sac_contig_438	[INTERPRO, BLASTED, MAPPED, ANNOTATED]	structural maintenance of chromosomes protein 4-like	10428	15	0	58.13	12	P:GO:0000012; C:GO:0000796; F:GO:0003697; F:GO:0005524; C:GO:0005829; P:GO:0007076; P:GO:0010032; C:GO:0016607; P:GO:0045132; F:GO:0046982; P:GO:0051301; P:GO:0051383	P:single strand break repair; C:condensin complex; F:single-stranded DNA binding; F:ATP binding; C:cytosol; P:mitotic chromosome condensation; P:meiotic chromosome condensation; C:nuclear speck; P:meiotic chromosome segregation; F:protein heterodimerization activity; P:cell division; P:kinetochore organization			IPR010935 (SMART); G3DSA:1.20.1060.20 (GENE3D); IPR024704 (PIRSF); IPR003395 (PFAM); G3DSA:3.30.70.1620 (GENE3D); IPR010935 (PFAM); G3DSA:3.40.50.300 (GENE3D); G3DSA:3.40.50.300 (GENE3D); PTHR43939 (PANTHER); PTHR43939:SF1 (PANTHER); cd03274 (CDD); IPR036277 (SUPERFAMILY); IPR027417 (SUPERFAMILY)	F:GO:0005515; F:GO:0005524; C:GO:0005694; P:GO:0051276	F:protein binding; F:ATP binding; C:chromosome; P:chromosome organization
Sac_contig_439	[INTERPRO, NO-BLAST]	---NA---	1325									no IPS match	no IPS match	no IPS match
Sac_contig_440	[INTERPRO, BLASTED, MAPPED, ANNOTATED]	sodium/potassium-transporting ATPase subunit alpha-3 isoform X1	6895	15	0	76.86	11	F:GO:0005391; F:GO:0005524; C:GO:0005623; P:GO:0006883; P:GO:0010248; C:GO:0016021; P:GO:0030007; P:GO:0036376; F:GO:0046872; P:GO:1902600; P:GO:1990573	F:sodium:potassium-exchanging ATPase activity; F:ATP binding; C:cell; P:cellular sodium ion homeostasis; P:establishment or maintenance of transmembrane electrochemical gradient; C:integral component of membrane; P:cellular potassium ion homeostasis; P:sodium ion export across plasma membrane; F:metal ion binding; P:proton transmembrane transport; P:potassium ion import across plasma membrane	EC:3.6.1.3; EC:3.6.3.12; EC:3.6.3.9; EC:3.6.1.15	Adenosinetriphosphatase; Potassium-transporting ATPase; Sodium/potassium-exchanging ATPase; Nucleoside-triphosphate phosphatase	PR00119 (PRINTS); PR00121 (PRINTS); IPR004014 (SMART); PF13246 (PFAM); IPR023299 (G3DSA:3.40.1110.GENE3D); G3DSA:2.70.150.10 (GENE3D); G3DSA:1.20.1110.10 (GENE3D); PF00122 (PFAM); IPR023214 (G3DSA:3.40.50.GENE3D); IPR005775 (TIGRFAM); IPR001757 (TIGRFAM); IPR004014 (PFAM); IPR006068 (PFAM); PTHR43294:SF6 (PANTHER); PTHR43294 (PANTHER); IPR023299 (SUPERFAMILY); IPR036412 (SUPERFAMILY); IPR008250 (…	F:GO:0000166; F:GO:0005524; P:GO:0006813; F:GO:0008556; C:GO:0016021	F:nucleotide binding; F:ATP binding; P:potassium ion transport; F:potassium transmembrane transporter activity, phosphorylative mechanism; C:integral component of membrane
Sac_contig_441	[INTERPRO, BLASTED, MAPPED, ANNOTATED]	carbonic anhydrase	1757	15	3.26855e-26	51.26	1	F:GO:0046872	F:metal ion binding			IPR001148 (SMART); IPR036398 (G3DSA:3.10.200.GENE3D); IPR001148 (PFAM); IPR023561 (PANTHER); PTHR18952:SF141 (PANTHER); IPR001148 (PROSITE_PROFILES); cd00326 (CDD); IPR036398 (SUPERFAMILY)	F:GO:0004089; F:GO:0008270	F:carbonate dehydratase activity; F:zinc ion binding
Sac_contig_442	[INTERPRO, BLASTED, MAPPED, ANNOTATED]	L-threonine ammonia-lyase-like isoform X1	2521	15	3.78901e-34	77.06	4	F:GO:0003941; F:GO:0004794; P:GO:0006565; P:GO:0006567	F:L-serine ammonia-lyase activity; F:L-threonine ammonia-lyase activity; P:L-serine catabolic process; P:threonine catabolic process	EC:4.3.1.17; EC:4.3.1.19	L-serine ammonia-lyase; Threonine ammonia-lyase	no IPS match	no IPS match	no IPS match
Sac_contig_443	[INTERPRO, BLASTED, MAPPED, ANNOTATED]	26S proteasome non-ATPase regulatory subunit 2	3537	15	0	66.43	4	C:GO:0008540; F:GO:0030234; P:GO:0042176; P:GO:0050790	C:proteasome regulatory particle, base subcomplex; F:enzyme regulator activity; P:regulation of protein catabolic process; P:regulation of catalytic activity			IPR002015 (PFAM); IPR040892 (PFAM); IPR041433 (PFAM); IPR016643 (PIRSF); mobidb-lite (MOBIDB_LITE); mobidb-lite (MOBIDB_LITE); IPR016643 (PTHR10943:PANTHER); PTHR10943 (PANTHER); IPR016024 (SUPERFAMILY)	C:GO:0000502; F:GO:0030234; P:GO:0042176	C:proteasome complex; F:enzyme regulator activity; P:regulation of protein catabolic process
Sac_contig_444	[INTERPRO, BLASTED, MAPPED, ANNOTATED]	eukaryotic translation initiation factor 2-alpha kinase 4	4896	15	8.87403e-70	50.45	6	F:GO:0000166; F:GO:0004694; P:GO:0006468; C:GO:0022626; P:GO:0033554; P:GO:0050794	F:nucleotide binding; F:eukaryotic translation initiation factor 2alpha kinase activity; P:protein phosphorylation; C:cytosolic ribosome; P:cellular response to stress; P:regulation of cellular process	EC:2.7.11	Transferring phosphorus-containing groups	IPR000719 (SMART); IPR006575 (SMART); IPR000719 (PFAM); IPR016135 (G3DSA:3.10.110.GENE3D); G3DSA:1.10.510.10 (GENE3D); G3DSA:3.30.200.20 (GENE3D); IPR006575 (PFAM); G3DSA:1.10.510.10 (GENE3D); PTHR11042 (PANTHER); PTHR11042:SF90 (PANTHER); IPR000719 (PROSITE_PROFILES); IPR000719 (PROSITE_PROFILES); IPR006575 (PROSITE_PROFILES); cd00180 (CDD); IPR016135 (SUPERFAMILY); IPR011009 (SUPERFAMILY); IPR0…	F:GO:0004672; F:GO:0005515; F:GO:0005524; P:GO:0006468	F:protein kinase activity; F:protein binding; F:ATP binding; P:protein phosphorylation
Sac_contig_445	[INTERPRO, NO-BLAST]	---NA---	864									no IPS match	no IPS match	no IPS match
Sac_contig_446	[INTERPRO, NO-BLAST]	---NA---	424									no IPS match	no IPS match	no IPS match
Sac_contig_447	[INTERPRO, BLASTED, MAPPED, ANNOTATED]	ATP-binding cassette sub-family F member 3	6725	15	0	67.04	2	F:GO:0005524; F:GO:0016887	F:ATP binding; F:ATPase activity	EC:3.6.1.3; EC:3.6.1.15	Adenosinetriphosphatase; Nucleoside-triphosphate phosphatase	IPR000719 (SMART); G3DSA:1.10.510.10 (GENE3D); IPR000719 (PFAM); G3DSA:3.30.200.20 (GENE3D); PTHR24361 (PANTHER); PTHR24361:SF652 (PANTHER); IPR000719 (PROSITE_PROFILES); IPR011009 (SUPERFAMILY)	F:GO:0004672; F:GO:0005524; P:GO:0006468	F:protein kinase activity; F:ATP binding; P:protein phosphorylation
Sac_contig_448	[INTERPRO, BLASTED, MAPPED, ANNOTATED]	EGF-like domain-containing protein	10621	15	7.51165e-105	49.43	1	C:GO:0016020	C:membrane			IPR000742 (SMART); IPR001881 (SMART); G3DSA:2.10.25.10 (GENE3D); IPR026823 (PFAM); PF14670 (PFAM); G3DSA:2.10.25.10 (GENE3D); G3DSA:2.10.25.10 (GENE3D); G3DSA:2.10.25.10 (GENE3D); IPR001881 (PFAM); G3DSA:2.10.25.10 (GENE3D); G3DSA:2.10.25.10 (GENE3D); G3DSA:2.10.25.10 (GENE3D); G3DSA:2.10.25.10 (GENE3D); PTHR44470 (PANTHER); PTHR44470 (PANTHER); PTHR44470:SF2 (PANTHER); PTHR44470:SF2 (PANTHER); P…	F:GO:0005509	F:calcium ion binding
Sac_contig_449	[INTERPRO, BLASTED, MAPPED, ANNOTATED]	LMBR1 domain-containing protein 2 homolog	5447	15	2.55382e-85	49.46	1	C:GO:0016020	C:membrane			IPR006876 (PFAM); PTHR21355 (PANTHER)	no GO terms	no GO terms
Sac_contig_450	[INTERPRO, BLASTED, MAPPED, ANNOTATED]	Aconitate hydratase, mitochondrial	2092	15	0	83.63	12	P:GO:0001889; F:GO:0003994; F:GO:0005506; F:GO:0005515; C:GO:0005739; C:GO:0005829; P:GO:0006099; P:GO:0006101; P:GO:0006102; P:GO:0035900; F:GO:0051538; F:GO:0051539	P:liver development; F:aconitate hydratase activity; F:iron ion binding; F:protein binding; C:mitochondrion; C:cytosol; P:tricarboxylic acid cycle; P:citrate metabolic process; P:isocitrate metabolic process; P:response to isolation stress; F:3 iron, 4 sulfur cluster binding; F:4 iron, 4 sulfur cluster binding	EC:4.2.1.3	Aconitate hydratase	IPR001030 (PRINTS); IPR015931 (G3DSA:3.30.499.GENE3D); IPR015931 (G3DSA:3.30.499.GENE3D); IPR001030 (PFAM); IPR015928 (G3DSA:3.20.19.GENE3D); IPR000573 (PFAM); IPR006248 (TIGRFAM); IPR015932 (G3DSA:3.40.1060.GENE3D); PTHR43160 (PANTHER); PTHR43160:SF3 (PANTHER); SSF52016 (SUPERFAMILY); IPR036008 (SUPERFAMILY)	F:GO:0003994; P:GO:0006099; F:GO:0051539	F:aconitate hydratase activity; P:tricarboxylic acid cycle; F:4 iron, 4 sulfur cluster binding
Sac_contig_451	[INTERPRO, BLASTED, MAPPED, ANNOTATED]	solute carrier family 15 member 1-like	1750	15	4.63107e-92	55.62	5	F:GO:0015333; C:GO:0016021; P:GO:0035442; F:GO:0071916; P:GO:1902600	F:peptide:proton symporter activity; C:integral component of membrane; P:dipeptide transmembrane transport; F:dipeptide transmembrane transporter activity; P:proton transmembrane transport			G3DSA:1.20.1250.20 (GENE3D); G3DSA:1.20.1250.20 (GENE3D); IPR000109 (PFAM); PTHR11654:SF96 (PANTHER); IPR000109 (PANTHER); IPR020846 (CDD)	C:GO:0016020; F:GO:0022857; P:GO:0055085	C:membrane; F:transmembrane transporter activity; P:transmembrane transport
Sac_contig_452	[INTERPRO, BLASTED, MAPPED, ANNOTATED]	DNA polymerase epsilon catalytic subunit A	6815	15	0	57.38	9	F:GO:0000166; F:GO:0003677; F:GO:0003887; P:GO:0006260; P:GO:0006281; F:GO:0008270; C:GO:0008622; F:GO:0051539; P:GO:0071897	F:nucleotide binding; F:DNA binding; F:DNA-directed DNA polymerase activity; P:DNA replication; P:DNA repair; F:zinc ion binding; C:epsilon DNA polymerase complex; F:4 iron, 4 sulfur cluster binding; P:DNA biosynthetic process	EC:2.7.7.7	DNA-directed DNA polymerase	IPR013697 (SMART); IPR006172 (SMART); G3DSA:1.10.132.60 (GENE3D); IPR023211 (G3DSA:3.90.1600.GENE3D); IPR006133 (PFAM); G3DSA:3.30.342.10 (GENE3D); IPR013697 (PFAM); IPR006134 (PFAM); IPR036397 (G3DSA:3.30.420.GENE3D); IPR029703 (PANTHER); cd05535 (CDD); cd05779 (CDD); SSF56672 (SUPERFAMILY); IPR012337 (SUPERFAMILY)	F:GO:0000166; F:GO:0003676; F:GO:0003677; F:GO:0003887; C:GO:0005634; P:GO:0006260; P:GO:0006281; F:GO:0008270; C:GO:0008622	F:nucleotide binding; F:nucleic acid binding; F:DNA binding; F:DNA-directed DNA polymerase activity; C:nucleus; P:DNA replication; P:DNA repair; F:zinc ion binding; C:epsilon DNA polymerase complex
Sac_contig_453	[INTERPRO, BLASTED, MAPPED, ANNOTATED]	fumarate hydratase, mitochondrial	6625	15	0	82.76	8	F:GO:0004333; C:GO:0005739; P:GO:0006099; P:GO:0006106; P:GO:0006108; C:GO:0045239; P:GO:0048873; P:GO:0120162	F:fumarate hydratase activity; C:mitochondrion; P:tricarboxylic acid cycle; P:fumarate metabolic process; P:malate metabolic process; C:tricarboxylic acid cycle enzyme complex; P:homeostasis of number of cells within a tissue; P:positive regulation of cold-induced thermogenesis	EC:4.2.1.2	Fumarate hydratase	IPR000362 (PRINTS); IPR022761 (PFAM); G3DSA:1.20.200.10 (GENE3D); IPR018951 (PFAM); G3DSA:1.10.40.30 (GENE3D); IPR024083 (G3DSA:1.10.275.GENE3D); IPR005677 (TIGRFAM); PTHR11444:SF1 (PANTHER); IPR005677 (PANTHER); IPR005677 (HAMAP); IPR005677 (CDD); IPR008948 (SUPERFAMILY)	F:GO:0003824; F:GO:0004333; P:GO:0006099; P:GO:0006106; F:GO:0016829; C:GO:0045239	F:catalytic activity; F:fumarate hydratase activity; P:tricarboxylic acid cycle; P:fumarate metabolic process; F:lyase activity; C:tricarboxylic acid cycle enzyme complex
Sac_contig_454	[INTERPRO, BLASTED]	sorbin and SH3 domain-containing protein 2 isoform X12	2832	15	1.70917e-15	54.53						IPR001452 (SMART); IPR001478 (SMART); IPR001452 (PFAM); G3DSA:2.30.30.40 (GENE3D); G3DSA:2.30.30.40 (GENE3D); IPR001478 (PFAM); IPR003127 (PFAM); G3DSA:2.30.42.10 (GENE3D); IPR028510 (PANTHER); IPR001452 (PROSITE_PROFILES); IPR001478 (PROSITE_PROFILES); IPR001452 (PROSITE_PROFILES); cd00992 (CDD); IPR036028 (SUPERFAMILY); IPR036028 (SUPERFAMILY); IPR036034 (SUPERFAMILY)	F:GO:0005515; P:GO:0007015; P:GO:0007155	F:protein binding; P:actin filament organization; P:cell adhesion
Sac_contig_455	[INTERPRO, BLASTED, MAPPED, ANNOTATED]	trifunctional enzyme subunit beta, mitochondrial-like	1544	15	2.67415e-161	70.21	1	F:GO:0016747	F:transferase activity, transferring acyl groups other than amino-acyl groups			IPR020616 (PFAM); IPR016039 (G3DSA:3.40.47.GENE3D); IPR020617 (PFAM); IPR002155 (TIGRFAM); IPR002155 (PIRSF); PTHR18919:SF5 (PANTHER); PTHR18919 (PANTHER); IPR002155 (CDD); IPR016039 (SUPERFAMILY); IPR016039 (SUPERFAMILY)	F:GO:0003824; F:GO:0016747	F:catalytic activity; F:transferase activity, transferring acyl groups other than amino-acyl groups
Sac_contig_456	[INTERPRO, NO-BLAST]	---NA---	283									no IPS match	no IPS match	no IPS match
Sac_contig_457	[INTERPRO, BLASTED, MAPPED, ANNOTATED]	Transcriptional activator protein Pur-alpha	1093	15	8.62246e-05	48.78	1	C:GO:0016020	C:membrane			IPR006628 (SMART); G3DSA:3.10.450.700 (GENE3D); G3DSA:2.30.31.60 (GENE3D); IPR006628 (PFAM); mobidb-lite (MOBIDB_LITE); mobidb-lite (MOBIDB_LITE); PTHR12611:SF0 (PANTHER); IPR006628 (PANTHER)	no GO terms	no GO terms
Sac_contig_458	[INTERPRO, BLASTED, MAPPED, ANNOTATED]	Serine/threonine-protein kinase MARK2	5766	15	5.84416e-144	83.01	5	P:GO:0000226; F:GO:0004674; F:GO:0005524; P:GO:0006468; P:GO:0030010	P:microtubule cytoskeleton organization; F:protein serine/threonine kinase activity; F:ATP binding; P:protein phosphorylation; P:establishment of cell polarity	EC:2.7.11	Transferring phosphorus-containing groups	IPR000719 (SMART); G3DSA:1.10.510.10 (GENE3D); G3DSA:3.30.310.80 (GENE3D); IPR000719 (PFAM); IPR001772 (PFAM); mobidb-lite (MOBIDB_LITE); mobidb-lite (MOBIDB_LITE); mobidb-lite (MOBIDB_LITE); IPR033624 (PANTHER); IPR000719 (PROSITE_PROFILES); IPR001772 (PROSITE_PROFILES); IPR028375 (SUPERFAMILY); IPR011009 (SUPERFAMILY)	P:GO:0000226; F:GO:0004672; F:GO:0004674; F:GO:0005524; P:GO:0006468; P:GO:0030010	P:microtubule cytoskeleton organization; F:protein kinase activity; F:protein serine/threonine kinase activity; F:ATP binding; P:protein phosphorylation; P:establishment of cell polarity
Sac_contig_459	[INTERPRO, BLASTED, MAPPED]	leucine-rich repeat and calponin homology domain-containing protein 1-like	2883	15	4.41576e-24	57.28	2	P:GO:0000398; C:GO:0005634	P:mRNA splicing, via spliceosome; C:nucleus			IPR003591 (SMART); IPR032675 (G3DSA:3.80.10.GENE3D); IPR001611 (PFAM); IPR036872 (G3DSA:1.10.418.GENE3D); IPR001715 (PFAM); IPR032675 (G3DSA:3.80.10.GENE3D); IPR025875 (PFAM); PTHR44553 (PANTHER); IPR001611 (PROSITE_PROFILES); IPR001611 (PROSITE_PROFILES); IPR001611 (PROSITE_PROFILES); IPR001611 (PROSITE_PROFILES); IPR001611 (PROSITE_PROFILES); IPR001715 (PROSITE_PROFILES); IPR001611 (PROSITE_PRO…	F:GO:0005515	F:protein binding
Sac_contig_460	[INTERPRO, BLASTED, MAPPED, ANNOTATED]	gamma-enolase isoform X1	2285	15	0	81.16	4	C:GO:0000015; F:GO:0000287; F:GO:0004634; P:GO:0006096	C:phosphopyruvate hydratase complex; F:magnesium ion binding; F:phosphopyruvate hydratase activity; P:glycolytic process	EC:4.2.1.11	Phosphopyruvate hydratase	IPR000941 (PRINTS); IPR020811 (SMART); IPR020810 (SMART); IPR029017 (G3DSA:3.30.390.GENE3D); IPR000941 (TIGRFAM); IPR020810 (PFAM); IPR020811 (PFAM); IPR036849 (G3DSA:3.20.20.GENE3D); IPR000941 (PIRSF); IPR000941 (PTHR11902:PANTHER); IPR000941 (PANTHER); IPR000941 (HAMAP); IPR000941 (CDD); SSF54826 (SUPERFAMILY); IPR036849 (SUPERFAMILY)	C:GO:0000015; F:GO:0000287; F:GO:0004634; P:GO:0006096	C:phosphopyruvate hydratase complex; F:magnesium ion binding; F:phosphopyruvate hydratase activity; P:glycolytic process
Sac_contig_461	[INTERPRO, BLASTED, MAPPED, ANNOTATED]	DDRGK domain-containing protein 1	1241	15	3.04211e-23	67.1	2	C:GO:0005783; C:GO:0016021	C:endoplasmic reticulum; C:integral component of membrane			IPR019153 (SMART); IPR019153 (PFAM); IPR036388 (G3DSA:1.10.10.GENE3D); PTHR13270 (PANTHER); IPR036390 (SUPERFAMILY)	no GO terms	no GO terms
Sac_contig_462	[INTERPRO, BLASTED, MAPPED, ANNOTATED]	vacuolar protein sorting-associated protein 26B-like	1568	15	8.34604e-60	61.22	6	C:GO:0005768; C:GO:0005829; P:GO:0006886; F:GO:0008565; C:GO:0030904; P:GO:0042147	C:endosome; C:cytosol; P:intracellular protein transport; F:obsolete protein transporter activity; C:retromer complex; P:retrograde transport, endosome to Golgi			IPR014752 (G3DSA:2.60.40.GENE3D); IPR028934 (PFAM); IPR014752 (G3DSA:2.60.40.GENE3D); PTHR12233:SF1 (PANTHER); IPR028934 (PANTHER)	no GO terms	no GO terms
Sac_contig_463	[INTERPRO, BLASTED, MAPPED, ANNOTATED]	non-structural polyprotein	7763	15	3.52157e-174	44.85	7	P:GO:0006807; F:GO:0008233; F:GO:0016740; P:GO:0043170; P:GO:0044238; F:GO:0097159; F:GO:1901363	P:nitrogen compound metabolic process; F:peptidase activity; F:transferase activity; P:macromolecule metabolic process; P:primary metabolic process; F:organic cyclic compound binding; F:heterocyclic compound binding			IPR004004 (PRINTS); IPR029053 (G3DSA:2.60.120.GENE3D); G3DSA:3.30.70.270 (GENE3D); IPR029053 (G3DSA:2.60.120.GENE3D); IPR000605 (PFAM); IPR001205 (PFAM); G3DSA:2.40.10.10 (GENE3D); IPR007094 (PROSITE_PROFILES); IPR014759 (PROSITE_PROFILES); cd01699 (CDD); IPR009003 (SUPERFAMILY); SSF88633 (SUPERFAMILY); SSF88633 (SUPERFAMILY); SSF56672 (SUPERFAMILY)	F:GO:0003723; F:GO:0003724; F:GO:0003968; F:GO:0004386; F:GO:0005524; P:GO:0006351; P:GO:0039694	F:RNA binding; F:RNA helicase activity; F:RNA-directed 5'-3' RNA polymerase activity; F:helicase activity; F:ATP binding; P:transcription, DNA-templated; P:viral RNA genome replication
Sac_contig_464	[INTERPRO, BLASTED, MAPPED, ANNOTATED]	WASH complex subunit 1	1424	14	3.17358e-07	45.33	2	F:GO:0008092; C:GO:0044444	F:cytoskeletal protein binding; C:cytoplasmic part			IPR021854 (PFAM); mobidb-lite (MOBIDB_LITE); mobidb-lite (MOBIDB_LITE); IPR028290 (PANTHER)	C:GO:0005769; P:GO:0034314; F:GO:0043014; C:GO:0071203	C:early endosome; P:Arp2/3 complex-mediated actin nucleation; F:alpha-tubulin binding; C:WASH complex
Sac_contig_465	[INTERPRO, NO-BLAST]	---NA---	905									no IPS match	no IPS match	no IPS match
Sac_contig_466	[INTERPRO, BLASTED]	protein SDE2 homolog	1565	15	1.08779e-22	61.94						IPR024974 (PFAM); PTHR12786:SF1 (PANTHER); PTHR12786 (PANTHER)	no GO terms	no GO terms
Sac_contig_467	[INTERPRO, BLASTED, MAPPED, ANNOTATED]	FACT complex subunit SSRP1	4917	15	6.92327e-159	68.04	6	F:GO:0003677; F:GO:0003682; C:GO:0005694; C:GO:0005730; P:GO:0006260; P:GO:0006281	F:DNA binding; F:chromatin binding; C:chromosome; C:nucleolus; P:DNA replication; P:DNA repair			IPR000969 (PRINTS); IPR013719 (SMART); G3DSA:2.30.29.150 (GENE3D); IPR011993 (G3DSA:2.30.29.GENE3D); IPR024954 (PFAM); IPR013719 (PFAM); IPR011993 (G3DSA:2.30.29.GENE3D); IPR038167 (G3DSA:2.30.29.GENE3D); IPR035417 (PFAM); mobidb-lite (MOBIDB_LITE); mobidb-lite (MOBIDB_LITE); PTHR13711 (PANTHER); PTHR13711:SF204 (PANTHER); cd13230 (CDD); cd13231 (CDD); SSF50729 (SUPERFAMILY)	F:GO:0003677; C:GO:0005634	F:DNA binding; C:nucleus
Sac_contig_468	[INTERPRO, BLASTED, MAPPED, ANNOTATED]	long-chain fatty acid transport protein 1	4959	15	5.20515e-136	59.4	24	P:GO:0001579; P:GO:0001676; F:GO:0004467; F:GO:0005324; C:GO:0005743; C:GO:0005783; C:GO:0005886; P:GO:0006646; P:GO:0006654; P:GO:0006656; P:GO:0006659; P:GO:0006661; P:GO:0009409; F:GO:0015245; C:GO:0016021; P:GO:0031652; F:GO:0031957; P:GO:0032049; P:GO:0032868; P:GO:0033211; P:GO:0044539; P:GO:0070328; P:GO:0071072; P:GO:0071902	P:medium-chain fatty acid transport; P:long-chain fatty acid metabolic process; F:long-chain fatty acid-CoA ligase activity; F:long-chain fatty acid transporter activity; C:mitochondrial inner membrane; C:endoplasmic reticulum; C:plasma membrane; P:phosphatidylethanolamine biosynthetic process; P:phosphatidic acid biosynthetic process; P:phosphatidylcholine biosynthetic process; P:phosphatidylser…	EC:3.6.3.47; EC:6.2.1.3	Fatty-acyl-CoA-transporting ATPase; Long-chain-fatty-acid--CoA ligase	IPR000873 (PFAM); G3DSA:3.40.50.12780 (GENE3D); PTHR43107 (PANTHER); SSF56801 (SUPERFAMILY)	F:GO:0003824	F:catalytic activity
Sac_contig_469	[INTERPRO, BLASTED, MAPPED, ANNOTATED]	O-phosphoseryl-tRNA(Sec) selenium transferase	3381	15	5.35349e-134	65.87	5	F:GO:0000049; C:GO:0005737; P:GO:0006412; F:GO:0016785; P:GO:0097056	F:tRNA binding; C:cytoplasm; P:translation; F:transferase activity, transferring selenium-containing groups; P:selenocysteinyl-tRNA(Sec) biosynthetic process			IPR019872 (PIRSF); IPR008829 (PFAM); IPR015421 (G3DSA:3.40.640.GENE3D); IPR019872 (TIGRFAM); IPR019872 (PANTHER); IPR015424 (SUPERFAMILY)	F:GO:0003824; F:GO:0016740; F:GO:0016785; P:GO:0097056	F:catalytic activity; F:transferase activity; F:transferase activity, transferring selenium-containing groups; P:selenocysteinyl-tRNA(Sec) biosynthetic process
Sac_contig_470	[INTERPRO, BLASTED, MAPPED]	lysophosphatidylcholine acyltransferase	2431	15	3.3566e-36	48.13	5	F:GO:0005509; C:GO:0016020; C:GO:0016021; F:GO:0016740; F:GO:0016746	F:calcium ion binding; C:membrane; C:integral component of membrane; F:transferase activity; F:transferase activity, transferring acyl groups			IPR002123 (SMART); IPR002123 (PFAM); PTHR23063:SF1 (PANTHER); PTHR23063 (PANTHER); cd07991 (CDD); SSF69593 (SUPERFAMILY)	F:GO:0016746	F:transferase activity, transferring acyl groups
Sac_contig_471	[INTERPRO, BLASTED, MAPPED, ANNOTATED]	N-acetylgalactosamine kinase	7291	15	1.24384e-70	56.13	6	F:GO:0004335; F:GO:0005524; F:GO:0005534; C:GO:0005829; P:GO:0033499; P:GO:0046835	F:galactokinase activity; F:ATP binding; F:galactose binding; C:cytosol; P:galactose catabolic process via UDP-galactose; P:carbohydrate phosphorylation	EC:2.7.1.6	Galactokinase	IPR001108 (PRINTS); IPR006639 (SMART); IPR001108 (PFAM); G3DSA:1.10.472.100 (GENE3D); mobidb-lite (MOBIDB_LITE); IPR001108 (PANTHER)	F:GO:0004190; C:GO:0016021; P:GO:0016485	F:aspartic-type endopeptidase activity; C:integral component of membrane; P:protein processing
Sac_contig_472	[INTERPRO, BLASTED, MAPPED]	Hepatocyte growth factor receptor	5535	15	5.76497e-98	43.14	5	C:GO:0005576; P:GO:0006030; F:GO:0008061; C:GO:0016020; C:GO:0016021	C:extracellular region; P:chitin metabolic process; F:chitin binding; C:membrane; C:integral component of membrane			no IPS match	no IPS match	no IPS match
Sac_contig_473	[INTERPRO, NO-BLAST]	---NA---	626									no IPS match	no IPS match	no IPS match
Sac_contig_474	[INTERPRO, BLASTED, MAPPED, ANNOTATED]	60S ribosomal protein L7	990	15	2.31041e-90	76.77	4	P:GO:0000463; F:GO:0003735; C:GO:0022625; P:GO:0051726	P:maturation of LSU-rRNA from tricistronic rRNA transcript (SSU-rRNA, 5.8S rRNA, LSU-rRNA); F:structural constituent of ribosome; C:cytosolic large ribosomal subunit; P:regulation of cell cycle			IPR023106 (G3DSA:1.10.15.GENE3D); IPR016082 (PFAM); IPR005998 (TIGRFAM); IPR012988 (PFAM); IPR036919 (G3DSA:3.30.1390.GENE3D); IPR039699 (PANTHER); PTHR11524:SF16 (PANTHER); IPR035808 (CDD); IPR036919 (SUPERFAMILY)	no GO terms	no GO terms
Sac_contig_475	[INTERPRO, NO-BLAST]	---NA---	307									no IPS match	no IPS match	no IPS match
Sac_contig_476	[INTERPRO, NO-BLAST]	---NA---	443									no IPS match	no IPS match	no IPS match
Sac_contig_477	[INTERPRO, BLASTED]	inositol hexakisphosphate and diphosphoinositol-pentakisphosphate kinase 2 isoform X3	9685	15	0	62.39						G3DSA:3.40.50.11950 (GENE3D); IPR013651 (PFAM); IPR040557 (PFAM); G3DSA:3.30.470.100 (GENE3D); IPR000560 (PFAM); mobidb-lite (MOBIDB_LITE); mobidb-lite (MOBIDB_LITE); mobidb-lite (MOBIDB_LITE); IPR037446 (PANTHER); IPR000560 (CDD); IPR029033 (SUPERFAMILY); SSF56059 (SUPERFAMILY)	F:GO:0000829	F:inositol heptakisphosphate kinase activity
Sac_contig_478	[INTERPRO, BLASTED, MAPPED, ANNOTATED]	unconventional myosin-If	310	15	8.47101e-24	71.23	4	F:GO:0003774; F:GO:0003779; F:GO:0005524; C:GO:0016459	F:motor activity; F:actin binding; F:ATP binding; C:myosin complex	EC:3.6.1.15	Nucleoside-triphosphate phosphatase	PTHR13140 (PANTHER); PTHR13140:SF341 (PANTHER)	no GO terms	no GO terms
Sac_contig_479	[INTERPRO, BLASTED, MAPPED, ANNOTATED]	Transcription initiation factor TFIID subunit 5	2373	15	2.08085e-83	56.71	3	F:GO:0003743; C:GO:0005669; P:GO:0006413	F:translation initiation factor activity; C:transcription factor TFIID complex; P:translational initiation			IPR020472 (PRINTS); IPR001680 (SMART); IPR006594 (SMART); IPR015943 (G3DSA:2.130.10.GENE3D); IPR001680 (PFAM); IPR007582 (PFAM); IPR037264 (G3DSA:1.25.40.GENE3D); PTHR19879 (PANTHER); IPR001680 (PROSITE_PROFILES); IPR006594 (PROSITE_PROFILES); IPR001680 (PROSITE_PROFILES); IPR001680 (PROSITE_PROFILES); IPR001680 (PROSITE_PROFILES); IPR017986 (PROSITE_PROFILES); cd00200 (CDD); IPR007582 (CDD); IPR…	F:GO:0005515	F:protein binding
Sac_contig_480	[INTERPRO, BLASTED, MAPPED, ANNOTATED]	kinesin-like protein KIF20A	2289	15	3.75784e-53	53.36	2	F:GO:0000166; F:GO:0003774	F:nucleotide binding; F:motor activity	EC:3.6.1.15	Nucleoside-triphosphate phosphatase	IPR001752 (PRINTS); IPR001752 (SMART); IPR036961 (G3DSA:3.40.850.GENE3D); IPR036961 (G3DSA:3.40.850.GENE3D); IPR001752 (PFAM); PTHR24115:SF600 (PANTHER); IPR027640 (PANTHER); IPR001752 (PROSITE_PROFILES); IPR027417 (SUPERFAMILY)	F:GO:0003777; F:GO:0005524; P:GO:0007018; F:GO:0008017	F:microtubule motor activity; F:ATP binding; P:microtubule-based movement; F:microtubule binding
Sac_contig_481	[INTERPRO, BLASTED, MAPPED, ANNOTATED]	selenide, water dikinase	3746	15	1.32246e-113	71.36	4	F:GO:0004756; F:GO:0005524; P:GO:0016260; P:GO:0016310	F:selenide, water dikinase activity; F:ATP binding; P:selenocysteine biosynthetic process; P:phosphorylation	EC:2.7.9.3	Selenide, water dikinase	IPR004536 (PIRSF); IPR016188 (PFAM); IPR036921 (G3DSA:3.30.1330.GENE3D); IPR010918 (PFAM); IPR004536 (TIGRFAM); IPR036676 (G3DSA:3.90.650.GENE3D); PTHR10256:SF1 (PANTHER); IPR004536 (PANTHER); IPR036676 (SUPERFAMILY); IPR036921 (SUPERFAMILY)	F:GO:0005524	F:ATP binding
Sac_contig_482	[INTERPRO, BLASTED, MAPPED, ANNOTATED]	probable phospholipid-transporting ATPase IA isoform X5	5781	15	0	63.83	5	F:GO:0000287; F:GO:0005524; C:GO:0016021; P:GO:0045332; F:GO:0140326	F:magnesium ion binding; F:ATP binding; C:integral component of membrane; P:phospholipid translocation; F:ATPase-coupled intramembrane lipid transporter activity	EC:3.6.1.3; EC:3.6.3.1; EC:3.6.1.15	Adenosinetriphosphatase; Phospholipid-translocating ATPase; Nucleoside-triphosphate phosphatase	PR00119 (PRINTS); IPR032631 (PFAM); IPR006539 (TIGRFAM); IPR023214 (G3DSA:3.40.50.GENE3D); G3DSA:2.70.150.10 (GENE3D); IPR023299 (G3DSA:3.40.1110.GENE3D); IPR032630 (PFAM); PF13246 (PFAM); PF00122 (PFAM); IPR001757 (TIGRFAM); IPR006539 (PANTHER); PTHR24092:SF55 (PANTHER); cd02073 (CDD); IPR008250 (SUPERFAMILY); IPR023299 (SUPERFAMILY); IPR036412 (SUPERFAMILY); IPR023298 (SUPERFAMILY)	F:GO:0000166; F:GO:0000287; F:GO:0005524; P:GO:0015914; C:GO:0016021; F:GO:0140326	F:nucleotide binding; F:magnesium ion binding; F:ATP binding; P:phospholipid transport; C:integral component of membrane; F:ATPase-coupled intramembrane lipid transporter activity
Sac_contig_483	[INTERPRO, BLASTED, MAPPED, ANNOTATED]	NADH dehydrogenase [ubiquinone] flavoprotein 1, mitochondrial	1832	15	0	90.87	8	C:GO:0005743; F:GO:0008137; F:GO:0010181; F:GO:0046872; F:GO:0051287; F:GO:0051539; P:GO:0055114; C:GO:0070469	C:mitochondrial inner membrane; F:NADH dehydrogenase (ubiquinone) activity; F:FMN binding; F:metal ion binding; F:NAD binding; F:4 iron, 4 sulfur cluster binding; P:oxidation-reduction process; C:respirasome	EC:1.6.99.5; EC:1.6.99.3; EC:1.6.5.3	Acting on NADH or NADPH; NADH dehydrogenase; NADH:ubiquinone reductase (H(+)-translocating)	IPR019575 (SMART); IPR011538 (PFAM); IPR037207 (G3DSA:1.20.1440.GENE3D); IPR037225 (G3DSA:3.40.50.GENE3D); IPR019575 (PFAM); G3DSA:3.10.20.600 (GENE3D); IPR011537 (TIGRFAM); PTHR11780:SF10 (PANTHER); IPR011537 (PANTHER); IPR037207 (SUPERFAMILY); IPR037225 (SUPERFAMILY); SSF142984 (SUPERFAMILY)	F:GO:0010181; F:GO:0016651; F:GO:0051287; F:GO:0051539; P:GO:0055114	F:FMN binding; F:oxidoreductase activity, acting on NAD(P)H; F:NAD binding; F:4 iron, 4 sulfur cluster binding; P:oxidation-reduction process
Sac_contig_484	[INTERPRO, BLASTED, MAPPED, ANNOTATED]	asparagine--tRNA ligase, cytoplasmic	4306	15	0	75.84	4	F:GO:0003676; F:GO:0004816; F:GO:0005524; P:GO:0006421	F:nucleic acid binding; F:asparagine-tRNA ligase activity; F:ATP binding; P:asparaginyl-tRNA aminoacylation	EC:6.1.1.22	Asparagine--tRNA ligase	IPR002312 (PRINTS); IPR004364 (PFAM); IPR004522 (TIGRFAM); G3DSA:1.10.10.1430 (GENE3D); IPR004365 (PFAM); G3DSA:3.30.930.10 (GENE3D); G3DSA:2.40.50.140 (GENE3D); mobidb-lite (MOBIDB_LITE); PTHR22594:SF16 (PANTHER); PTHR22594 (PANTHER); IPR006195 (PROSITE_PROFILES); cd00776 (CDD); cd04323 (CDD); SSF55681 (SUPERFAMILY); IPR012340 (SUPERFAMILY)	F:GO:0000166; F:GO:0003676; F:GO:0004812; F:GO:0004816; F:GO:0005524; P:GO:0006418; P:GO:0006421	F:nucleotide binding; F:nucleic acid binding; F:aminoacyl-tRNA ligase activity; F:asparagine-tRNA ligase activity; F:ATP binding; P:tRNA aminoacylation for protein translation; P:asparaginyl-tRNA aminoacylation
Sac_contig_485	[INTERPRO, BLASTED, MAPPED, ANNOTATED]	ras-related protein Rab-8A	1641	15	1.36847e-90	87.53	24	F:GO:0003924; F:GO:0005525; C:GO:0005813; C:GO:0005886; P:GO:0006886; P:GO:0006904; C:GO:0008021; P:GO:0009306; P:GO:0010506; P:GO:0017157; F:GO:0019003; C:GO:0030140; C:GO:0030496; F:GO:0031489; P:GO:0032482; P:GO:0032869; C:GO:0036064; C:GO:0045335; P:GO:0048210; C:GO:0055038; P:GO:0060271; P:GO:0072659; C:GO:0097546; C:GO:0097730	F:GTPase activity; F:GTP binding; C:centrosome; C:plasma membrane; P:intracellular protein transport; P:vesicle docking involved in exocytosis; C:synaptic vesicle; P:protein secretion; P:regulation of autophagy; P:regulation of exocytosis; F:GDP binding; C:trans-Golgi network transport vesicle; C:midbody; F:myosin V binding; P:Rab protein signal transduction; P:cellular response to insulin stimul…	EC:3.6.1.15	Nucleoside-triphosphate phosphatase	PR00449 (PRINTS); SM00177 (SMART); SM00173 (SMART); SM00174 (SMART); SM00176 (SMART); SM00175 (SMART); IPR001806 (PFAM); IPR005225 (TIGRFAM); G3DSA:3.40.50.300 (GENE3D); mobidb-lite (MOBIDB_LITE); mobidb-lite (MOBIDB_LITE); PTHR24073:SF22 (PANTHER); PTHR24073 (PANTHER); PS51419 (PROSITE_PROFILES); cd01867 (CDD); IPR027417 (SUPERFAMILY)	F:GO:0003924; F:GO:0005525	F:GTPase activity; F:GTP binding
Sac_contig_486	[INTERPRO, BLASTED, MAPPED, ANNOTATED]	plastin-2 isoform X1	2961	15	2.93035e-158	64.26	7	F:GO:0005509; C:GO:0005737; C:GO:0005884; C:GO:0032432; F:GO:0051015; P:GO:0051017; P:GO:0051639	F:calcium ion binding; C:cytoplasm; C:actin filament; C:actin filament bundle; F:actin filament binding; P:actin filament bundle assembly; P:actin filament network formation			IPR001715 (SMART); IPR036872 (G3DSA:1.10.418.GENE3D); IPR036872 (G3DSA:1.10.418.GENE3D); IPR036872 (G3DSA:1.10.418.GENE3D); IPR001715 (PFAM); IPR036872 (G3DSA:1.10.418.GENE3D); IPR039959 (PANTHER); IPR001715 (PROSITE_PROFILES); IPR001715 (PROSITE_PROFILES); IPR001715 (PROSITE_PROFILES); IPR001715 (PROSITE_PROFILES); IPR001715 (CDD); IPR001715 (CDD); IPR036872 (SUPERFAMILY)	F:GO:0005515; F:GO:0051015; P:GO:0051017	F:protein binding; F:actin filament binding; P:actin filament bundle assembly
Sac_contig_487	[INTERPRO, BLASTED, MAPPED, ANNOTATED]	Methionine aminopeptidase 2	6912	15	1.70357e-161	78.81	5	C:GO:0005737; P:GO:0006508; F:GO:0046872; F:GO:0070006; P:GO:0070084	C:cytoplasm; P:proteolysis; F:metal ion binding; F:metalloaminopeptidase activity; P:protein initiator methionine removal	EC:3.4.11	Acting on peptide bonds (peptidases)	IPR001714 (PRINTS); G3DSA:3.90.230.10 (GENE3D); IPR000994 (PFAM); IPR002468 (TIGRFAM); IPR036388 (G3DSA:1.10.10.GENE3D); PTHR10804 (PANTHER); PTHR10804:SF112 (PANTHER); IPR002468 (HAMAP); IPR002468 (CDD); IPR036005 (SUPERFAMILY); IPR036390 (SUPERFAMILY)	F:GO:0004177; P:GO:0006508; F:GO:0008235	F:aminopeptidase activity; P:proteolysis; F:metalloexopeptidase activity
Sac_contig_488	[INTERPRO, BLASTED, MAPPED, ANNOTATED]	probable ATP-dependent RNA helicase DDX56	4826	15	3.26229e-74	48.05	2	F:GO:0097159; F:GO:1901363	F:organic cyclic compound binding; F:heterocyclic compound binding			IPR001650 (SMART); IPR014001 (SMART); G3DSA:3.40.50.300 (GENE3D); IPR011545 (PFAM); IPR001650 (PFAM); mobidb-lite (MOBIDB_LITE); mobidb-lite (MOBIDB_LITE); PTHR24031:SF96 (PANTHER); PTHR24031 (PANTHER); IPR014014 (PROSITE_PROFILES); IPR001650 (PROSITE_PROFILES); IPR014001 (PROSITE_PROFILES); IPR001650 (CDD); IPR027417 (SUPERFAMILY); IPR027417 (SUPERFAMILY)	F:GO:0003676; F:GO:0005524	F:nucleic acid binding; F:ATP binding
Sac_contig_489	[INTERPRO, BLASTED, MAPPED, ANNOTATED]	activating signal cointegrator 1 complex subunit 3	7203	15	0	64.16	6	F:GO:0003676; F:GO:0005524; C:GO:0005634; P:GO:0006307; P:GO:0032508; F:GO:0043138	F:nucleic acid binding; F:ATP binding; C:nucleus; P:DNA dealkylation involved in DNA repair; P:DNA duplex unwinding; F:3'-5' DNA helicase activity	EC:3.6.1.3; EC:3.6.1.15	Adenosinetriphosphatase; Nucleoside-triphosphate phosphatase	IPR001650 (SMART); IPR003593 (SMART); IPR004179 (SMART); IPR014001 (SMART); IPR001650 (PFAM); G3DSA:3.40.50.300 (GENE3D); G3DSA:1.10.10.2530 (GENE3D); IPR035892 (G3DSA:2.60.40.GENE3D); IPR004179 (PFAM); G3DSA:1.10.10.2530 (GENE3D); G3DSA:1.10.3380.10 (GENE3D); IPR011545 (PFAM); IPR035892 (G3DSA:2.60.40.GENE3D); G3DSA:3.40.50.300 (GENE3D); IPR004179 (PFAM); IPR011545 (PFAM); G3DSA:1.10.3380.10 (GE…	F:GO:0003676; F:GO:0005524	F:nucleic acid binding; F:ATP binding
Sac_contig_490	[INTERPRO, BLASTED, MAPPED, ANNOTATED]	predicted protein	2109	15	3.14873e-24	59.71	1	F:GO:0016740	F:transferase activity			IPR002889 (SMART); IPR002889 (PFAM); mobidb-lite (MOBIDB_LITE); mobidb-lite (MOBIDB_LITE); mobidb-lite (MOBIDB_LITE); mobidb-lite (MOBIDB_LITE); mobidb-lite (MOBIDB_LITE); PTHR43662 (PANTHER); PTHR43662:SF3 (PANTHER); IPR002889 (PROSITE_PROFILES)	no GO terms	no GO terms
Sac_contig_491	[INTERPRO, BLASTED, MAPPED, ANNOTATED]	phosphoinositide 3-kinase regulatory subunit 4	7951	15	2.06305e-115	52.22	10	F:GO:0004674; C:GO:0005770; P:GO:0006468; P:GO:0006623; P:GO:0016236; P:GO:0030242; C:GO:0034271; C:GO:0034272; P:GO:0045324; C:GO:0071561	F:protein serine/threonine kinase activity; C:late endosome; P:protein phosphorylation; P:protein targeting to vacuole; P:macroautophagy; P:autophagy of peroxisome; C:phosphatidylinositol 3-kinase complex, class III, type I; C:phosphatidylinositol 3-kinase complex, class III, type II; P:late endosome to vacuole transport; C:nucleus-vacuole junction	EC:2.7.11	Transferring phosphorus-containing groups	IPR000719 (SMART); IPR001680 (SMART); IPR001680 (PFAM); G3DSA:1.10.510.10 (GENE3D); IPR000719 (PFAM); IPR015943 (G3DSA:2.130.10.GENE3D); IPR011989 (G3DSA:1.25.10.GENE3D); PTHR17583 (PANTHER); IPR017986 (PROSITE_PROFILES); IPR000719 (PROSITE_PROFILES); IPR001680 (PROSITE_PROFILES); cd13980 (CDD); IPR016024 (SUPERFAMILY); IPR011009 (SUPERFAMILY); IPR036322 (SUPERFAMILY)	F:GO:0004672; F:GO:0005515; F:GO:0005524; P:GO:0006468	F:protein kinase activity; F:protein binding; F:ATP binding; P:protein phosphorylation
Sac_contig_492	[INTERPRO, NO-BLAST]	---NA---	334									no IPS match	no IPS match	no IPS match
Sac_contig_493	[INTERPRO, BLASTED, MAPPED]	synaptotagmin-like protein 5	3975	15	2.92164e-39	50.91	4	C:GO:0005623; P:GO:0006886; C:GO:0016020; F:GO:0017137	C:cell; P:intracellular protein transport; C:membrane; F:Rab GTPase binding			IPR000008 (SMART); IPR035892 (G3DSA:2.60.40.GENE3D); IPR035892 (G3DSA:2.60.40.GENE3D); IPR035892 (G3DSA:2.60.40.GENE3D); IPR000008 (PFAM); IPR035892 (G3DSA:2.60.40.GENE3D); PTHR10024 (PANTHER); IPR000008 (PROSITE_PROFILES); IPR000008 (PROSITE_PROFILES); IPR000008 (PROSITE_PROFILES); IPR000008 (PROSITE_PROFILES); IPR000008 (PROSITE_PROFILES); SSF49562 (SUPERFAMILY); SSF49562 (SUPERFAMILY); SSF4956…	no GO terms	no GO terms
Sac_contig_494	[INTERPRO, BLASTED, MAPPED, ANNOTATED]	MYC associated factor X	446	3	0.000186228	64.39	5	F:GO:0003700; P:GO:0045944; F:GO:0046983; C:GO:0071339; C:GO:0090575	F:DNA-binding transcription factor activity; P:positive regulation of transcription by RNA polymerase II; F:protein dimerization activity; C:MLL1 complex; C:RNA polymerase II transcription factor complex			mobidb-lite (MOBIDB_LITE)	no GO terms	no GO terms
Sac_contig_495	[INTERPRO, NO-BLAST]	---NA---	1142									no IPS match	no IPS match	no IPS match
Sac_contig_496	[INTERPRO, NO-BLAST]	---NA---	422									no IPS match	no IPS match	no IPS match
Sac_contig_497	[INTERPRO, BLASTED, MAPPED]	cytoplasmic protein NCK2-like	2112	15	2.42639e-32	43.56	2	C:GO:0005634; C:GO:0005737	C:nucleus; C:cytoplasm			IPR001452 (PRINTS); PR00499 (PRINTS); IPR000980 (PRINTS); IPR001452 (SMART); IPR000980 (SMART); IPR036860 (G3DSA:3.30.505.GENE3D); IPR000980 (PFAM); G3DSA:2.30.30.40 (GENE3D); IPR001452 (PFAM); G3DSA:2.30.30.40 (GENE3D); IPR001452 (PFAM); PTHR44108 (PANTHER); IPR001452 (PROSITE_PROFILES); IPR001452 (PROSITE_PROFILES); IPR000980 (PROSITE_PROFILES); cd00173 (CDD); IPR036860 (SUPERFAMILY); IPR036028…	F:GO:0005515	F:protein binding
Sac_contig_498	[INTERPRO, BLASTED, MAPPED]	E3 SUMO-protein ligase RanBP2 isoform X1	4784	15	4.95382e-41	47.74	5	P:GO:0000413; F:GO:0003755; C:GO:0005623; F:GO:0046872; P:GO:0046907	P:protein peptidyl-prolyl isomerization; F:peptidyl-prolyl cis-trans isomerase activity; C:cell; F:metal ion binding; P:intracellular transport			IPR000156 (SMART); IPR011993 (G3DSA:2.30.29.GENE3D); IPR011993 (G3DSA:2.30.29.GENE3D); IPR000156 (PFAM); mobidb-lite (MOBIDB_LITE); PTHR23138 (PANTHER); IPR000156 (PROSITE_PROFILES); IPR000156 (PROSITE_PROFILES); IPR000156 (PROSITE_PROFILES); cd00835 (CDD); SSF50729 (SUPERFAMILY); SSF50729 (SUPERFAMILY); SSF50729 (SUPERFAMILY)	P:GO:0046907	P:intracellular transport
Sac_contig_499	[INTERPRO, BLASTED, MAPPED, ANNOTATED]	UDP-glucose:glycoprotein glucosyltransferase	6105	15	0	50.44	5	F:GO:0003980; C:GO:0005783; P:GO:0018279; F:GO:0051082; P:GO:0071712	F:UDP-glucose:glycoprotein glucosyltransferase activity; C:endoplasmic reticulum; P:protein N-linked glycosylation via asparagine; F:unfolded protein binding; P:ER-associated misfolded protein catabolic process			IPR029044 (G3DSA:3.90.550.GENE3D); IPR040694 (PFAM); IPR009448 (PFAM); IPR040497 (PFAM); IPR040692 (PFAM); PTHR11226:SF0 (PANTHER); IPR009448 (PANTHER); cd06432 (CDD); IPR029044 (SUPERFAMILY)	F:GO:0003980; P:GO:0006486	F:UDP-glucose:glycoprotein glucosyltransferase activity; P:protein glycosylation
Sac_contig_500	[INTERPRO, BLASTED, MAPPED, ANNOTATED]	tyrosine--tRNA ligase, cytoplasmic	4669	15	0	71.62	6	F:GO:0000049; F:GO:0004831; F:GO:0005524; C:GO:0005829; P:GO:0006437; C:GO:0016604	F:tRNA binding; F:tyrosine-tRNA ligase activity; F:ATP binding; C:cytosol; P:tyrosyl-tRNA aminoacylation; C:nuclear body	EC:6.1.1.1	Tyrosine--tRNA ligase	IPR002307 (PRINTS); IPR014729 (G3DSA:3.40.50.GENE3D); IPR002305 (PFAM); IPR002307 (TIGRFAM); IPR002547 (PFAM); G3DSA:1.10.240.10 (GENE3D); G3DSA:2.40.50.140 (GENE3D); PTHR42765 (PANTHER); PTHR42765:SF2 (PANTHER); PTHR42765:SF2 (PANTHER); IPR002547 (PROSITE_PROFILES); cd02799 (CDD); SSF52374 (SUPERFAMILY); IPR012340 (SUPERFAMILY)	F:GO:0000049; F:GO:0000166; F:GO:0004812; F:GO:0004831; F:GO:0005524; C:GO:0005737; P:GO:0006418; P:GO:0006437	F:tRNA binding; F:nucleotide binding; F:aminoacyl-tRNA ligase activity; F:tyrosine-tRNA ligase activity; F:ATP binding; C:cytoplasm; P:tRNA aminoacylation for protein translation; P:tyrosyl-tRNA aminoacylation
Sac_contig_501	[INTERPRO, BLASTED, MAPPED, ANNOTATED]	rho-associated protein kinase 1 isoform X1	4312	15	0	54.43	7	F:GO:0000166; F:GO:0004672; P:GO:0016310; F:GO:0017048; P:GO:0035556; F:GO:0043167; P:GO:0051493	F:nucleotide binding; F:protein kinase activity; P:phosphorylation; F:Rho GTPase binding; P:intracellular signal transduction; F:ion binding; P:regulation of cytoskeleton organization			IPR002219 (SMART); IPR000719 (SMART); IPR000961 (SMART); G3DSA:3.30.60.20 (GENE3D); IPR011993 (G3DSA:2.30.29.GENE3D); G3DSA:1.10.510.10 (GENE3D); IPR000719 (PFAM); IPR015008 (PFAM); G3DSA:3.30.200.20 (GENE3D); G3DSA:1.20.5.730 (GENE3D); mobidb-lite (MOBIDB_LITE); PTHR22988 (PANTHER); IPR029875 (PTHR22988:PANTHER); PD936484 (PRODOM); IPR000961 (PROSITE_PROFILES); IPR000719 (PROSITE_PROFILES); IPR0…	F:GO:0004672; F:GO:0004674; F:GO:0005524; P:GO:0006468; F:GO:0017048; P:GO:0035556	F:protein kinase activity; F:protein serine/threonine kinase activity; F:ATP binding; P:protein phosphorylation; F:Rho GTPase binding; P:intracellular signal transduction
Sac_contig_502	[INTERPRO, NO-BLAST]	---NA---	1916									no IPS match	no IPS match	no IPS match
Sac_contig_503	[INTERPRO, BLASTED, MAPPED, ANNOTATED]	muscle-specific protein 20 isoform X1	769	15	1.38337e-75	69.41	4	F:GO:0003779; P:GO:0031032; P:GO:0035626; F:GO:0070594	F:actin binding; P:actomyosin structure organization; P:juvenile hormone mediated signaling pathway; F:juvenile hormone response element binding			IPR003096 (PRINTS); IPR001715 (SMART); IPR000557 (PFAM); IPR001715 (PFAM); IPR036872 (G3DSA:1.10.418.GENE3D); PTHR18959:SF84 (PANTHER); PTHR18959 (PANTHER); IPR001715 (PROSITE_PROFILES); IPR000557 (PROSITE_PROFILES); IPR001715 (CDD); IPR036872 (SUPERFAMILY)	F:GO:0005515	F:protein binding
Sac_contig_504	[INTERPRO, BLASTED, MAPPED, ANNOTATED]	anoctamin-7-like isoform X1	3548	15	0	65.1	3	C:GO:0016021; F:GO:0046983; P:GO:0061588	C:integral component of membrane; F:protein dimerization activity; P:calcium activated phospholipid scrambling			IPR007632 (PFAM); IPR032394 (PFAM); IPR031296 (PTHR12308:PANTHER); IPR007632 (PANTHER)	F:GO:0046983; P:GO:0061588	F:protein dimerization activity; P:calcium activated phospholipid scrambling
Sac_contig_505	[INTERPRO, BLASTED, MAPPED, ANNOTATED]	translation initiation factor eIF-2B subunit delta-like	1756	15	2.70308e-66	69.77	2	F:GO:0003743; P:GO:0006413	F:translation initiation factor activity; P:translational initiation			G3DSA:3.40.50.10470 (GENE3D); IPR000649 (PFAM); PTHR10233 (PANTHER); PTHR10233:SF14 (PANTHER); IPR037171 (SUPERFAMILY)	P:GO:0044237	P:cellular metabolic process
Sac_contig_506	[INTERPRO, BLASTED, MAPPED, ANNOTATED]	syntaxin-binding protein 2 isoform X1	1914	15	6.19392e-105	57.57	1	P:GO:0006904	P:vesicle docking involved in exocytosis			IPR001619 (PIRSF); IPR001619 (PFAM); IPR027482 (G3DSA:3.40.50.GENE3D); G3DSA:1.25.40.60 (GENE3D); G3DSA:3.90.830.10 (GENE3D); G3DSA:3.40.50.2060 (GENE3D); IPR001619 (PANTHER); PTHR11679:SF30 (PANTHER); IPR036045 (SUPERFAMILY)	P:GO:0006904; P:GO:0016192	P:vesicle docking involved in exocytosis; P:vesicle-mediated transport
Sac_contig_507	[INTERPRO, BLASTED, MAPPED]	NGFI-A-binding -like protein	2912	15	5.13812e-23	45.85	3	C:GO:0005634; P:GO:0006355; P:GO:0045892	C:nucleus; P:regulation of transcription, DNA-templated; P:negative regulation of transcription, DNA-templated			IPR006988 (PFAM); IPR041588 (PFAM); G3DSA:1.10.340.70 (GENE3D); IPR038398 (G3DSA:3.40.390.GENE3D); IPR006989 (PFAM); mobidb-lite (MOBIDB_LITE); mobidb-lite (MOBIDB_LITE); mobidb-lite (MOBIDB_LITE); IPR039040 (PANTHER); IPR006988 (PRODOM)	C:GO:0005634; P:GO:0006355; P:GO:0045892; F:GO:0140110	C:nucleus; P:regulation of transcription, DNA-templated; P:negative regulation of transcription, DNA-templated; F:transcription regulator activity
Sac_contig_508	[INTERPRO, BLASTED, MAPPED, ANNOTATED]	Manganese-transporting ATPase 13A1	3970	15	0	61.12	5	F:GO:0005524; P:GO:0006812; C:GO:0016021; F:GO:0016887; F:GO:0046872	F:ATP binding; P:cation transport; C:integral component of membrane; F:ATPase activity; F:metal ion binding	EC:3.6.1.3; EC:3.6.1.15	Adenosinetriphosphatase; Nucleoside-triphosphate phosphatase	PR00119 (PRINTS); IPR001757 (TIGRFAM); IPR023299 (G3DSA:3.40.1110.GENE3D); PF00702 (PFAM); IPR023214 (G3DSA:3.40.50.GENE3D); PTHR24093:SF82 (PANTHER); PTHR24093 (PANTHER); IPR023298 (SUPERFAMILY); IPR023299 (SUPERFAMILY); IPR036412 (SUPERFAMILY)	F:GO:0000166; C:GO:0016021	F:nucleotide binding; C:integral component of membrane
Sac_contig_509	[INTERPRO, BLASTED, MAPPED, ANNOTATED]	TATA-binding protein-associated factor 2N	3410	15	2.04642e-41	60.42	3	F:GO:0003723; P:GO:0006355; F:GO:0046872	F:RNA binding; P:regulation of transcription, DNA-templated; F:metal ion binding			IPR000504 (SMART); IPR001876 (SMART); IPR001876 (PFAM); IPR012677 (G3DSA:3.30.70.GENE3D); G3DSA:4.10.1060.10 (GENE3D); IPR000504 (PFAM); mobidb-lite (MOBIDB_LITE); mobidb-lite (MOBIDB_LITE); mobidb-lite (MOBIDB_LITE); mobidb-lite (MOBIDB_LITE); mobidb-lite (MOBIDB_LITE); mobidb-lite (MOBIDB_LITE); mobidb-lite (MOBIDB_LITE); mobidb-lite (MOBIDB_LITE); IPR034870 (PANTHER); IPR001876 (PROSITE_PROFIL…	F:GO:0003676; F:GO:0003723; P:GO:0006355	F:nucleic acid binding; F:RNA binding; P:regulation of transcription, DNA-templated
Sac_contig_510	[INTERPRO, BLASTED, MAPPED, ANNOTATED]	hypothetical protein 1	1604	2	9.55576e-07	52.93	5	F:GO:0000166; F:GO:0004386; F:GO:0016779; P:GO:0097659; F:GO:0140098	F:nucleotide binding; F:helicase activity; F:nucleotidyltransferase activity; P:nucleic acid-templated transcription; F:catalytic activity, acting on RNA	EC:3.6.1.15	Nucleoside-triphosphate phosphatase	no IPS match	no IPS match	no IPS match
Sac_contig_511	[INTERPRO, BLASTED, MAPPED, ANNOTATED]	Chromatin assembly factor 1 subunit B	4757	15	1.31115e-114	63.66	4	C:GO:0005634; P:GO:0006334; C:GO:0033186; F:GO:0042393	C:nucleus; P:nucleosome assembly; C:CAF-1 complex; F:histone binding			IPR001680 (SMART); IPR015943 (G3DSA:2.130.10.GENE3D); IPR001680 (PFAM); IPR015943 (G3DSA:2.130.10.GENE3D); PTHR15271 (PANTHER); IPR017986 (PROSITE_PROFILES); IPR001680 (PROSITE_PROFILES); IPR001680 (PROSITE_PROFILES); IPR001680 (PROSITE_PROFILES); IPR036322 (SUPERFAMILY)	F:GO:0005515	F:protein binding
Sac_contig_512	[INTERPRO, BLASTED, MAPPED]	hypothetical protein B0A51_13385	9551	1	0.000439311	41.57	4	P:GO:0000077; P:GO:0006281; P:GO:0006974; C:GO:0030896	P:DNA damage checkpoint; P:DNA repair; P:cellular response to DNA damage stimulus; C:checkpoint clamp complex			G3DSA:3.70.10.10 (GENE3D); IPR007268 (PFAM); IPR007268 (PANTHER)	P:GO:0000077; C:GO:0030896	P:DNA damage checkpoint; C:checkpoint clamp complex
Sac_contig_513	[INTERPRO, BLASTED, MAPPED, ANNOTATED]	60S ribosomal protein L16	1499	15	9.71332e-63	72.33	4	F:GO:0003729; F:GO:0003735; P:GO:0017148; C:GO:0022625	F:mRNA binding; F:structural constituent of ribosome; P:negative regulation of translation; C:cytosolic large ribosomal subunit			IPR005822 (PFAM); IPR005755 (TIGRFAM); IPR005822 (PIRSF); IPR036899 (G3DSA:3.90.1180.GENE3D); IPR005755 (PTHR11545:PANTHER); IPR005822 (PANTHER); IPR005822 (HAMAP); IPR005822 (CDD); IPR036899 (SUPERFAMILY)	F:GO:0003735; C:GO:0005840; P:GO:0006412; C:GO:0015934	F:structural constituent of ribosome; C:ribosome; P:translation; C:large ribosomal subunit
Sac_contig_514	[INTERPRO, NO-BLAST]	---NA---	745									no IPS match	no IPS match	no IPS match
Sac_contig_515	[INTERPRO, BLASTED, MAPPED, ANNOTATED]	V-type proton ATPase subunit d 1	2087	15	2.38709e-159	79.53	13	C:GO:0000220; C:GO:0005765; C:GO:0005769; P:GO:0006879; P:GO:0007034; P:GO:0007035; P:GO:0007430; F:GO:0008553; C:GO:0016471; C:GO:0033181; P:GO:0036295; F:GO:0046961; P:GO:1902600	C:vacuolar proton-transporting V-type ATPase, V0 domain; C:lysosomal membrane; C:early endosome; P:cellular iron ion homeostasis; P:vacuolar transport; P:vacuolar acidification; P:terminal branching, open tracheal system; F:proton-exporting ATPase activity, phosphorylative mechanism; C:vacuolar proton-transporting V-type ATPase complex; C:plasma membrane proton-transporting V-type ATPase complex;…	EC:3.6.1.3; EC:3.6.3.6; EC:3.6.1.15	Adenosinetriphosphatase; Proton-exporting ATPase; Nucleoside-triphosphate phosphatase	IPR002843 (PFAM); IPR035067 (G3DSA:1.20.1690.GENE3D); IPR016727 (PIRSF); G3DSA:1.10.132.50 (GENE3D); IPR035067 (G3DSA:1.20.1690.GENE3D); IPR016727 (PANTHER); IPR036079 (SUPERFAMILY)	F:GO:0015078; C:GO:0033179; P:GO:1902600	F:proton transmembrane transporter activity; C:proton-transporting V-type ATPase, V0 domain; P:proton transmembrane transport
Sac_contig_516	[INTERPRO, BLASTED, MAPPED, ANNOTATED]	rac GTPase-activating protein 1-like	4782	15	7.53125e-73	49.46	1	P:GO:0007165	P:signal transduction			IPR000198 (SMART); G3DSA:3.30.60.20 (GENE3D); IPR000198 (PFAM); IPR008936 (G3DSA:1.10.555.GENE3D); PTHR23176:SF50 (PANTHER); PTHR23176 (PANTHER); IPR000198 (PROSITE_PROFILES); IPR002219 (PROSITE_PROFILES); IPR002219 (CDD); IPR008936 (SUPERFAMILY); SSF57889 (SUPERFAMILY)	P:GO:0007165; P:GO:0035556	P:signal transduction; P:intracellular signal transduction
Sac_contig_517	[INTERPRO, BLASTED, MAPPED, ANNOTATED]	gamma-tubulin complex component 2	3362	15	4.64427e-163	58.57	12	P:GO:0000278; C:GO:0000922; C:GO:0000923; C:GO:0005813; C:GO:0005874; C:GO:0008275; P:GO:0031122; F:GO:0043015; F:GO:0051011; P:GO:0051225; P:GO:0051321; P:GO:0051415	P:mitotic cell cycle; C:spindle pole; C:equatorial microtubule organizing center; C:centrosome; C:microtubule; C:gamma-tubulin small complex; P:cytoplasmic microtubule organization; F:gamma-tubulin binding; F:microtubule minus-end binding; P:spindle assembly; P:meiotic cell cycle; P:microtubule nucleation by interphase microtubule organizing center			IPR040457 (PFAM); IPR041470 (PFAM); G3DSA:1.20.120.1900 (GENE3D); IPR007259 (PANTHER); PTHR19302:SF13 (PANTHER)	P:GO:0000226; C:GO:0000922; C:GO:0005815; P:GO:0007020; F:GO:0043015	P:microtubule cytoskeleton organization; C:spindle pole; C:microtubule organizing center; P:microtubule nucleation; F:gamma-tubulin binding
Sac_contig_518	[INTERPRO, BLASTED, MAPPED, ANNOTATED]	casein kinase II subunit beta isoform X1	3981	15	1.96486e-92	78.22	18	F:GO:0003682; F:GO:0004674; F:GO:0005102; C:GO:0005737; C:GO:0005886; C:GO:0005956; F:GO:0008134; P:GO:0010862; P:GO:0018107; F:GO:0019887; F:GO:0019904; C:GO:0031519; P:GO:0032927; P:GO:0033211; F:GO:0042802; P:GO:0043537; P:GO:0045859; P:GO:0061154	F:chromatin binding; F:protein serine/threonine kinase activity; F:signaling receptor binding; C:cytoplasm; C:plasma membrane; C:protein kinase CK2 complex; F:transcription factor binding; P:positive regulation of pathway-restricted SMAD protein phosphorylation; P:peptidyl-threonine phosphorylation; F:protein kinase regulator activity; F:protein domain specific binding; C:PcG protein complex; P:p…	EC:2.7.11	Transferring phosphorus-containing groups	IPR000704 (PRINTS); IPR000704 (SMART); IPR016149 (G3DSA:1.10.1820.GENE3D); G3DSA:2.20.25.20 (GENE3D); IPR000704 (PFAM); PTHR11740:SF0 (PANTHER); IPR000704 (PANTHER); IPR035991 (SUPERFAMILY)	C:GO:0005956; F:GO:0019887	C:protein kinase CK2 complex; F:protein kinase regulator activity
Sac_contig_519	[INTERPRO, BLASTED, MAPPED, ANNOTATED]	neurogenic locus notch homolog protein 2-like isoform X2	841	15	3.95525e-13	44.59	1	P:GO:0050789	P:regulation of biological process			IPR000742 (SMART); G3DSA:2.10.25.10 (GENE3D); G3DSA:2.10.25.10 (GENE3D); PTHR44937 (PANTHER); IPR000742 (PROSITE_PROFILES); IPR000742 (PROSITE_PROFILES); SSF57196 (SUPERFAMILY); SSF57196 (SUPERFAMILY)	no GO terms	no GO terms
Sac_contig_520	[INTERPRO, BLASTED, MAPPED, ANNOTATED]	protein transport protein Sec23A isoform X2	2534	15	0	68.8	6	C:GO:0000139; C:GO:0005789; P:GO:0006886; F:GO:0008270; C:GO:0030127; P:GO:0090114	C:Golgi membrane; C:endoplasmic reticulum membrane; P:intracellular protein transport; F:zinc ion binding; C:COPII vesicle coat; P:COPII-coated vesicle budding			IPR006900 (PFAM); G3DSA:1.20.120.730 (GENE3D); IPR006896 (PFAM); IPR029006 (G3DSA:3.40.20.GENE3D); IPR012990 (PFAM); IPR007123 (PFAM); IPR006895 (PFAM); PTHR11141:SF0 (PANTHER); IPR037364 (PANTHER); IPR036175 (SUPERFAMILY); IPR036465 (SUPERFAMILY); IPR036180 (SUPERFAMILY); SSF81995 (SUPERFAMILY); IPR036174 (SUPERFAMILY)	P:GO:0006886; P:GO:0006888; F:GO:0008270; C:GO:0030127	P:intracellular protein transport; P:endoplasmic reticulum to Golgi vesicle-mediated transport; F:zinc ion binding; C:COPII vesicle coat
Sac_contig_521	[INTERPRO, BLASTED, MAPPED, ANNOTATED]	zinc transporter ZIP10	4870	15	1.70446e-25	64.66	8	P:GO:0002903; F:GO:0005385; C:GO:0005887; P:GO:0006882; P:GO:0030890; P:GO:0050861; P:GO:0071578; P:GO:1903615	P:negative regulation of B cell apoptotic process; F:zinc ion transmembrane transporter activity; C:integral component of plasma membrane; P:cellular zinc ion homeostasis; P:positive regulation of B cell proliferation; P:positive regulation of B cell receptor signaling pathway; P:zinc ion import across plasma membrane; P:positive regulation of protein tyrosine phosphatase activity			IPR003689 (PFAM); PTHR12191:SF21 (PANTHER); PTHR12191 (PANTHER)	C:GO:0016020; P:GO:0030001; F:GO:0046873; P:GO:0055085	C:membrane; P:metal ion transport; F:metal ion transmembrane transporter activity; P:transmembrane transport
Sac_contig_522	[INTERPRO, BLASTED, MAPPED, ANNOTATED]	proteasomal ubiquitin receptor ADRM1 homolog	2029	15	3.87563e-50	50.59	2	C:GO:0000502; F:GO:0005488	C:proteasome complex; F:binding			IPR032368 (PFAM); IPR038108 (G3DSA:3.40.190.GENE3D); IPR006773 (PFAM); IPR038633 (G3DSA:2.30.29.GENE3D); IPR006773 (PANTHER); cd13314 (CDD)	C:GO:0005634; C:GO:0005737	C:nucleus; C:cytoplasm
Sac_contig_523	[INTERPRO, BLASTED, MAPPED, ANNOTATED]	V-type proton ATPase subunit E 1	2291	15	1.55145e-54	68.25	8	F:GO:0008900; P:GO:0031101; C:GO:0033178; P:GO:0033336; F:GO:0046961; P:GO:0060036; P:GO:0060041; P:GO:1902600	F:potassium:proton exchanging ATPase activity; P:fin regeneration; C:proton-transporting two-sector ATPase complex, catalytic domain; P:caudal fin development; F:proton-transporting ATPase activity, rotational mechanism; P:notochord cell vacuolation; P:retina development in camera-type eye; P:proton transmembrane transport	EC:3.6.1.3; EC:3.6.3.12; EC:3.6.3.10; EC:3.6.1.15	Adenosinetriphosphatase; Potassium-transporting ATPase; Hydrogen/potassium-exchanging ATPase; Nucleoside-triphosphate phosphatase	IPR038495 (G3DSA:3.30.2320.GENE3D); IPR002842 (PFAM); PTHR12317 (PANTHER); PTHR12317:SF29 (PANTHER); IPR002842 (HAMAP); SSF160527 (SUPERFAMILY)	C:GO:0033178; F:GO:0046961; P:GO:1902600	C:proton-transporting two-sector ATPase complex, catalytic domain; F:proton-transporting ATPase activity, rotational mechanism; P:proton transmembrane transport
Sac_contig_524	[INTERPRO, BLASTED, MAPPED, ANNOTATED]	solute carrier organic anion transporter family member 4C1-like	4169	15	6.68255e-63	49.38	3	C:GO:0005887; F:GO:0015347; P:GO:0043252	C:integral component of plasma membrane; F:sodium-independent organic anion transmembrane transporter activity; P:sodium-independent organic anion transport			G3DSA:1.20.1250.20 (GENE3D); IPR004156 (PFAM); IPR004156 (PANTHER); IPR036259 (SUPERFAMILY)	F:GO:0005215; C:GO:0016020; P:GO:0055085	F:transporter activity; C:membrane; P:transmembrane transport
Sac_contig_525	[INTERPRO, BLASTED, MAPPED]	Reverse transcriptase (RNA-dependent DNA polymerase) subfamily	410	15	4.12057e-09	48.48	5	F:GO:0003676; F:GO:0003964; F:GO:0004523; P:GO:0006278; P:GO:0090502	F:nucleic acid binding; F:RNA-directed DNA polymerase activity; F:RNA-DNA hybrid ribonuclease activity; P:RNA-dependent DNA biosynthetic process; P:RNA phosphodiester bond hydrolysis, endonucleolytic			no IPS match	no IPS match	no IPS match
Sac_contig_526	[INTERPRO, BLASTED, MAPPED]	Reverse transcriptase (RNA-dependent DNA polymerase) subfamily	726	15	5.58366e-11	45.93	5	F:GO:0003676; F:GO:0003964; F:GO:0004523; P:GO:0006278; P:GO:0090502	F:nucleic acid binding; F:RNA-directed DNA polymerase activity; F:RNA-DNA hybrid ribonuclease activity; P:RNA-dependent DNA biosynthetic process; P:RNA phosphodiester bond hydrolysis, endonucleolytic			no IPS match	no IPS match	no IPS match
Sac_contig_527	[INTERPRO, BLASTED, MAPPED, ANNOTATED]	probable E3 ubiquitin-protein ligase HERC4 isoform X1	3362	15	0	54.38	1	F:GO:0016740	F:transferase activity			IPR000408 (PRINTS); IPR000569 (SMART); IPR000408 (PFAM); IPR009091 (G3DSA:2.130.10.GENE3D); IPR009091 (G3DSA:2.130.10.GENE3D); G3DSA:3.30.2410.10 (GENE3D); G3DSA:3.90.1750.10 (GENE3D); IPR000569 (PFAM); G3DSA:3.30.2160.10 (GENE3D); PF13540 (PFAM); PTHR11254:SF335 (PANTHER); PTHR11254 (PANTHER); IPR000408 (PROSITE_PROFILES); IPR000408 (PROSITE_PROFILES); IPR000569 (PROSITE_PROFILES); IPR000408 (PR…	F:GO:0004842	F:ubiquitin-protein transferase activity
Sac_contig_528	[INTERPRO, BLASTED, MAPPED, ANNOTATED]	Molybdenum cofactor synthesis protein cinnamon	4400	15	5.4565e-78	49.06	9	C:GO:0005737; F:GO:0016740; P:GO:0018130; F:GO:0043167; P:GO:0043545; P:GO:0051188; P:GO:0090407; P:GO:1901362; P:GO:1901566	C:cytoplasm; F:transferase activity; P:heterocycle biosynthetic process; F:ion binding; P:molybdopterin cofactor metabolic process; P:cofactor biosynthetic process; P:organophosphate biosynthetic process; P:organic cyclic compound biosynthetic process; P:organonitrogen compound biosynthetic process			IPR001453 (SMART); IPR005110 (PFAM); IPR036425 (G3DSA:3.40.980.GENE3D); IPR036425 (G3DSA:3.40.980.GENE3D); IPR001453 (PFAM); G3DSA:2.170.190.11 (GENE3D); IPR036688 (G3DSA:2.40.340.GENE3D); G3DSA:3.90.105.10 (GENE3D); PTHR10192:SF5 (PANTHER); IPR038987 (PANTHER); IPR038987 (CDD); IPR036425 (SUPERFAMILY); IPR036135 (SUPERFAMILY); IPR036425 (SUPERFAMILY)	P:GO:0032324	P:molybdopterin cofactor biosynthetic process
Sac_contig_529	[INTERPRO, NO-BLAST]	---NA---	207									no IPS match	no IPS match	no IPS match
Sac_contig_530	[INTERPRO, BLASTED]	Retrovirus-related Pol polyprotein from type-1 retrotransposable element R2	329	8	2.21222e-06	52.4						no IPS match	no IPS match	no IPS match
Sac_contig_531	[INTERPRO, BLASTED, MAPPED, ANNOTATED]	cleft lip and palate transmembrane protein 1 homolog	1826	15	0	68.22	1	C:GO:0016021	C:integral component of membrane			IPR008429 (PFAM); PTHR21347:SF7 (PANTHER); IPR008429 (PANTHER)	C:GO:0016021	C:integral component of membrane
Sac_contig_532	[INTERPRO, BLASTED, MAPPED, ANNOTATED]	serine/arginine-rich splicing factor 1B	3011	15	2.36854e-47	66.75	1	F:GO:0003723	F:RNA binding			IPR012173 (PFAM); mobidb-lite (MOBIDB_LITE); mobidb-lite (MOBIDB_LITE); mobidb-lite (MOBIDB_LITE); IPR012173 (PANTHER)	C:GO:0005634; C:GO:0005732; P:GO:0006364; C:GO:0034457	C:nucleus; C:small nucleolar ribonucleoprotein complex; P:rRNA processing; C:Mpp10 complex
Sac_contig_533	[INTERPRO, NO-BLAST]	---NA---	322									G3DSA:1.20.1050.130 (GENE3D); IPR004046 (PFAM); IPR036282 (SUPERFAMILY)	no GO terms	no GO terms
Sac_contig_534	[INTERPRO, BLASTED, MAPPED, ANNOTATED]	phosphomevalonate kinase	1608	15	1.57777e-39	64.49	8	F:GO:0004631; F:GO:0005524; C:GO:0005777; C:GO:0005829; P:GO:0006695; P:GO:0016310; P:GO:0019287; P:GO:0070723	F:phosphomevalonate kinase activity; F:ATP binding; C:peroxisome; C:cytosol; P:cholesterol biosynthetic process; P:phosphorylation; P:isopentenyl diphosphate biosynthetic process, mevalonate pathway; P:response to cholesterol	EC:2.7.4.2	Phosphomevalonate kinase	IPR005919 (PFAM); G3DSA:3.40.50.300 (GENE3D); IPR005919 (PANTHER)	F:GO:0004631; C:GO:0005737; P:GO:0006695	F:phosphomevalonate kinase activity; C:cytoplasm; P:cholesterol biosynthetic process
Sac_contig_535	[INTERPRO, BLASTED, MAPPED, ANNOTATED]	recombining binding protein suppressor of hairless	4624	15	6.02944e-53	53.16	8	F:GO:0003700; P:GO:0007219; C:GO:0031981; C:GO:0032991; F:GO:0043565; P:GO:0045892; P:GO:0045944; F:GO:0070491	F:DNA-binding transcription factor activity; P:Notch signaling pathway; C:nuclear lumen; C:protein-containing complex; F:sequence-specific DNA binding; P:negative regulation of transcription, DNA-templated; P:positive regulation of transcription by RNA polymerase II; F:repressing transcription factor binding			IPR015350 (SMART); IPR015351 (SMART); G3DSA:2.80.10.50 (GENE3D); IPR037095 (G3DSA:2.60.40.GENE3D); IPR013783 (G3DSA:2.60.40.GENE3D); IPR015351 (PFAM); IPR015350 (PFAM); IPR040159 (PANTHER); IPR008967 (SUPERFAMILY); IPR036358 (SUPERFAMILY); IPR014756 (SUPERFAMILY)	F:GO:0000978; F:GO:0001228; F:GO:0003677; F:GO:0003700; C:GO:0005634; P:GO:0006355; P:GO:0006357	F:RNA polymerase II proximal promoter sequence-specific DNA binding; F:DNA-binding transcription activator activity, RNA polymerase II-specific; F:DNA binding; F:DNA-binding transcription factor activity; C:nucleus; P:regulation of transcription, DNA-templated; P:regulation of transcription by RNA polymerase II
Sac_contig_536	[INTERPRO, BLASTED, MAPPED, ANNOTATED]	ubiquitin fusion degradation protein 1 homolog	8485	15	9.3485e-81	68.36	2	P:GO:0006511; P:GO:0071466	P:ubiquitin-dependent protein catabolic process; P:cellular response to xenobiotic stimulus			IPR001283 (PRINTS); IPR002413 (PRINTS); IPR014044 (SMART); IPR014044 (PFAM); IPR035940 (G3DSA:3.40.33.GENE3D); IPR001283 (PANTHER); PTHR10334:SF192 (PANTHER); IPR001283 (PANTHER); PTHR10334:SF192 (PANTHER); IPR034113 (CDD); IPR035940 (SUPERFAMILY); IPR035940 (SUPERFAMILY)	no GO terms	no GO terms
Sac_contig_537	[INTERPRO, BLASTED, MAPPED, ANNOTATED]	sideroflexin-1	4603	15	8.68999e-109	68.41	7	P:GO:0006730; F:GO:0015194; P:GO:0015825; C:GO:0031305; P:GO:0042942; F:GO:0042945; P:GO:0140300	P:one-carbon metabolic process; F:L-serine transmembrane transporter activity; P:L-serine transport; C:integral component of mitochondrial inner membrane; P:D-serine transport; F:D-serine transmembrane transporter activity; P:serine import into mitochondrion			IPR004686 (PFAM); IPR004686 (TIGRFAM); IPR004686 (PANTHER); PTHR11153:SF8 (PANTHER)	P:GO:0006811; F:GO:0015075; C:GO:0016020; P:GO:0055085	P:ion transport; F:ion transmembrane transporter activity; C:membrane; P:transmembrane transport
Sac_contig_538	[INTERPRO, BLASTED, MAPPED, ANNOTATED]	carnitine O-palmitoyltransferase 1, liver isoform isoform X1	5383	15	0	60.51	4	F:GO:0004095; C:GO:0005739; P:GO:0009437; C:GO:0016021	F:carnitine O-palmitoyltransferase activity; C:mitochondrion; P:carnitine metabolic process; C:integral component of membrane	EC:2.3.1.21	Carnitine O-palmitoyltransferase	IPR039551 (PFAM); G3DSA:3.30.559.70 (GENE3D); IPR032476 (PFAM); G3DSA:3.30.559.40 (GENE3D); PTHR22589:SF31 (PANTHER); IPR000542 (PANTHER); SSF52777 (SUPERFAMILY); SSF52777 (SUPERFAMILY)	F:GO:0016746	F:transferase activity, transferring acyl groups
Sac_contig_539	[INTERPRO, BLASTED, MAPPED, ANNOTATED]	histone acetyltransferase KAT6B isoform X3	1735	15	1.27856e-125	60.01	14	C:GO:0000786; C:GO:0000790; F:GO:0003677; P:GO:0006334; F:GO:0008134; F:GO:0010485; F:GO:0042393; P:GO:0043966; P:GO:0043967; P:GO:0045892; P:GO:0045944; F:GO:0046872; C:GO:0070776; P:GO:1990830	C:nucleosome; C:nuclear chromatin; F:DNA binding; P:nucleosome assembly; F:transcription factor binding; F:H4 histone acetyltransferase activity; F:histone binding; P:histone H3 acetylation; P:histone H4 acetylation; P:negative regulation of transcription, DNA-templated; P:positive regulation of transcription by RNA polymerase II; F:metal ion binding; C:MOZ/MORF histone acetyltransferase complex;…	EC:2.3.1.5; EC:2.3.1.48	Arylamine N-acetyltransferase; Histone acetyltransferase	IPR001965 (SMART); G3DSA:3.30.60.60 (GENE3D); IPR040706 (PFAM); G3DSA:3.40.630.30 (GENE3D); IPR036388 (G3DSA:1.10.10.GENE3D); IPR013083 (G3DSA:3.30.40.GENE3D); IPR002717 (PFAM); PTHR10615:SF129 (PANTHER); PTHR10615 (PANTHER); IPR002717 (PROSITE_PROFILES); IPR019787 (PROSITE_PROFILES); cd04301 (CDD); IPR016181 (SUPERFAMILY)	F:GO:0004402; P:GO:0006355; P:GO:0016573	F:histone acetyltransferase activity; P:regulation of transcription, DNA-templated; P:histone acetylation
Sac_contig_540	[INTERPRO, BLASTED, MAPPED, ANNOTATED]	telomerase reverse transcriptase	2231	15	3.80713e-46	45.84	3	F:GO:0016779; C:GO:0031981; C:GO:0043232	F:nucleotidyltransferase activity; C:nuclear lumen; C:intracellular non-membrane-bounded organelle			IPR003545 (PRINTS); IPR021891 (SMART); G3DSA:1.10.132.70 (GENE3D); IPR021891 (PFAM); IPR003545 (PANTHER); IPR000477 (PROSITE_PROFILES); cd01648 (CDD)	F:GO:0003677; F:GO:0003721; F:GO:0003964	F:DNA binding; F:telomerase RNA reverse transcriptase activity; F:RNA-directed DNA polymerase activity
Sac_contig_541	[INTERPRO, BLASTED, MAPPED, ANNOTATED]	ribosome biogenesis protein WDR12 homolog	1488	15	1.68278e-44	48.19	3	C:GO:0005730; P:GO:0006364; C:GO:0030684	C:nucleolus; P:rRNA processing; C:preribosome			IPR020472 (PRINTS); IPR001680 (SMART); IPR001680 (PFAM); IPR015943 (G3DSA:2.130.10.GENE3D); IPR012972 (PFAM); PTHR19855 (PANTHER); PTHR19855:SF11 (PANTHER); IPR001680 (PROSITE_PROFILES); IPR017986 (PROSITE_PROFILES); IPR036322 (SUPERFAMILY)	F:GO:0005515	F:protein binding
Sac_contig_542	[INTERPRO, NO-BLAST]	---NA---	4748									mobidb-lite (MOBIDB_LITE)	no GO terms	no GO terms
Sac_contig_543	[INTERPRO, NO-BLAST]	---NA---	1143									no IPS match	no IPS match	no IPS match
Sac_contig_544	[INTERPRO, BLASTED, MAPPED, ANNOTATED]	histidine protein methyltransferase 1 homolog	1012	15	1.14752e-28	56.15	1	F:GO:0016740	F:transferase activity			IPR019410 (PFAM); G3DSA:3.40.50.150 (GENE3D); PTHR14614:SF39 (PANTHER); PTHR14614 (PANTHER); cd02440 (CDD); IPR029063 (SUPERFAMILY)	no GO terms	no GO terms
Sac_contig_545	[INTERPRO, BLASTED, MAPPED, ANNOTATED]	bifunctional 3'-phosphoadenosine 5'-phosphosulfate synthase 1-like	1343	15	1.81314e-62	70.56	10	P:GO:0000103; P:GO:0001501; F:GO:0004020; F:GO:0004781; F:GO:0005524; C:GO:0005829; P:GO:0016310; F:GO:0042803; P:GO:0050428; P:GO:0070814	P:sulfate assimilation; P:skeletal system development; F:adenylylsulfate kinase activity; F:sulfate adenylyltransferase (ATP) activity; F:ATP binding; C:cytosol; P:phosphorylation; F:protein homodimerization activity; P:3'-phosphoadenosine 5'-phosphosulfate biosynthetic process; P:hydrogen sulfide biosynthetic process	EC:2.7.7.4; EC:2.7.1.25	Sulfate adenylyltransferase; Adenylyl-sulfate kinase	PF01583 (PFAM); IPR002891 (TIGRFAM); G3DSA:3.40.50.300 (GENE3D); PTHR11055 (PANTHER); PTHR11055:SF1 (PANTHER); IPR002891 (HAMAP); IPR002891 (CDD); IPR027417 (SUPERFAMILY)	P:GO:0000103; F:GO:0004020; F:GO:0005524	P:sulfate assimilation; F:adenylylsulfate kinase activity; F:ATP binding
Sac_contig_546	[INTERPRO, BLASTED, MAPPED, ANNOTATED]	Protein CLEC16A	3618	15	1.40043e-80	54.57	4	C:GO:0005768; C:GO:0016020; P:GO:0016192; P:GO:0046907	C:endosome; C:membrane; P:vesicle-mediated transport; P:intracellular transport			IPR019155 (PFAM); PTHR21481:SF0 (PANTHER); IPR039272 (PANTHER)	no GO terms	no GO terms
Sac_contig_547	[INTERPRO, BLASTED, MAPPED, ANNOTATED]	FYVE, RhoGEF and PH domain-containing protein 6-like isoform X1	951	15	7.51677e-23	53.07	1	F:GO:0005488	F:binding			IPR000306 (SMART); IPR000306 (PFAM); IPR013083 (G3DSA:3.30.40.GENE3D); PTHR12673 (PANTHER); PTHR12673:SF241 (PANTHER); IPR017455 (PROSITE_PROFILES); IPR001849 (PROSITE_PROFILES); IPR011011 (SUPERFAMILY)	F:GO:0046872	F:metal ion binding
Sac_contig_548	[INTERPRO, BLASTED, MAPPED, ANNOTATED]	cell division cycle protein 20 homolog	2686	15	3.2936e-100	59.76	5	F:GO:0010997; P:GO:0031145; P:GO:0051301; F:GO:0097027; P:GO:1904668	F:anaphase-promoting complex binding; P:anaphase-promoting complex-dependent catabolic process; P:cell division; F:ubiquitin-protein transferase activator activity; P:positive regulation of ubiquitin protein ligase activity			IPR001680 (SMART); IPR001680 (PFAM); IPR015943 (G3DSA:2.130.10.GENE3D); PTHR19918:SF29 (PANTHER); IPR033010 (PANTHER); IPR001680 (PROSITE_PROFILES); IPR017986 (PROSITE_PROFILES); IPR001680 (PROSITE_PROFILES); cd00200 (CDD); IPR036322 (SUPERFAMILY)	F:GO:0005515; F:GO:0010997; F:GO:0097027; P:GO:1904668	F:protein binding; F:anaphase-promoting complex binding; F:ubiquitin-protein transferase activator activity; P:positive regulation of ubiquitin protein ligase activity
Sac_contig_549	[INTERPRO, BLASTED, MAPPED, ANNOTATED]	oxysterol-binding protein-related protein 9 isoform X7	3737	15	2.43652e-138	68.95	1	P:GO:0006869	P:lipid transport			IPR001849 (SMART); IPR011993 (G3DSA:2.30.29.GENE3D); G3DSA:2.40.160.120 (GENE3D); G3DSA:1.20.120.1290 (GENE3D); IPR000648 (PFAM); IPR001849 (PFAM); PTHR10972:SF27 (PANTHER); IPR000648 (PANTHER); IPR001849 (PROSITE_PROFILES); IPR037239 (SUPERFAMILY); SSF50729 (SUPERFAMILY)	no GO terms	no GO terms
Sac_contig_550	[INTERPRO, BLASTED, MAPPED, ANNOTATED]	thioredoxin [	291	15	6.81644e-24	70.21	5	C:GO:0005623; P:GO:0006662; F:GO:0015035; P:GO:0045454; P:GO:0055114	C:cell; P:glycerol ether metabolic process; F:protein disulfide oxidoreductase activity; P:cell redox homeostasis; P:oxidation-reduction process			PR00421 (PRINTS); IPR005746 (PIRSF); IPR013766 (PFAM); G3DSA:3.40.30.10 (GENE3D); PTHR10438:SF363 (PANTHER); IPR005746 (PANTHER); IPR013766 (PROSITE_PROFILES); cd02947 (CDD); IPR036249 (SUPERFAMILY)	P:GO:0006662; F:GO:0015035; P:GO:0045454	P:glycerol ether metabolic process; F:protein disulfide oxidoreductase activity; P:cell redox homeostasis
Sac_contig_551	[INTERPRO, BLASTED, MAPPED, ANNOTATED]	runt-related transcription factor 1-like	3172	15	1.21216e-44	74.88	5	F:GO:0003677; F:GO:0003700; F:GO:0005524; C:GO:0005634; P:GO:0006355	F:DNA binding; F:DNA-binding transcription factor activity; F:ATP binding; C:nucleus; P:regulation of transcription, DNA-templated			IPR000040 (PRINTS); IPR012346 (G3DSA:2.60.40.GENE3D); IPR013524 (PFAM); IPR000040 (PANTHER); PTHR11950:SF31 (PANTHER); IPR013524 (PROSITE_PROFILES); IPR008967 (SUPERFAMILY)	F:GO:0003677; F:GO:0003700; F:GO:0005524; C:GO:0005634; P:GO:0006355	F:DNA binding; F:DNA-binding transcription factor activity; F:ATP binding; C:nucleus; P:regulation of transcription, DNA-templated
Sac_contig_552	[INTERPRO, BLASTED, MAPPED]	nucleolar complex protein 3 homolog isoform X1	4755	15	9.71212e-56	53.93	1	C:GO:0005730	C:nucleolus			IPR011501 (PFAM); IPR005612 (PFAM); IPR016903 (PANTHER)	no GO terms	no GO terms
Sac_contig_553	[INTERPRO, BLASTED, MAPPED, ANNOTATED]	cyclin B	2448	15	4.92627e-64	63.26	12	P:GO:0000079; C:GO:0000307; F:GO:0004672; C:GO:0005634; C:GO:0005737; C:GO:0005813; P:GO:0007088; P:GO:0008284; F:GO:0016538; F:GO:0019901; P:GO:0045787; P:GO:0051301	P:regulation of cyclin-dependent protein serine/threonine kinase activity; C:cyclin-dependent protein kinase holoenzyme complex; F:protein kinase activity; C:nucleus; C:cytoplasm; C:centrosome; P:regulation of mitotic nuclear division; P:positive regulation of cell population proliferation; F:cyclin-dependent protein serine/threonine kinase regulator activity; F:protein kinase binding; P:positive…			IPR013763 (SMART); IPR004367 (SMART); G3DSA:1.10.472.10 (GENE3D); G3DSA:1.10.472.10 (GENE3D); IPR006671 (PFAM); IPR004367 (PFAM); IPR039361 (PIRSF); IPR039361 (PANTHER); PTHR10177:SF193 (PANTHER); IPR013763 (CDD); IPR013763 (CDD); IPR036915 (SUPERFAMILY); IPR036915 (SUPERFAMILY)	C:GO:0005634	C:nucleus
Sac_contig_554	[INTERPRO, BLASTED]	dynamin-2 isoform X4	5055	15	0	67.44						IPR022812 (PRINTS); IPR001849 (SMART); IPR003130 (SMART); IPR001401 (SMART); G3DSA:1.20.120.1240 (GENE3D); IPR003130 (PFAM); G3DSA:3.40.50.300 (GENE3D); IPR011993 (G3DSA:2.30.29.GENE3D); IPR000375 (PFAM); IPR022812 (PFAM); IPR001849 (PFAM); mobidb-lite (MOBIDB_LITE); mobidb-lite (MOBIDB_LITE); IPR022812 (PANTHER); PTHR11566:SF132 (PANTHER); IPR020850 (PROSITE_PROFILES); IPR030381 (PROSITE_PROFILE…	F:GO:0003924; F:GO:0005525	F:GTPase activity; F:GTP binding
Sac_contig_555	[INTERPRO, NO-BLAST]	---NA---	321									IPR007023 (PFAM); IPR007023 (PANTHER)	C:GO:0005634; P:GO:0042254	C:nucleus; P:ribosome biogenesis
Sac_contig_556	[INTERPRO, BLASTED, MAPPED, ANNOTATED]	ribosome biogenesis regulatory protein homolog	369	15	3.08563e-08	67.64	5	P:GO:0000055; P:GO:0000447; C:GO:0005730; C:GO:0030687; P:GO:0042273	P:ribosomal large subunit export from nucleus; P:endonucleolytic cleavage in ITS1 to separate SSU-rRNA from 5.8S rRNA and LSU-rRNA from tricistronic rRNA transcript (SSU-rRNA, 5.8S rRNA, LSU-rRNA); C:nucleolus; C:preribosome, large subunit precursor; P:ribosomal large subunit biogenesis			IPR007023 (PFAM); IPR007023 (PANTHER)	C:GO:0005634; P:GO:0042254	C:nucleus; P:ribosome biogenesis
Sac_contig_557	[INTERPRO, BLASTED, MAPPED, ANNOTATED]	oxysterol-binding protein 1-like isoform X2	3033	15	2.45033e-160	53.73	6	C:GO:0005829; C:GO:0005886; P:GO:0006869; F:GO:0015248; F:GO:0032934; C:GO:0097038	C:cytosol; C:plasma membrane; P:lipid transport; F:sterol transporter activity; F:sterol binding; C:perinuclear endoplasmic reticulum			IPR001849 (SMART); IPR000648 (PFAM); G3DSA:2.40.160.120 (GENE3D); IPR001849 (PFAM); IPR011993 (G3DSA:2.30.29.GENE3D); PTHR10972:SF103 (PANTHER); IPR000648 (PANTHER); IPR001849 (PROSITE_PROFILES); SSF50729 (SUPERFAMILY); IPR037239 (SUPERFAMILY)	no GO terms	no GO terms
Sac_contig_558	[INTERPRO, NO-BLAST]	---NA---	238									no IPS match	no IPS match	no IPS match
Sac_contig_559	[INTERPRO, BLASTED, MAPPED, ANNOTATED]	probable cation-transporting ATPase 13A3 isoform X1	4172	15	0	55.52	4	F:GO:0000166; C:GO:0016020; F:GO:0016787; F:GO:0043167	F:nucleotide binding; C:membrane; F:hydrolase activity; F:ion binding			PR00119 (PRINTS); IPR001757 (TIGRFAM); PF00122 (PFAM); G3DSA:2.70.150.10 (GENE3D); PF13246 (PFAM); IPR006544 (TIGRFAM); IPR023214 (G3DSA:3.40.50.GENE3D); PTHR24093:SF373 (PANTHER); PTHR24093 (PANTHER); cd07542 (CDD); IPR036412 (SUPERFAMILY); IPR008250 (SUPERFAMILY); IPR023298 (SUPERFAMILY); IPR023299 (SUPERFAMILY)	F:GO:0000166; P:GO:0006812; C:GO:0016021; F:GO:0016887	F:nucleotide binding; P:cation transport; C:integral component of membrane; F:ATPase activity
Sac_contig_560	[INTERPRO, BLASTED, MAPPED, ANNOTATED]	Ribulose-phosphate 3-epimerase	1674	15	6.78441e-76	73.46	4	F:GO:0004750; P:GO:0005975; P:GO:0006098; F:GO:0046872	F:ribulose-phosphate 3-epimerase activity; P:carbohydrate metabolic process; P:pentose-phosphate shunt; F:metal ion binding	EC:5.1.3.1	Ribulose-phosphate 3-epimerase	IPR026019 (PIRSF); IPR000056 (TIGRFAM); IPR013785 (G3DSA:3.20.20.GENE3D); IPR000056 (PFAM); IPR000056 (PANTHER); PTHR11749:SF3 (PANTHER); IPR000056 (CDD); IPR011060 (SUPERFAMILY)	F:GO:0003824; F:GO:0004750; P:GO:0005975; P:GO:0006098; F:GO:0016857	F:catalytic activity; F:ribulose-phosphate 3-epimerase activity; P:carbohydrate metabolic process; P:pentose-phosphate shunt; F:racemase and epimerase activity, acting on carbohydrates and derivatives
Sac_contig_561	[INTERPRO, BLASTED, MAPPED, ANNOTATED]	ribulose-phosphate 3-epimerase	380	15	2.08534e-12	76.4	6	F:GO:0004750; C:GO:0005829; P:GO:0009052; P:GO:0019323; P:GO:0044262; F:GO:0046872	F:ribulose-phosphate 3-epimerase activity; C:cytosol; P:pentose-phosphate shunt, non-oxidative branch; P:pentose catabolic process; P:cellular carbohydrate metabolic process; F:metal ion binding	EC:5.1.3.1	Ribulose-phosphate 3-epimerase	no IPS match	no IPS match	no IPS match
Sac_contig_562	[INTERPRO, BLASTED, MAPPED, ANNOTATED]	Calcium-transporting ATPase sarcoplasmic/endoplasmic reticulum type	1092	15	2.0237e-100	73.44	6	F:GO:0005388; F:GO:0005524; C:GO:0016021; C:GO:0033017; P:GO:0070588; P:GO:0098655	F:calcium transmembrane transporter activity, phosphorylative mechanism; F:ATP binding; C:integral component of membrane; C:sarcoplasmic reticulum membrane; P:calcium ion transmembrane transport; P:cation transmembrane transport	EC:3.6.1.3; EC:3.6.3.8; EC:3.6.1.15	Adenosinetriphosphatase; Calcium-transporting ATPase; Nucleoside-triphosphate phosphatase	G3DSA:1.20.1110.10 (GENE3D); IPR006068 (PFAM); PTHR42861:SF39 (PANTHER); PTHR42861 (PANTHER); IPR023298 (SUPERFAMILY)	no GO terms	no GO terms
Sac_contig_563	[INTERPRO, BLASTED, MAPPED, ANNOTATED]	predicted protein	5186	15	4.81234e-55	51.57	2	C:GO:0016020; C:GO:0043231	C:membrane; C:intracellular membrane-bounded organelle			G3DSA:1.20.1250.20 (GENE3D); IPR011701 (PFAM); G3DSA:1.20.1250.20 (GENE3D); PTHR10924 (PANTHER); PTHR10924:SF27 (PANTHER); IPR036259 (SUPERFAMILY)	C:GO:0016021; P:GO:0055085	C:integral component of membrane; P:transmembrane transport
Sac_contig_564	[INTERPRO, BLASTED]	6-phosphofructo-2-kinase/fructose-2,6-bisphosphatase isoform X1	2569	15	5.9636e-155	72.76						IPR003094 (PRINTS); IPR013078 (SMART); IPR013078 (PFAM); PIRSF000709 (PIRSF); IPR013079 (PFAM); G3DSA:3.40.50.300 (GENE3D); IPR029033 (G3DSA:3.40.50.GENE3D); IPR003094 (PANTHER); PTHR10606:SF44 (PANTHER); IPR013078 (CDD); IPR027417 (SUPERFAMILY); IPR029033 (SUPERFAMILY)	F:GO:0003824; F:GO:0003873; F:GO:0005524; P:GO:0006000; P:GO:0006003	F:catalytic activity; F:6-phosphofructo-2-kinase activity; F:ATP binding; P:fructose metabolic process; P:fructose 2,6-bisphosphate metabolic process
Sac_contig_565	[INTERPRO, BLASTED, MAPPED, ANNOTATED]	cytoplasmic FMR1-interacting protein-like	6647	15	0	57.65	7	F:GO:0000340; P:GO:0006417; P:GO:0007411; P:GO:0030031; C:GO:0031209; C:GO:0043005; C:GO:0045202	F:RNA 7-methylguanosine cap binding; P:regulation of translation; P:axon guidance; P:cell projection assembly; C:SCAR complex; C:neuron projection; C:synapse			IPR008081 (PRINTS); IPR008081 (PIRSF); IPR008081 (PFAM); IPR009828 (PFAM); IPR008081 (PANTHER)	no GO terms	no GO terms
Sac_contig_566	[INTERPRO, NO-BLAST]	---NA---	372									IPR028124 (PFAM)	no GO terms	no GO terms
Sac_contig_567	[INTERPRO, BLASTED, MAPPED, ANNOTATED]	phenylalanine--tRNA ligase, mitochondrial	779	15	5.60365e-74	64.63	5	F:GO:0000049; F:GO:0004826; F:GO:0005524; C:GO:0005737; P:GO:0006432	F:tRNA binding; F:phenylalanine-tRNA ligase activity; F:ATP binding; C:cytoplasm; P:phenylalanyl-tRNA aminoacylation	EC:6.1.1.20	Phenylalanine--tRNA ligase	IPR005121 (SMART); IPR036690 (G3DSA:3.30.70.GENE3D); IPR002319 (PFAM); G3DSA:3.30.930.10 (GENE3D); IPR005121 (PFAM); IPR004530 (PTHR11538:PANTHER); PTHR11538 (PANTHER); IPR005121 (PROSITE_PROFILES); SSF55681 (SUPERFAMILY); IPR036690 (SUPERFAMILY)	F:GO:0000049; F:GO:0000166; F:GO:0004812; F:GO:0004826; F:GO:0005524; C:GO:0005737; P:GO:0006432; P:GO:0043039	F:tRNA binding; F:nucleotide binding; F:aminoacyl-tRNA ligase activity; F:phenylalanine-tRNA ligase activity; F:ATP binding; C:cytoplasm; P:phenylalanyl-tRNA aminoacylation; P:tRNA aminoacylation
Sac_contig_568	[INTERPRO, BLASTED, MAPPED, ANNOTATED]	fibrillin-1 isoform X1	8267	15	0	47.91	4	P:GO:0001654; F:GO:0005488; C:GO:0031012; P:GO:0048523	P:eye development; F:binding; C:extracellular matrix; P:negative regulation of cellular process			IPR001881 (SMART); IPR000742 (SMART); PIRSF036312 (PIRSF); G3DSA:2.10.25.10 (GENE3D); G3DSA:2.10.25.10 (GENE3D); G3DSA:2.10.25.10 (GENE3D); G3DSA:2.10.25.10 (GENE3D); IPR017878 (PFAM); IPR001881 (PFAM); G3DSA:2.10.25.10 (GENE3D); G3DSA:2.10.25.10 (GENE3D); G3DSA:2.10.25.10 (GENE3D); G3DSA:2.10.25.10 (GENE3D); G3DSA:2.10.25.10 (GENE3D); G3DSA:2.10.25.10 (GENE3D); G3DSA:2.10.25.10 (GENE3D); G3DSA:2…	F:GO:0005201; F:GO:0005509; C:GO:0062023	F:extracellular matrix structural constituent; F:calcium ion binding; C:collagen-containing extracellular matrix
Sac_contig_569	[INTERPRO, BLASTED, MAPPED, ANNOTATED]	probable ATP-dependent RNA helicase ddx6	3336	15	4.11923e-179	80.5	7	C:GO:0000932; F:GO:0003743; F:GO:0004386; F:GO:0005524; C:GO:0005634; P:GO:0006397; P:GO:0006413	C:P-body; F:translation initiation factor activity; F:helicase activity; F:ATP binding; C:nucleus; P:mRNA processing; P:translational initiation	EC:3.6.1.15	Nucleoside-triphosphate phosphatase	IPR001650 (SMART); IPR014001 (SMART); G3DSA:3.40.50.300 (GENE3D); IPR011545 (PFAM); G3DSA:3.40.50.300 (GENE3D); IPR001650 (PFAM); PTHR24031:SF352 (PANTHER); PTHR24031 (PANTHER); IPR001650 (PROSITE_PROFILES); IPR014014 (PROSITE_PROFILES); IPR014001 (PROSITE_PROFILES); IPR001650 (CDD); cd00268 (CDD); IPR027417 (SUPERFAMILY)	F:GO:0003676; F:GO:0005524	F:nucleic acid binding; F:ATP binding
Sac_contig_570	[INTERPRO, NO-BLAST]	---NA---	1541									mobidb-lite (MOBIDB_LITE); mobidb-lite (MOBIDB_LITE); mobidb-lite (MOBIDB_LITE); mobidb-lite (MOBIDB_LITE)	no GO terms	no GO terms
Sac_contig_571	[INTERPRO, BLASTED, MAPPED, ANNOTATED]	mitochondrial carnitine/acylcarnitine carrier protein-like	7287	15	1.0627e-73	62.94	3	C:GO:0016021; F:GO:0022857; P:GO:0055085	C:integral component of membrane; F:transmembrane transporter activity; P:transmembrane transport			IPR014836 (SMART); G3DSA:2.60.40.1510 (GENE3D); IPR013111 (PFAM); G3DSA:1.20.5.100 (GENE3D); G3DSA:2.10.25.10 (GENE3D); IPR014836 (PFAM); G3DSA:2.10.25.10 (GENE3D); G3DSA:2.10.25.10 (GENE3D); IPR015812 (PANTHER); SSF57196 (SUPERFAMILY); SSF57196 (SUPERFAMILY)	no GO terms	no GO terms
Sac_contig_572	[INTERPRO, BLASTED, MAPPED, ANNOTATED]	glutamine--fructose-6-phosphate aminotransferase [isomerizing] 1	6047	15	0	71.96	3	F:GO:0004360; F:GO:0097367; P:GO:1901137	F:glutamine-fructose-6-phosphate transaminase (isomerizing) activity; F:carbohydrate derivative binding; P:carbohydrate derivative biosynthetic process	EC:2.6.1.16	Glutamine--fructose-6-phosphate transaminase (isomerizing)	G3DSA:3.40.50.10490 (GENE3D); G3DSA:3.40.50.10490 (GENE3D); PF13522 (PFAM); IPR001347 (PFAM); PTHR10937:SF10 (PANTHER); PTHR10937 (PANTHER); IPR001347 (PROSITE_PROFILES); IPR001347 (PROSITE_PROFILES); IPR017932 (PROSITE_PROFILES); cd00714 (CDD); IPR035466 (CDD); IPR035490 (CDD); IPR029055 (SUPERFAMILY); SSF53697 (SUPERFAMILY)	F:GO:0097367; P:GO:1901135	F:carbohydrate derivative binding; P:carbohydrate derivative metabolic process
Sac_contig_573	[INTERPRO, BLASTED, MAPPED, ANNOTATED]	oxysterol-binding protein 1-like	4311	15	7.8173e-62	52.88	6	C:GO:0005829; C:GO:0005886; P:GO:0006869; F:GO:0015248; F:GO:0032934; C:GO:0097038	C:cytosol; C:plasma membrane; P:lipid transport; F:sterol transporter activity; F:sterol binding; C:perinuclear endoplasmic reticulum			IPR000648 (PFAM); G3DSA:2.40.160.120 (GENE3D); IPR000648 (PANTHER); PTHR10972:SF96 (PANTHER); IPR037239 (SUPERFAMILY)	no GO terms	no GO terms
Sac_contig_574	[INTERPRO, BLASTED, MAPPED, ANNOTATED]	probable ATP-dependent RNA helicase DHX34	2927	15	0	61.04	4	P:GO:0000184; F:GO:0003723; F:GO:0005524; F:GO:0034458	P:nuclear-transcribed mRNA catabolic process, nonsense-mediated decay; F:RNA binding; F:ATP binding; F:3'-5' RNA helicase activity	EC:3.6.1.3; EC:3.6.1.15	Adenosinetriphosphatase; Nucleoside-triphosphate phosphatase	IPR007502 (SMART); IPR001650 (SMART); IPR014001 (SMART); G3DSA:3.40.50.300 (GENE3D); IPR011709 (PFAM); IPR007502 (PFAM); G3DSA:3.40.50.300 (GENE3D); IPR001650 (PFAM); PTHR18934 (PANTHER); PTHR18934:SF148 (PANTHER); IPR001650 (PROSITE_PROFILES); IPR014001 (PROSITE_PROFILES); IPR001650 (CDD); cd00046 (CDD); IPR027417 (SUPERFAMILY)	F:GO:0004386	F:helicase activity
Sac_contig_575	[INTERPRO, BLASTED]	phosphofurin acidic cluster sorting protein 1 isoform X2	2955	15	8.48578e-49	42.69						IPR019381 (PFAM); mobidb-lite (MOBIDB_LITE); IPR019381 (PANTHER); PTHR13280:SF17 (PANTHER)	no GO terms	no GO terms
Sac_contig_576	[INTERPRO, BLASTED, MAPPED, ANNOTATED]	NADH dehydrogenase [ubiquinone] iron-sulfur protein 8, mitochondrial	3095	15	1.36936e-89	81.98	6	F:GO:0003954; C:GO:0005747; P:GO:0006120; P:GO:0009060; P:GO:0032981; F:GO:0051539	F:NADH dehydrogenase activity; C:mitochondrial respiratory chain complex I; P:mitochondrial electron transport, NADH to ubiquinone; P:aerobic respiration; P:mitochondrial respiratory chain complex I assembly; F:4 iron, 4 sulfur cluster binding	EC:1.6.99.3	NADH dehydrogenase	G3DSA:3.30.70.3270 (GENE3D); IPR017896 (PFAM); IPR010226 (TIGRFAM); PTHR10849:SF20 (PANTHER); IPR010226 (PANTHER); IPR017896 (PROSITE_PROFILES); IPR010226 (HAMAP); IPR017896 (PROSITE_PROFILES); SSF54862 (SUPERFAMILY)	C:GO:0016020; F:GO:0016651; F:GO:0051539; P:GO:0055114	C:membrane; F:oxidoreductase activity, acting on NAD(P)H; F:4 iron, 4 sulfur cluster binding; P:oxidation-reduction process
Sac_contig_577	[INTERPRO, BLASTED, MAPPED]	transmembrane protein 70 homolog, mitochondrial	1631	10	2.4366e-12	49.16	2	C:GO:0016020; C:GO:0016021	C:membrane; C:integral component of membrane			IPR009724 (PFAM); IPR009724 (PANTHER)	no GO terms	no GO terms
Sac_contig_578	[INTERPRO, BLASTED, MAPPED, ANNOTATED]	adenosylhomocysteinase	4906	15	0	81.92	6	F:GO:0004013; C:GO:0005829; P:GO:0006730; P:GO:0019510; P:GO:0033353; F:GO:0051287	F:adenosylhomocysteinase activity; C:cytosol; P:one-carbon metabolic process; P:S-adenosylhomocysteine catabolic process; P:S-adenosylmethionine cycle; F:NAD binding	EC:3.3.1.1	Adenosylhomocysteinase	IPR015878 (SMART); IPR000043 (SMART); G3DSA:3.40.50.720 (GENE3D); IPR000043 (TIGRFAM); G3DSA:3.40.50.1480 (GENE3D); IPR015878 (PFAM); IPR000043 (PFAM); IPR000043 (PIRSF); G3DSA:3.40.50.1480 (GENE3D); IPR000043 (PANTHER); PTHR23420:SF0 (PANTHER); IPR034373 (HAMAP); IPR000043 (CDD); SSF52283 (SUPERFAMILY); IPR036291 (SUPERFAMILY)	F:GO:0004013; P:GO:0019510; F:GO:0051287	F:adenosylhomocysteinase activity; P:S-adenosylhomocysteine catabolic process; F:NAD binding
Sac_contig_579	[INTERPRO, BLASTED]	protein Red	5367	15	9.98879e-77	52.63						IPR008669 (PFAM); IPR012916 (PFAM); IPR012492 (PFAM); mobidb-lite (MOBIDB_LITE); IPR039896 (PANTHER); IPR012492 (PRODOM)	C:GO:0005634; P:GO:0007094	C:nucleus; P:mitotic spindle assembly checkpoint
Sac_contig_580	[INTERPRO, NO-BLAST]	---NA---	2117									mobidb-lite (MOBIDB_LITE)	no GO terms	no GO terms
Sac_contig_581	[INTERPRO, BLASTED, MAPPED, ANNOTATED]	NUMB isoform 19	1101	15	9.25165e-28	64.33	18	C:GO:0005634; C:GO:0005769; P:GO:0007409; F:GO:0008013; C:GO:0016323; C:GO:0019897; P:GO:0021670; P:GO:0021849; C:GO:0030136; P:GO:0030335; P:GO:0034332; C:GO:0045177; F:GO:0045294; F:GO:0045296; P:GO:0050769; C:GO:0098978; P:GO:0099149; P:GO:1903077	C:nucleus; C:early endosome; P:axonogenesis; F:beta-catenin binding; C:basolateral plasma membrane; C:extrinsic component of plasma membrane; P:lateral ventricle development; P:neuroblast division in subventricular zone; C:clathrin-coated vesicle; P:positive regulation of cell migration; P:adherens junction organization; C:apical part of cell; F:alpha-catenin binding; F:cadherin binding; P:positi…			IPR006020 (PFAM); IPR011993 (G3DSA:2.30.29.GENE3D); PTHR11232:SF33 (PANTHER); PTHR11232 (PANTHER); IPR006020 (PROSITE_PROFILES); SSF50729 (SUPERFAMILY)	F:GO:0005515	F:protein binding
Sac_contig_582	[INTERPRO, BLASTED, MAPPED]	HMG domain-containing protein 4 isoform X2	2597	11	3.59734e-10	54.38	3	F:GO:0003677; C:GO:0005634; C:GO:0016589	F:DNA binding; C:nucleus; C:NURF complex			no IPS match	no IPS match	no IPS match
Sac_contig_583	[INTERPRO, NO-BLAST]	---NA---	3196									no IPS match	no IPS match	no IPS match
Sac_contig_584	[INTERPRO, NO-BLAST]	---NA---	210									no IPS match	no IPS match	no IPS match
Sac_contig_585	[INTERPRO, BLASTED, MAPPED]	Golgi-specific brefeldin A-resistance guanine nucleotide exchange factor 1	5172	15	0	53.49	2	F:GO:0005086; P:GO:0032012	F:ARF guanyl-nucleotide exchange factor activity; P:regulation of ARF protein signal transduction			IPR000904 (SMART); IPR023394 (G3DSA:1.10.1000.GENE3D); IPR032691 (PFAM); G3DSA:1.10.220.20 (GENE3D); IPR000904 (PFAM); mobidb-lite (MOBIDB_LITE); PTHR44323 (PANTHER); IPR000904 (PROSITE_PROFILES); IPR000904 (CDD); IPR035999 (SUPERFAMILY)	F:GO:0005086; P:GO:0032012	F:ARF guanyl-nucleotide exchange factor activity; P:regulation of ARF protein signal transduction
Sac_contig_586	[INTERPRO, BLASTED, MAPPED, ANNOTATED]	annexin A7 isoform X1	7115	15	1.00394e-63	51.68	7	C:GO:0000785; F:GO:0005509; F:GO:0005544; C:GO:0005634; P:GO:0006355; P:GO:0010452; F:GO:0046975	C:chromatin; F:calcium ion binding; F:calcium-dependent phospholipid binding; C:nucleus; P:regulation of transcription, DNA-templated; P:histone H3-K36 methylation; F:histone methyltransferase activity (H3-K36 specific)	EC:2.1.1.43	Histone-lysine N-methyltransferase	IPR001214 (SMART); IPR001214 (PFAM); IPR013257 (PFAM); G3DSA:2.170.270.10 (GENE3D); IPR038190 (G3DSA:1.10.1740.GENE3D); PTHR45396 (PANTHER); IPR001214 (PROSITE_PROFILES); IPR006560 (PROSITE_PROFILES); IPR003616 (PROSITE_PROFILES); SSF82199 (SUPERFAMILY)	F:GO:0005515; C:GO:0005634; C:GO:0005694; P:GO:0006355; F:GO:0018024; P:GO:0034968	F:protein binding; C:nucleus; C:chromosome; P:regulation of transcription, DNA-templated; F:histone-lysine N-methyltransferase activity; P:histone lysine methylation
Sac_contig_587	[INTERPRO, BLASTED, MAPPED, ANNOTATED]	26S protease regulatory subunit 6A	1314	15	0	92.73	10	C:GO:0000502; F:GO:0005524; C:GO:0005737; P:GO:0007268; F:GO:0008233; F:GO:0033130; F:GO:0036402; F:GO:0043495; C:GO:0045202; P:GO:1901800	C:proteasome complex; F:ATP binding; C:cytoplasm; P:chemical synaptic transmission; F:peptidase activity; F:acetylcholine receptor binding; F:proteasome-activating ATPase activity; F:protein membrane anchor; C:synapse; P:positive regulation of proteasomal protein catabolic process	EC:3.6.1.3; EC:3.6.1.15	Adenosinetriphosphatase; Nucleoside-triphosphate phosphatase	IPR003593 (SMART); IPR032501 (PFAM); IPR005937 (TIGRFAM); G3DSA:2.40.50.140 (GENE3D); IPR003959 (PFAM); IPR041569 (PFAM); G3DSA:1.10.8.60 (GENE3D); G3DSA:3.40.50.300 (GENE3D); PTHR23073 (PANTHER); IPR035254 (PTHR23073:PANTHER); cd00009 (CDD); IPR027417 (SUPERFAMILY)	F:GO:0005524; C:GO:0005737; F:GO:0016787; P:GO:0030163; F:GO:0036402	F:ATP binding; C:cytoplasm; F:hydrolase activity; P:protein catabolic process; F:proteasome-activating ATPase activity
Sac_contig_588	[INTERPRO, BLASTED, MAPPED, ANNOTATED]	Isovaleryl-CoA dehydrogenase, mitochondrial	7115	15	4.38623e-139	79.17	4	C:GO:0005739; F:GO:0008470; F:GO:0050660; P:GO:0055114	C:mitochondrion; F:isovaleryl-CoA dehydrogenase activity; F:flavin adenine dinucleotide binding; P:oxidation-reduction process	EC:1.3.99.10; EC:1.3.99.3	Acting on the CH-CH group of donors; Acting on the CH-CH group of donors	IPR024298 (PFAM); G3DSA:1.25.40.1030 (GENE3D); PTHR13402 (PANTHER)	no GO terms	no GO terms
Sac_contig_589	[INTERPRO, BLASTED, MAPPED, ANNOTATED]	protein N-terminal glutamine amidohydrolase-like	1087	15	1.54048e-38	56.83	5	C:GO:0005634; C:GO:0005829; P:GO:0006464; F:GO:0008418; F:GO:0070773	C:nucleus; C:cytosol; P:cellular protein modification process; F:protein-N-terminal asparagine amidohydrolase activity; F:protein-N-terminal glutamine amidohydrolase activity			IPR037132 (G3DSA:3.10.620.GENE3D); IPR023128 (PFAM); IPR039733 (PANTHER)	F:GO:0008418; F:GO:0016811; F:GO:0070773	F:protein-N-terminal asparagine amidohydrolase activity; F:hydrolase activity, acting on carbon-nitrogen (but not peptide) bonds, in linear amides; F:protein-N-terminal glutamine amidohydrolase activity
Sac_contig_590	[INTERPRO, BLASTED, MAPPED, ANNOTATED]	Histone deacetylase complex subunit SAP18	1534	15	5.63872e-47	79.36	12	C:GO:0000118; P:GO:0000381; F:GO:0004565; C:GO:0005667; C:GO:0005829; P:GO:0006355; C:GO:0016607; C:GO:0035145; P:GO:0043065; P:GO:0048025; C:GO:0061574; F:GO:0070491	C:histone deacetylase complex; P:regulation of alternative mRNA splicing, via spliceosome; F:beta-galactosidase activity; C:transcription factor complex; C:cytosol; P:regulation of transcription, DNA-templated; C:nuclear speck; C:exon-exon junction complex; P:positive regulation of apoptotic process; P:negative regulation of mRNA splicing, via spliceosome; C:ASAP complex; F:repressing transcripti…	EC:3.2.1.23	Beta-galactosidase	IPR010516 (PFAM); G3DSA:3.10.20.550 (GENE3D); IPR010516 (PANTHER)	no GO terms	no GO terms
Sac_contig_591	[INTERPRO, NO-BLAST]	---NA---	930									IPR009602 (PANTHER); PTHR21223:SF2 (PANTHER)	no GO terms	no GO terms
Sac_contig_592	[INTERPRO, BLASTED, MAPPED, ANNOTATED]	Actin-related protein 2/3 complex subunit 3	2270	15	7.58516e-47	66.82	4	C:GO:0005737; C:GO:0005885; P:GO:0034314; F:GO:0051015	C:cytoplasm; C:Arp2/3 protein complex; P:Arp2/3 complex-mediated actin nucleation; F:actin filament binding			IPR007204 (PIRSF); IPR036753 (G3DSA:1.10.1760.GENE3D); IPR007204 (PFAM); IPR007204 (PANTHER); IPR036753 (SUPERFAMILY)	C:GO:0005856; C:GO:0005885; P:GO:0030833; P:GO:0034314	C:cytoskeleton; C:Arp2/3 protein complex; P:regulation of actin filament polymerization; P:Arp2/3 complex-mediated actin nucleation
Sac_contig_594	[INTERPRO, BLASTED, MAPPED, ANNOTATED]	ribose-phosphate pyrophosphokinase 1	3203	15	2.43617e-143	81.34	11	F:GO:0000287; C:GO:0002189; F:GO:0004749; F:GO:0005524; C:GO:0005737; P:GO:0006015; P:GO:0006164; P:GO:0009116; P:GO:0009156; F:GO:0016301; P:GO:0016310	F:magnesium ion binding; C:ribose phosphate diphosphokinase complex; F:ribose phosphate diphosphokinase activity; F:ATP binding; C:cytoplasm; P:5-phosphoribose 1-diphosphate biosynthetic process; P:purine nucleotide biosynthetic process; P:nucleoside metabolic process; P:ribonucleoside monophosphate biosynthetic process; F:kinase activity; P:phosphorylation	EC:2.7.6.1	Ribose-phosphate diphosphokinase	SM01400 (SMART); IPR005946 (PFAM); G3DSA:3.40.50.2020 (GENE3D); IPR005946 (TIGRFAM); G3DSA:3.40.50.2020 (GENE3D); IPR029099 (PFAM); PTHR10210:SF51 (PANTHER); IPR005946 (PANTHER); IPR000836 (CDD); IPR029057 (SUPERFAMILY)	F:GO:0000287; F:GO:0004749; P:GO:0009116; P:GO:0009165	F:magnesium ion binding; F:ribose phosphate diphosphokinase activity; P:nucleoside metabolic process; P:nucleotide biosynthetic process
Sac_contig_595	[INTERPRO, BLASTED, MAPPED, ANNOTATED]	phosphate carrier protein, mitochondrial	5042	15	2.8037e-147	84.44	5	C:GO:0005739; C:GO:0016021; F:GO:0022857; F:GO:0044877; P:GO:0055085	C:mitochondrion; C:integral component of membrane; F:transmembrane transporter activity; F:protein-containing complex binding; P:transmembrane transport			IPR002067 (PRINTS); IPR023395 (G3DSA:1.50.40.GENE3D); IPR018108 (PFAM); PTHR24089:SF638 (PANTHER); IPR040062 (PANTHER); IPR018108 (PROSITE_PROFILES); IPR018108 (PROSITE_PROFILES); IPR018108 (PROSITE_PROFILES); IPR023395 (SUPERFAMILY)	F:GO:0022857; P:GO:0055085	F:transmembrane transporter activity; P:transmembrane transport
Sac_contig_596	[INTERPRO, BLASTED, MAPPED, ANNOTATED]	elongation factor 1-gamma	2355	15	1.52976e-43	52.86	2	P:GO:0006412; F:GO:0016740	P:translation; F:transferase activity			IPR001662 (SMART); IPR036433 (G3DSA:3.30.70.GENE3D); G3DSA:1.20.1050.10 (GENE3D); IPR001662 (PFAM); IPR004046 (PFAM); mobidb-lite (MOBIDB_LITE); mobidb-lite (MOBIDB_LITE); mobidb-lite (MOBIDB_LITE); PTHR43986 (PANTHER); IPR001662 (PROSITE_PROFILES); IPR010987 (PROSITE_PROFILES); cd03181 (CDD); IPR036433 (SUPERFAMILY); IPR036282 (SUPERFAMILY)	F:GO:0003746; P:GO:0006414	F:translation elongation factor activity; P:translational elongation
Sac_contig_597	[INTERPRO, BLASTED, MAPPED, ANNOTATED]	phosphatidylinositol 4-kinase alpha isoform X1	10545	15	0	52.85	5	F:GO:0004430; C:GO:0005737; C:GO:0005886; P:GO:0046854; P:GO:0048015	F:1-phosphatidylinositol 4-kinase activity; C:cytoplasm; C:plasma membrane; P:phosphatidylinositol phosphorylation; P:phosphatidylinositol-mediated signaling	EC:2.7.1.67	1-phosphatidylinositol 4-kinase	IPR000403 (SMART); IPR001263 (SMART); IPR001263 (PFAM); IPR036940 (G3DSA:1.10.1070.GENE3D); IPR000403 (PFAM); G3DSA:1.25.40.70 (GENE3D); PTHR10048:SF15 (PANTHER); IPR015433 (PANTHER); IPR001263 (PROSITE_PROFILES); IPR000403 (PROSITE_PROFILES); cd05167 (CDD); IPR016024 (SUPERFAMILY); IPR011009 (SUPERFAMILY)	F:GO:0016301; P:GO:0046854; P:GO:0048015	F:kinase activity; P:phosphatidylinositol phosphorylation; P:phosphatidylinositol-mediated signaling
Sac_contig_598	[INTERPRO, NO-BLAST]	---NA---	1264									mobidb-lite (MOBIDB_LITE)	no GO terms	no GO terms
Sac_contig_599	[INTERPRO, BLASTED, MAPPED, ANNOTATED]	Osteoclast-stimulating factor 1	1475	15	3.42697e-56	72.34	1	F:GO:0017124	F:SH3 domain binding			PF10199 (PFAM); mobidb-lite (MOBIDB_LITE); mobidb-lite (MOBIDB_LITE); IPR019341 (PANTHER)	no GO terms	no GO terms
Sac_contig_600	[INTERPRO, NO-BLAST]	---NA---	206									no IPS match	no IPS match	no IPS match
Sac_contig_601	[INTERPRO, BLASTED, MAPPED, ANNOTATED]	ribosome production factor 2 homolog	8570	15	3.49641e-51	58.51	7	P:GO:0000027; P:GO:0000463; F:GO:0005085; C:GO:0005730; C:GO:0016020; F:GO:0019843; P:GO:0050794	P:ribosomal large subunit assembly; P:maturation of LSU-rRNA from tricistronic rRNA transcript (SSU-rRNA, 5.8S rRNA, LSU-rRNA); F:guanyl-nucleotide exchange factor activity; C:nucleolus; C:membrane; F:rRNA binding; P:regulation of cellular process			IPR001452 (PRINTS); IPR000261 (SMART); IPR000219 (SMART); IPR002048 (SMART); IPR001452 (SMART); G3DSA:2.30.30.40 (GENE3D); G3DSA:1.10.238.10 (GENE3D); G3DSA:1.10.238.10 (GENE3D); IPR001452 (PFAM); IPR011993 (G3DSA:2.30.29.GENE3D); IPR035899 (G3DSA:1.20.900.GENE3D); IPR000219 (PFAM); IPR001849 (PFAM); IPR000261 (PFAM); PTHR11216 (PANTHER); PTHR11216:SF70 (PANTHER); IPR001452 (PROSITE_PROFILES); IP…	F:GO:0005089; F:GO:0005509; F:GO:0005515; P:GO:0035023	F:Rho guanyl-nucleotide exchange factor activity; F:calcium ion binding; F:protein binding; P:regulation of Rho protein signal transduction
Sac_contig_602	[INTERPRO, BLASTED, MAPPED, ANNOTATED]	exportin-7	6639	15	7.45801e-127	52.2	1	P:GO:0046907	P:intracellular transport			IPR011989 (G3DSA:1.25.10.GENE3D); PTHR12596:SF2 (PANTHER); PTHR12596 (PANTHER); IPR016024 (SUPERFAMILY)	no GO terms	no GO terms
Sac_contig_603	[INTERPRO, NO-BLAST]	---NA---	230									no IPS match	no IPS match	no IPS match
Sac_contig_604	[INTERPRO, NO-BLAST]	---NA---	548									no IPS match	no IPS match	no IPS match
Sac_contig_605	[INTERPRO, NO-BLAST]	---NA---	231									no IPS match	no IPS match	no IPS match
Sac_contig_606	[INTERPRO, NO-BLAST]	---NA---	551									no IPS match	no IPS match	no IPS match
Sac_contig_607	[INTERPRO, BLASTED, MAPPED, ANNOTATED]	vacuolar protein sorting-associated protein 54	2684	15	1.78688e-09	48.74	4	C:GO:0000938; P:GO:0006896; F:GO:0019905; P:GO:0042147	C:GARP complex; P:Golgi to vacuole transport; F:syntaxin binding; P:retrograde transport, endosome to Golgi			IPR012501 (PFAM); IPR039745 (PANTHER)	C:GO:0000938; P:GO:0042147	C:GARP complex; P:retrograde transport, endosome to Golgi
Sac_contig_609	[INTERPRO, BLASTED, MAPPED, ANNOTATED]	protein unc-50 homolog	509	15	8.02201e-31	71.68	1	C:GO:0030173	C:integral component of Golgi membrane			IPR007881 (PFAM); IPR007881 (PANTHER)	no GO terms	no GO terms
Sac_contig_610	[INTERPRO, BLASTED, MAPPED, ANNOTATED]	serine/threonine-protein kinase mTOR-like	7552	15	0	60.51	9	F:GO:0004674; F:GO:0005524; C:GO:0005634; P:GO:0006468; P:GO:0016242; C:GO:0031931; C:GO:0031932; P:GO:0038202; F:GO:0044877	F:protein serine/threonine kinase activity; F:ATP binding; C:nucleus; P:protein phosphorylation; P:negative regulation of macroautophagy; C:TORC1 complex; C:TORC2 complex; P:TORC1 signaling; F:protein-containing complex binding	EC:2.7.11	Transferring phosphorus-containing groups	SM01345 (SMART); IPR000403 (SMART); IPR003152 (SMART); IPR024585 (SMART); IPR036940 (G3DSA:1.10.1070.GENE3D); IPR003151 (PFAM); IPR009076 (PFAM); IPR003152 (PFAM); G3DSA:3.30.1010.10 (GENE3D); IPR024585 (PFAM); IPR036738 (G3DSA:1.20.120.GENE3D); IPR000403 (PFAM); PTHR11139 (PANTHER); IPR026683 (PTHR11139:PANTHER); IPR014009 (PROSITE_PROFILES); IPR000403 (PROSITE_PROFILES); IPR003152 (PROSITE_PROF…	F:GO:0004674; F:GO:0005515; F:GO:0016301; F:GO:0044877	F:protein serine/threonine kinase activity; F:protein binding; F:kinase activity; F:protein-containing complex binding
Sac_contig_611	[INTERPRO, BLASTED, MAPPED, ANNOTATED]	14-3-3 protein	1979	15	3.67676e-69	68.99	3	C:GO:0005737; P:GO:0006911; F:GO:0019904	C:cytoplasm; P:phagocytosis, engulfment; F:protein domain specific binding			IPR000308 (PRINTS); IPR023410 (SMART); IPR000308 (PIRSF); IPR023410 (PFAM); IPR036815 (G3DSA:1.20.190.GENE3D); PTHR18860:SF13 (PANTHER); IPR000308 (PANTHER); cd08774 (CDD); IPR036815 (SUPERFAMILY)	F:GO:0019904	F:protein domain specific binding
Sac_contig_612	[INTERPRO, NO-BLAST]	---NA---	996									no IPS match	no IPS match	no IPS match
Sac_contig_613	[INTERPRO, BLASTED, MAPPED, ANNOTATED]	Phorbol ester/diacylglycerol-binding protein unc-13	4244	15	2.94955e-93	45.57	1	F:GO:0043167	F:ion binding			IPR000008 (SMART); IPR002219 (SMART); G3DSA:3.30.60.20 (GENE3D); G3DSA:1.20.58.1100 (GENE3D); IPR002219 (PFAM); IPR000008 (PFAM); IPR035892 (G3DSA:2.60.40.GENE3D); G3DSA:1.10.357.50 (GENE3D); mobidb-lite (MOBIDB_LITE); IPR027080 (PANTHER); IPR027080 (PANTHER); PTHR10480:SF12 (PANTHER); IPR014770 (PROSITE_PROFILES); IPR014772 (PROSITE_PROFILES); IPR002219 (PROSITE_PROFILES); IPR000008 (PROSITE_PRO…	P:GO:0007268; F:GO:0019992; P:GO:0035556	P:chemical synaptic transmission; F:diacylglycerol binding; P:intracellular signal transduction
Sac_contig_614	[INTERPRO, NO-BLAST]	---NA---	246									no IPS match	no IPS match	no IPS match
Sac_contig_615	[INTERPRO, BLASTED, MAPPED, ANNOTATED]	14-3-3 protein beta/alpha-1	1039	15	4.91328e-70	68.75	5	F:GO:0004497; C:GO:0005737; P:GO:0006911; F:GO:0019904; P:GO:0055114	F:monooxygenase activity; C:cytoplasm; P:phagocytosis, engulfment; F:protein domain specific binding; P:oxidation-reduction process			IPR000308 (PRINTS); IPR023410 (SMART); IPR036815 (G3DSA:1.20.190.GENE3D); IPR000308 (PIRSF); IPR023410 (PFAM); IPR000308 (PANTHER); PTHR18860:SF13 (PANTHER); cd08774 (CDD); IPR036815 (SUPERFAMILY)	F:GO:0019904	F:protein domain specific binding
Sac_contig_616	[INTERPRO, BLASTED, MAPPED, ANNOTATED]	vacuolar protein sorting-associated protein 52 homolog	1818	15	5.26464e-72	55.95	10	C:GO:0000938; F:GO:0003676; P:GO:0006896; P:GO:0007041; F:GO:0008168; F:GO:0017137; F:GO:0019905; P:GO:0032259; P:GO:0032456; P:GO:0042147	C:GARP complex; F:nucleic acid binding; P:Golgi to vacuole transport; P:lysosomal transport; F:methyltransferase activity; F:Rab GTPase binding; F:syntaxin binding; P:methylation; P:endocytic recycling; P:retrograde transport, endosome to Golgi			IPR007258 (PFAM); IPR007258 (PANTHER); PTHR14190:SF7 (PANTHER)	no GO terms	no GO terms
Sac_contig_617	[INTERPRO, BLASTED, MAPPED]	basement membrane-specific heparan sulfate proteoglycan core protein isoform X3	4454	15	3.43226e-39	49.2	3	C:GO:0005794; C:GO:0016020; C:GO:0016021	C:Golgi apparatus; C:membrane; C:integral component of membrane			IPR002172 (PRINTS); IPR006581 (SMART); IPR002172 (SMART); IPR002172 (PFAM); G3DSA:4.10.400.10 (GENE3D); G3DSA:4.10.400.10 (GENE3D); G3DSA:4.10.400.10 (GENE3D); PTHR43966 (PANTHER); PTHR43966:SF3 (PANTHER); PTHR43966 (PANTHER); IPR002172 (PROSITE_PROFILES); IPR002172 (PROSITE_PROFILES); IPR002172 (PROSITE_PROFILES); IPR002172 (PROSITE_PROFILES); IPR002172 (PROSITE_PROFILES); IPR002172 (CDD); IPR00…	F:GO:0005515; C:GO:0016021	F:protein binding; C:integral component of membrane
Sac_contig_618	[INTERPRO, BLASTED, MAPPED, ANNOTATED]	signal transducer and activator of transcription 6	2843	15	2.19625e-61	52.48	2	P:GO:0007165; C:GO:0044424	P:signal transduction; C:intracellular part			IPR013799 (SMART); G3DSA:1.10.238.10 (GENE3D); IPR013801 (PFAM); IPR013799 (PFAM); IPR012345 (G3DSA:2.60.40.GENE3D); IPR036535 (G3DSA:1.10.532.GENE3D); IPR000980 (PFAM); IPR036860 (G3DSA:3.30.505.GENE3D); IPR001217 (PANTHER); IPR000980 (PROSITE_PROFILES); IPR036860 (SUPERFAMILY); IPR036535 (SUPERFAMILY); IPR008967 (SUPERFAMILY)	F:GO:0003677; F:GO:0003700; C:GO:0005634; P:GO:0006355; P:GO:0007165	F:DNA binding; F:DNA-binding transcription factor activity; C:nucleus; P:regulation of transcription, DNA-templated; P:signal transduction
Sac_contig_619	[INTERPRO, BLASTED, MAPPED, ANNOTATED]	GTPase-activating protein CdGAPr	2538	15	3.532e-28	45.45	2	P:GO:0007165; C:GO:0044464	P:signal transduction; C:cell part			IPR000198 (SMART); G3DSA:2.30.30.40 (GENE3D); IPR000198 (PFAM); IPR008936 (G3DSA:1.10.555.GENE3D); mobidb-lite (MOBIDB_LITE); mobidb-lite (MOBIDB_LITE); PTHR15729:SF10 (PANTHER); PTHR15729 (PANTHER); IPR000198 (PROSITE_PROFILES); IPR036028 (SUPERFAMILY); IPR008936 (SUPERFAMILY)	F:GO:0005515; P:GO:0007165	F:protein binding; P:signal transduction
Sac_contig_620	[INTERPRO, NO-BLAST]	---NA---	228									no IPS match	no IPS match	no IPS match
Sac_contig_621	[INTERPRO, NO-BLAST]	---NA---	435									no IPS match	no IPS match	no IPS match
Sac_contig_622	[INTERPRO, NO-BLAST]	---NA---	645									mobidb-lite (MOBIDB_LITE); mobidb-lite (MOBIDB_LITE)	no GO terms	no GO terms
Sac_contig_623	[INTERPRO, BLASTED, MAPPED, ANNOTATED]	U4/U6 small nuclear ribonucleoprotein Prp31-like	4407	15	1.55218e-116	68.95	3	P:GO:0000244; C:GO:0005687; C:GO:0046540	P:spliceosomal tri-snRNP complex assembly; C:U4 snRNP; C:U4/U6 x U5 tri-snRNP complex			IPR012976 (SMART); IPR019175 (PFAM); G3DSA:1.10.150.460 (GENE3D); IPR002687 (PFAM); IPR029012 (G3DSA:1.10.287.GENE3D); G3DSA:1.10.246.90 (GENE3D); mobidb-lite (MOBIDB_LITE); IPR027105 (PANTHER); IPR002687 (PROSITE_PROFILES); IPR036070 (SUPERFAMILY)	P:GO:0000244; P:GO:0000398; C:GO:0046540	P:spliceosomal tri-snRNP complex assembly; P:mRNA splicing, via spliceosome; C:U4/U6 x U5 tri-snRNP complex
Sac_contig_624	[INTERPRO, BLASTED, MAPPED, ANNOTATED]	glycylpeptide N-tetradecanoyltransferase 2-like	1889	15	1.02462e-123	73.89	2	F:GO:0004379; P:GO:0006499	F:glycylpeptide N-tetradecanoyltransferase activity; P:N-terminal protein myristoylation	EC:2.3.1.97	Glycylpeptide N-tetradecanoyltransferase	IPR022676 (PFAM); G3DSA:3.40.630.170 (GENE3D); IPR000903 (PIRSF); IPR022677 (PFAM); mobidb-lite (MOBIDB_LITE); mobidb-lite (MOBIDB_LITE); IPR000903 (PANTHER); IPR016181 (SUPERFAMILY); IPR016181 (SUPERFAMILY)	F:GO:0004379; P:GO:0006499	F:glycylpeptide N-tetradecanoyltransferase activity; P:N-terminal protein myristoylation
Sac_contig_625	[INTERPRO, BLASTED, MAPPED, ANNOTATED]	Acyl carrier protein	3327	15	1.26546e-11	59.51	5	F:GO:0000035; F:GO:0000036; C:GO:0005747; P:GO:0006633; C:GO:0016021	F:acyl binding; F:acyl carrier activity; C:mitochondrial respiratory chain complex I; P:fatty acid biosynthetic process; C:integral component of membrane			G3DSA:1.20.5.110 (GENE3D); PTHR19957:SF119 (PANTHER); PTHR19957 (PANTHER); IPR000727 (PROSITE_PROFILES); SSF58038 (SUPERFAMILY)	no GO terms	no GO terms
Sac_contig_626	[INTERPRO, BLASTED, MAPPED, ANNOTATED]	probable ubiquitin carboxyl-terminal hydrolase FAF-X	7989	15	1.0616e-115	61.38	22	P:GO:0000122; P:GO:0001764; F:GO:0004197; F:GO:0004843; C:GO:0005829; P:GO:0006625; P:GO:0007049; P:GO:0007059; P:GO:0007179; P:GO:0007292; P:GO:0016567; C:GO:0030426; P:GO:0030509; P:GO:0042752; P:GO:0048675; P:GO:0050821; P:GO:0051301; F:GO:0070410; P:GO:0071108; P:GO:0071947; P:GO:1901537; F:GO:1990380	P:negative regulation of transcription by RNA polymerase II; P:neuron migration; F:cysteine-type endopeptidase activity; F:thiol-dependent ubiquitin-specific protease activity; C:cytosol; P:protein targeting to peroxisome; P:cell cycle; P:chromosome segregation; P:transforming growth factor beta receptor signaling pathway; P:female gamete generation; P:protein ubiquitination; C:growth cone; P:BMP…	EC:3.4.22; EC:3.4.19.12	Acting on peptide bonds (peptidases); Ubiquitinyl hydrolase 1	G3DSA:3.90.70.10 (GENE3D); IPR001394 (PFAM); PTHR44353 (PANTHER); IPR028889 (PROSITE_PROFILES); IPR038765 (SUPERFAMILY)	P:GO:0016579; F:GO:0036459	P:protein deubiquitination; F:thiol-dependent ubiquitinyl hydrolase activity
Sac_contig_627	[INTERPRO, BLASTED, MAPPED]	FAS-associated factor 2	1563	15	3.08014e-13	41.34	5	C:GO:0005737; C:GO:0005783; C:GO:0005811; C:GO:0016020; C:GO:0016021	C:cytoplasm; C:endoplasmic reticulum; C:lipid droplet; C:membrane; C:integral component of membrane			IPR001012 (PFAM); PF14555 (PFAM); G3DSA:1.10.8.10 (GENE3D); G3DSA:3.40.30.10 (GENE3D); PTHR23322 (PANTHER); cd14273 (CDD); IPR036249 (SUPERFAMILY); IPR029071 (SUPERFAMILY)	F:GO:0005515	F:protein binding
Sac_contig_628	[INTERPRO, BLASTED, MAPPED, ANNOTATED]	transmembrane protein 94 isoform X3	4255	15	3.81525e-18	76.89	2	F:GO:0000166; C:GO:0016021	F:nucleotide binding; C:integral component of membrane			IPR039720 (PANTHER)	no GO terms	no GO terms
Sac_contig_629	[INTERPRO, BLASTED, MAPPED, ANNOTATED]	ubiquitin-conjugating enzyme E2 D2-like isoform X1	1800	15	2.83675e-59	84.68	2	F:GO:0005524; F:GO:0016740	F:ATP binding; F:transferase activity			SM00212 (SMART); IPR000608 (PFAM); IPR016135 (G3DSA:3.10.110.GENE3D); PTHR24068:SF79 (PANTHER); PTHR24068 (PANTHER); IPR000608 (PROSITE_PROFILES); IPR000608 (CDD); IPR016135 (SUPERFAMILY)	no GO terms	no GO terms
Sac_contig_630	[INTERPRO, BLASTED, MAPPED, ANNOTATED]	Cullin-1	4133	15	1.83692e-180	60.71	11	C:GO:0005654; P:GO:0006513; P:GO:0006915; P:GO:0008283; P:GO:0009887; P:GO:0016032; C:GO:0019005; P:GO:0031146; F:GO:0031625; F:GO:0061630; C:GO:1990452	C:nucleoplasm; P:protein monoubiquitination; P:apoptotic process; P:cell population proliferation; P:animal organ morphogenesis; P:viral process; C:SCF ubiquitin ligase complex; P:SCF-dependent proteasomal ubiquitin-dependent protein catabolic process; F:ubiquitin protein ligase binding; F:ubiquitin protein ligase activity; C:Parkin-FBXW7-Cul1 ubiquitin ligase complex			IPR016158 (SMART); IPR019559 (SMART); G3DSA:1.20.1310.10 (GENE3D); G3DSA:1.20.1310.10 (GENE3D); G3DSA:1.20.1310.10 (GENE3D); G3DSA:1.20.1310.10 (GENE3D); IPR036388 (G3DSA:1.10.10.GENE3D); IPR019559 (PFAM); IPR001373 (PFAM); G3DSA:1.10.10.2620 (GENE3D); PTHR11932 (PANTHER); PTHR11932:SF81 (PANTHER); IPR016158 (PROSITE_PROFILES); IPR016159 (SUPERFAMILY); IPR036390 (SUPERFAMILY); IPR036317 (SUPERFAM…	P:GO:0006511; F:GO:0031625	P:ubiquitin-dependent protein catabolic process; F:ubiquitin protein ligase binding
Sac_contig_631	[INTERPRO, BLASTED, MAPPED, ANNOTATED]	zinc finger FYVE domain-containing protein 9 isoform X2	2753	15	3.90019e-24	50.81	3	C:GO:0043227; C:GO:0043229; C:GO:0044444	C:membrane-bounded organelle; C:intracellular organelle; C:cytoplasmic part			IPR000306 (SMART); IPR000306 (PFAM); IPR013083 (G3DSA:3.30.40.GENE3D); PTHR39490 (PANTHER); IPR017455 (PROSITE_PROFILES); cd15729 (CDD); IPR011011 (SUPERFAMILY)	F:GO:0046872	F:metal ion binding
Sac_contig_632	[INTERPRO, NO-BLAST]	---NA---	301									no IPS match	no IPS match	no IPS match
Sac_contig_633	[INTERPRO, BLASTED, MAPPED, ANNOTATED]	T-complex protein 1 subunit gamma	5071	15	0	78.03	5	F:GO:0005524; C:GO:0005737; P:GO:0006457; C:GO:0016021; F:GO:0051082	F:ATP binding; C:cytoplasm; P:protein folding; C:integral component of membrane; F:unfolded protein binding			IPR017998 (PRINTS); IPR002423 (PFAM); IPR027410 (G3DSA:3.30.260.GENE3D); IPR012719 (TIGRFAM); IPR027413 (G3DSA:1.10.560.GENE3D); IPR027409 (G3DSA:3.50.7.GENE3D); mobidb-lite (MOBIDB_LITE); mobidb-lite (MOBIDB_LITE); PTHR11353 (PANTHER); PTHR11353:SF24 (PANTHER); IPR012719 (CDD); IPR027413 (SUPERFAMILY); IPR027410 (SUPERFAMILY); IPR027409 (SUPERFAMILY)	F:GO:0005524; P:GO:0006457; F:GO:0051082	F:ATP binding; P:protein folding; F:unfolded protein binding
Sac_contig_634	[INTERPRO, NO-BLAST]	---NA---	444									no IPS match	no IPS match	no IPS match
Sac_contig_635	[INTERPRO, NO-BLAST]	---NA---	1116									no IPS match	no IPS match	no IPS match
Sac_contig_636	[INTERPRO, BLASTED, MAPPED]	fibrinogen-like protein 1	1496	15	4.90362e-48	49.1	2	C:GO:0016020; C:GO:0016021	C:membrane; C:integral component of membrane			IPR002181 (SMART); IPR014716 (G3DSA:3.90.215.GENE3D); IPR002181 (PFAM); IPR014715 (G3DSA:4.10.530.GENE3D); IPR014716 (G3DSA:3.90.215.GENE3D); PTHR19143:SF334 (PANTHER); PTHR19143 (PANTHER); IPR002181 (PROSITE_PROFILES); IPR002181 (PROSITE_PROFILES); IPR036056 (SUPERFAMILY); IPR036056 (SUPERFAMILY)	no GO terms	no GO terms
Sac_contig_637	[INTERPRO, BLASTED, MAPPED, ANNOTATED]	histone H3.1-like	1330	15	2.11779e-79	97.86	4	C:GO:0000786; F:GO:0003677; C:GO:0005634; F:GO:0046982	C:nucleosome; F:DNA binding; C:nucleus; F:protein heterodimerization activity			IPR000164 (PRINTS); IPR000164 (SMART); IPR009072 (G3DSA:1.10.20.GENE3D); IPR007125 (PFAM); mobidb-lite (MOBIDB_LITE); IPR000164 (PANTHER); PTHR11426:SF163 (PANTHER); IPR009072 (SUPERFAMILY)	C:GO:0000786; F:GO:0003677; F:GO:0046982	C:nucleosome; F:DNA binding; F:protein heterodimerization activity
Sac_contig_638	[INTERPRO, BLASTED, MAPPED, ANNOTATED]	LOC398558 protein	5273	15	3.32967e-157	71.82	3	F:GO:0030515; C:GO:0031428; C:GO:0032040	F:snoRNA binding; C:box C/D snoRNP complex; C:small-subunit processome			IPR012976 (SMART); IPR029012 (G3DSA:1.10.287.GENE3D); IPR002687 (PFAM); G3DSA:1.10.246.90 (GENE3D); G3DSA:1.10.150.460 (GENE3D); IPR012974 (PFAM); mobidb-lite (MOBIDB_LITE); mobidb-lite (MOBIDB_LITE); mobidb-lite (MOBIDB_LITE); PTHR10894:SF1 (PANTHER); PTHR10894 (PANTHER); IPR002687 (PROSITE_PROFILES); IPR036070 (SUPERFAMILY)	no GO terms	no GO terms
Sac_contig_639	[INTERPRO, NO-BLAST]	---NA---	340									no IPS match	no IPS match	no IPS match
Sac_contig_640	[INTERPRO, BLASTED, MAPPED, ANNOTATED]	Brefeldin A-inhibited guanine nucleotide-exchange protein 1	6492	15	0	57	4	F:GO:0005086; C:GO:0005802; P:GO:0016192; P:GO:0032012	F:ARF guanyl-nucleotide exchange factor activity; C:trans-Golgi network; P:vesicle-mediated transport; P:regulation of ARF protein signal transduction			IPR000904 (SMART); IPR000904 (PFAM); G3DSA:1.10.220.20 (GENE3D); IPR023394 (G3DSA:1.10.1000.GENE3D); IPR015403 (PFAM); IPR032691 (PFAM); PTHR10663 (PANTHER); IPR000904 (PROSITE_PROFILES); IPR000904 (CDD); IPR035999 (SUPERFAMILY); IPR016024 (SUPERFAMILY)	F:GO:0005086; P:GO:0032012	F:ARF guanyl-nucleotide exchange factor activity; P:regulation of ARF protein signal transduction
Sac_contig_641	[INTERPRO, NO-BLAST]	---NA---	221									no IPS match	no IPS match	no IPS match
Sac_contig_642	[INTERPRO, BLASTED, MAPPED, ANNOTATED]	eukaryotic translation initiation factor 3 subunit E	5210	15	8.31602e-75	58.84	7	P:GO:0000398; P:GO:0001732; F:GO:0003743; C:GO:0005634; C:GO:0016282; C:GO:0033290; C:GO:0071540	P:mRNA splicing, via spliceosome; P:formation of cytoplasmic translation initiation complex; F:translation initiation factor activity; C:nucleus; C:eukaryotic 43S preinitiation complex; C:eukaryotic 48S preinitiation complex; C:eukaryotic translation initiation factor 3 complex, eIF3e			IPR019010 (SMART); IPR016650 (PIRSF); IPR019010 (PFAM); IPR016650 (PANTHER)	F:GO:0003743; C:GO:0005737; C:GO:0005852	F:translation initiation factor activity; C:cytoplasm; C:eukaryotic translation initiation factor 3 complex
Sac_contig_643	[INTERPRO, BLASTED, MAPPED, ANNOTATED]	predicted protein	3173	15	0	71.18	7	F:GO:0003746; F:GO:0003924; F:GO:0005525; C:GO:0005829; P:GO:0006414; F:GO:0043022; C:GO:1990904	F:translation elongation factor activity; F:GTPase activity; F:GTP binding; C:cytosol; P:translational elongation; F:ribosome binding; C:ribonucleoprotein complex	EC:3.6.1.15	Nucleoside-triphosphate phosphatase	IPR000795 (PRINTS); IPR005517 (SMART); IPR000640 (SMART); G3DSA:3.30.70.240 (GENE3D); IPR005225 (TIGRFAM); G3DSA:3.40.50.300 (GENE3D); IPR005517 (PFAM); IPR000640 (PFAM); G3DSA:3.30.70.870 (GENE3D); G3DSA:3.90.1430.10 (GENE3D); IPR000795 (PFAM); IPR041095 (PFAM); G3DSA:2.40.30.10 (GENE3D); IPR014721 (G3DSA:3.30.230.GENE3D); PTHR42908:SF10 (PANTHER); PTHR42908 (PANTHER); IPR000795 (PROSITE_PROFILE…	F:GO:0003924; F:GO:0005525	F:GTPase activity; F:GTP binding
Sac_contig_644	[INTERPRO, NO-BLAST]	---NA---	429									no IPS match	no IPS match	no IPS match
Sac_contig_645	[INTERPRO, BLASTED]	heat shock 70 kDa protein 12A-like	6952	15	0	70.32						G3DSA:3.30.420.40 (GENE3D); G3DSA:3.30.420.40 (GENE3D); G3DSA:3.90.640.10 (GENE3D); mobidb-lite (MOBIDB_LITE); PTHR14187:SF75 (PANTHER); PTHR14187 (PANTHER); SSF53067 (SUPERFAMILY); SSF53067 (SUPERFAMILY)	no GO terms	no GO terms
Sac_contig_646	[INTERPRO, BLASTED, MAPPED, ANNOTATED]	1-phosphatidylinositol 4,5-bisphosphate phosphodiesterase classes I and II-like	3793	15	0	62.38	8	F:GO:0004435; F:GO:0005509; C:GO:0005623; P:GO:0007223; P:GO:0016042; P:GO:0032959; P:GO:0048015; P:GO:0051209	F:phosphatidylinositol phospholipase C activity; F:calcium ion binding; C:cell; P:Wnt signaling pathway, calcium modulating pathway; P:lipid catabolic process; P:inositol trisphosphate biosynthetic process; P:phosphatidylinositol-mediated signaling; P:release of sequestered calcium ion into cytosol	EC:3.1.4.3; EC:3.1.4.11	Phospholipase C; Phosphoinositide phospholipase C	IPR001192 (PRINTS); IPR000909 (SMART); IPR001711 (SMART); IPR000008 (SMART); IPR001711 (PFAM); G3DSA:1.10.238.10 (GENE3D); IPR000909 (PFAM); IPR035892 (G3DSA:2.60.40.GENE3D); G3DSA:2.30.29.240 (GENE3D); IPR017946 (G3DSA:3.20.20.GENE3D); IPR016280 (PIRSF); IPR037862 (PFAM); mobidb-lite (MOBIDB_LITE); mobidb-lite (MOBIDB_LITE); PTHR10336:SF106 (PANTHER); IPR001192 (PANTHER); IPR000008 (PROSITE_PROF…	F:GO:0004435; F:GO:0005509; P:GO:0006629; P:GO:0007165; F:GO:0008081; P:GO:0035556	F:phosphatidylinositol phospholipase C activity; F:calcium ion binding; P:lipid metabolic process; P:signal transduction; F:phosphoric diester hydrolase activity; P:intracellular signal transduction
Sac_contig_647	[INTERPRO, NO-BLAST]	---NA---	6990									IPR011990 (G3DSA:1.25.40.GENE3D); IPR039226 (PANTHER); IPR013026 (PROSITE_PROFILES); IPR013026 (PROSITE_PROFILES); IPR011990 (SUPERFAMILY); SSF81901 (SUPERFAMILY)	F:GO:0005515; P:GO:0006401; C:GO:0055087	F:protein binding; P:RNA catabolic process; C:Ski complex
Sac_contig_648	[INTERPRO, BLASTED, MAPPED, ANNOTATED]	5'-3' exoribonuclease 2 homolog	3095	15	0	60.08	6	F:GO:0003676; F:GO:0004534; C:GO:0005634; P:GO:0006397; F:GO:0008270; P:GO:0090503	F:nucleic acid binding; F:5'-3' exoribonuclease activity; C:nucleus; P:mRNA processing; F:zinc ion binding; P:RNA phosphodiester bond hydrolysis, exonucleolytic	EC:3.1.13; EC:3.1.15	Acting on ester bonds; Acting on ester bonds	IPR041412 (PFAM); G3DSA:3.40.50.12390 (GENE3D); IPR004859 (PFAM); G3DSA:3.30.110.100 (GENE3D); IPR017151 (PIRSF); mobidb-lite (MOBIDB_LITE); mobidb-lite (MOBIDB_LITE); mobidb-lite (MOBIDB_LITE); IPR027073 (PANTHER)	F:GO:0003676; F:GO:0004527; F:GO:0004534; C:GO:0005634; P:GO:0006139	F:nucleic acid binding; F:exonuclease activity; F:5'-3' exoribonuclease activity; C:nucleus; P:nucleobase-containing compound metabolic process
Sac_contig_649	[INTERPRO, BLASTED, MAPPED, ANNOTATED]	multidrug resistance-associated protein 1 isoform X1	4475	15	0	58.44	4	F:GO:0005524; C:GO:0016021; F:GO:0042626; P:GO:0055085	F:ATP binding; C:integral component of membrane; F:ATPase-coupled transmembrane transporter activity; P:transmembrane transport	EC:3.6.1.3; EC:3.6.1.15	Adenosinetriphosphatase; Nucleoside-triphosphate phosphatase	IPR003593 (SMART); G3DSA:3.40.50.300 (GENE3D); IPR036640 (G3DSA:1.20.1560.GENE3D); IPR036640 (G3DSA:1.20.1560.GENE3D); IPR003439 (PFAM); IPR011527 (PFAM); IPR003439 (PFAM); G3DSA:3.40.50.300 (GENE3D); PTHR24223:SF340 (PANTHER); PTHR24223 (PANTHER); IPR003439 (PROSITE_PROFILES); IPR003439 (PROSITE_PROFILES); IPR011527 (PROSITE_PROFILES); IPR011527 (PROSITE_PROFILES); cd03250 (CDD); cd03244 (CDD); …	F:GO:0005524; C:GO:0016021; F:GO:0016887; F:GO:0042626; P:GO:0055085	F:ATP binding; C:integral component of membrane; F:ATPase activity; F:ATPase-coupled transmembrane transporter activity; P:transmembrane transport
Sac_contig_650	[INTERPRO, BLASTED, MAPPED, ANNOTATED]	cytosolic non-specific dipeptidase	5768	15	2.25093e-158	69.01	4	P:GO:0006508; F:GO:0008237; F:GO:0016805; F:GO:0046872	P:proteolysis; F:metallopeptidase activity; F:dipeptidase activity; F:metal ion binding	EC:3.4.13	Acting on peptide bonds (peptidases)	G3DSA:3.30.70.360 (GENE3D); IPR002933 (PFAM); G3DSA:3.40.630.10 (GENE3D); IPR011650 (PFAM); PTHR43270 (PANTHER); PTHR43270:SF2 (PANTHER); IPR017153 (CDD); SSF53187 (SUPERFAMILY)	F:GO:0016787; F:GO:0016805	F:hydrolase activity; F:dipeptidase activity
Sac_contig_651	[INTERPRO, NO-BLAST]	---NA---	218									no IPS match	no IPS match	no IPS match
Sac_contig_652	[INTERPRO, BLASTED, MAPPED, ANNOTATED]	probable phospholipid-transporting ATPase IF isoform X2	15265	15	0	60.02	5	F:GO:0000287; F:GO:0005524; C:GO:0016021; P:GO:0045332; F:GO:0140326	F:magnesium ion binding; F:ATP binding; C:integral component of membrane; P:phospholipid translocation; F:ATPase-coupled intramembrane lipid transporter activity	EC:3.6.1.3; EC:3.6.3.1; EC:3.6.1.15	Adenosinetriphosphatase; Phospholipid-translocating ATPase; Nucleoside-triphosphate phosphatase	PR00119 (PRINTS); G3DSA:2.70.150.10 (GENE3D); IPR023214 (G3DSA:3.40.50.GENE3D); PF00702 (PFAM); IPR001757 (TIGRFAM); IPR023299 (G3DSA:3.40.1110.GENE3D); IPR032631 (PFAM); IPR006539 (TIGRFAM); PF13246 (PFAM); IPR032630 (PFAM); PTHR24092:SF68 (PANTHER); IPR006539 (PANTHER); cd02073 (CDD); IPR008250 (SUPERFAMILY); IPR023298 (SUPERFAMILY); IPR023299 (SUPERFAMILY); IPR036412 (SUPERFAMILY)	F:GO:0000166; F:GO:0000287; F:GO:0005524; P:GO:0015914; C:GO:0016021; F:GO:0140326	F:nucleotide binding; F:magnesium ion binding; F:ATP binding; P:phospholipid transport; C:integral component of membrane; F:ATPase-coupled intramembrane lipid transporter activity
Sac_contig_653	[INTERPRO, BLASTED, MAPPED, ANNOTATED]	actin-related protein 2 isoform X2	2441	15	0	88.42	33	F:GO:0005200; F:GO:0005524; C:GO:0005634; C:GO:0005829; C:GO:0005885; P:GO:0007163; P:GO:0008356; C:GO:0014069; P:GO:0016344; P:GO:0016482; C:GO:0030027; C:GO:0030478; P:GO:0033206; P:GO:0034314; C:GO:0035578; C:GO:0035861; P:GO:0035902; P:GO:0035984; P:GO:0038096; P:GO:0043312; P:GO:0045471; P:GO:0045944; P:GO:0048013; F:GO:0051015; P:GO:0051653; P:GO:0060271; P:GO:0061003; P:GO:0061024; C:GO:00…	F:structural constituent of cytoskeleton; F:ATP binding; C:nucleus; C:cytosol; C:Arp2/3 protein complex; P:establishment or maintenance of cell polarity; P:asymmetric cell division; C:postsynaptic density; P:meiotic chromosome movement towards spindle pole; P:cytosolic transport; C:lamellipodium; C:actin cap; P:meiotic cytokinesis; P:Arp2/3 complex-mediated actin nucleation; C:azurophil granule l…			IPR004000 (PRINTS); IPR004000 (SMART); IPR004000 (PFAM); G3DSA:3.30.420.40 (GENE3D); G3DSA:3.90.640.10 (GENE3D); G3DSA:3.30.420.40 (GENE3D); IPR004000 (PANTHER); IPR027306 (PTHR11937:PANTHER); cd00012 (CDD); SSF53067 (SUPERFAMILY); SSF53067 (SUPERFAMILY)	F:GO:0005524; C:GO:0005856; C:GO:0005885; P:GO:0007015; P:GO:0034314	F:ATP binding; C:cytoskeleton; C:Arp2/3 protein complex; P:actin filament organization; P:Arp2/3 complex-mediated actin nucleation
Sac_contig_654	[INTERPRO, BLASTED, MAPPED, ANNOTATED]	MFS transporter	1466	15	4.22913e-09	57.27	6	P:GO:0008643; C:GO:0016021; F:GO:0022857; F:GO:0032440; P:GO:0055085; P:GO:0055114	P:carbohydrate transport; C:integral component of membrane; F:transmembrane transporter activity; F:2-alkenal reductase [NAD(P)] activity; P:transmembrane transport; P:oxidation-reduction process	EC:1.3.1.74	2-alkenal reductase (NAD(P)(+))	IPR003663 (PRINTS); IPR005828 (PFAM); G3DSA:1.20.1250.20 (GENE3D); G3DSA:1.20.1250.20 (GENE3D); PTHR23500 (PANTHER); PTHR23500:SF97 (PANTHER); IPR020846 (PROSITE_PROFILES); IPR020846 (CDD); IPR036259 (SUPERFAMILY)	C:GO:0016020; C:GO:0016021; F:GO:0022857; P:GO:0055085	C:membrane; C:integral component of membrane; F:transmembrane transporter activity; P:transmembrane transport
Sac_contig_655	[INTERPRO, BLASTED, MAPPED, ANNOTATED]	tubulin alpha-1 chain-like	5116	15	0	84.45	7	F:GO:0003924; F:GO:0005200; F:GO:0005525; C:GO:0005737; C:GO:0005874; P:GO:0007010; P:GO:0007017	F:GTPase activity; F:structural constituent of cytoskeleton; F:GTP binding; C:cytoplasm; C:microtubule; P:cytoskeleton organization; P:microtubule-based process	EC:3.6.1.15	Nucleoside-triphosphate phosphatase	IPR002452 (PRINTS); IPR000217 (PRINTS); IPR003008 (SMART); IPR018316 (SMART); IPR037103 (G3DSA:3.30.1330.GENE3D); IPR023123 (G3DSA:1.10.287.GENE3D); IPR036525 (G3DSA:3.40.50.GENE3D); IPR018316 (PFAM); IPR003008 (PFAM); IPR000217 (PANTHER); PTHR11588:SF248 (PANTHER); cd02186 (CDD); IPR036525 (SUPERFAMILY); IPR008280 (SUPERFAMILY)	F:GO:0003924; F:GO:0005200; F:GO:0005525; C:GO:0005874; P:GO:0007017	F:GTPase activity; F:structural constituent of cytoskeleton; F:GTP binding; C:microtubule; P:microtubule-based process
Sac_contig_656	[INTERPRO, BLASTED, MAPPED, ANNOTATED]	solute carrier family 25 member 38	3682	15	2.21519e-52	59.91	5	C:GO:0005743; F:GO:0015187; C:GO:0016021; P:GO:0030218; P:GO:1904983	C:mitochondrial inner membrane; F:glycine transmembrane transporter activity; C:integral component of membrane; P:erythrocyte differentiation; P:glycine import into mitochondrion			IPR002067 (PRINTS); IPR018108 (PFAM); IPR023395 (G3DSA:1.50.40.GENE3D); PTHR24089:SF107 (PANTHER); IPR040062 (PANTHER); IPR018108 (PROSITE_PROFILES); IPR018108 (PROSITE_PROFILES); IPR018108 (PROSITE_PROFILES); IPR023395 (SUPERFAMILY)	F:GO:0022857; P:GO:0055085	F:transmembrane transporter activity; P:transmembrane transport
Sac_contig_657	[INTERPRO, BLASTED, MAPPED]	PREDICTED: uncharacterized protein C05D11.1-like	5081	15	1.04337e-135	50.05	3	F:GO:0003824; P:GO:0006508; F:GO:0046872	F:catalytic activity; P:proteolysis; F:metal ion binding			G3DSA:3.30.830.10 (GENE3D); G3DSA:3.30.830.10 (GENE3D); G3DSA:3.30.830.10 (GENE3D); PTHR43016 (PANTHER); PTHR43016:SF5 (PANTHER); IPR011249 (SUPERFAMILY); IPR011249 (SUPERFAMILY); IPR011249 (SUPERFAMILY); IPR011249 (SUPERFAMILY)	F:GO:0003824; F:GO:0046872	F:catalytic activity; F:metal ion binding
Sac_contig_658	[INTERPRO, NO-BLAST]	---NA---	2372									no IPS match	no IPS match	no IPS match
Sac_contig_659	[INTERPRO, BLASTED, MAPPED, ANNOTATED]	SPRY domain-containing SOCS box protein 2 isoform X1	2016	15	1.2111e-27	51.4	5	F:GO:0008171; F:GO:0008173; F:GO:0017069; P:GO:0032259; P:GO:0040031	F:O-methyltransferase activity; F:RNA methyltransferase activity; F:snRNA binding; P:methylation; P:snRNA modification			G3DSA:3.40.50.150 (GENE3D); IPR025714 (PFAM); IPR010675 (PFAM); IPR039772 (PANTHER); IPR024160 (PROSITE_PROFILES); cd02440 (CDD); IPR029063 (SUPERFAMILY)	F:GO:0008168	F:methyltransferase activity
Sac_contig_660	[INTERPRO, BLASTED, MAPPED, ANNOTATED]	DNA-directed RNA polymerases I, II, and III subunit RPABC1	4216	15	4.05566e-110	89.4	10	F:GO:0001054; F:GO:0001055; F:GO:0001056; F:GO:0003677; C:GO:0005665; C:GO:0005666; C:GO:0005736; P:GO:0006360; P:GO:0006366; P:GO:0006383	F:RNA polymerase I activity; F:RNA polymerase II activity; F:RNA polymerase III activity; F:DNA binding; C:RNA polymerase II, core complex; C:RNA polymerase III complex; C:RNA polymerase I complex; P:transcription by RNA polymerase I; P:transcription by RNA polymerase II; P:transcription by RNA polymerase III	EC:2.7.7.6	DNA-directed RNA polymerase	IPR000904 (SMART); IPR033742 (PFAM); IPR000904 (PFAM); IPR011993 (G3DSA:2.30.29.GENE3D); IPR023394 (G3DSA:1.10.1000.GENE3D); G3DSA:1.10.220.20 (GENE3D); PTHR44190 (PANTHER); IPR000904 (PROSITE_PROFILES); IPR000904 (CDD); IPR035999 (SUPERFAMILY)	F:GO:0005086; P:GO:0032012	F:ARF guanyl-nucleotide exchange factor activity; P:regulation of ARF protein signal transduction
Sac_contig_661	[INTERPRO, BLASTED, MAPPED, ANNOTATED]	Septum formation protein Maf	640	15	4.4136e-38	59.99	2	C:GO:0005737; F:GO:0047429	C:cytoplasm; F:nucleoside-triphosphate diphosphatase activity	EC:3.6.1.19	Acting on acid anhydrides	IPR003697 (PFAM); IPR029001 (G3DSA:3.90.950.GENE3D); IPR003697 (PIRSF); IPR003697 (TIGRFAM); PTHR43213:SF5 (PANTHER); IPR003697 (PANTHER); IPR003697 (CDD); IPR029001 (SUPERFAMILY)	F:GO:0047429	F:nucleoside-triphosphate diphosphatase activity
Sac_contig_662	[INTERPRO, BLASTED, MAPPED, ANNOTATED]	protein HID1 isoform X2	2653	15	6.20203e-127	51.96	2	C:GO:0016020; C:GO:0031985	C:membrane; C:Golgi cisterna			PF09742 (PFAM); IPR026705 (PANTHER)	no GO terms	no GO terms
Sac_contig_663	[INTERPRO, NO-BLAST]	---NA---	1954									mobidb-lite (MOBIDB_LITE); mobidb-lite (MOBIDB_LITE); mobidb-lite (MOBIDB_LITE)	no GO terms	no GO terms
Sac_contig_664	[INTERPRO, BLASTED, MAPPED, ANNOTATED]	sister chromatid cohesion protein PDS5 homolog A isoform X1	4971	15	2.41586e-51	48.97	4	C:GO:0000785; C:GO:0005634; P:GO:0006281; P:GO:0007064	C:chromatin; C:nucleus; P:DNA repair; P:mitotic sister chromatid cohesion			IPR039776 (PANTHER); IPR016024 (SUPERFAMILY)	P:GO:0007064	P:mitotic sister chromatid cohesion
Sac_contig_665	[INTERPRO, BLASTED, MAPPED]	ubiquitin carboxyl-terminal hydrolase 8 isoform X1	4384	15	3.13461e-41	48.4	4	P:GO:0006511; P:GO:0016579; F:GO:0016787; F:GO:0036459	P:ubiquitin-dependent protein catabolic process; P:protein deubiquitination; F:hydrolase activity; F:thiol-dependent ubiquitinyl hydrolase activity			G3DSA:3.90.70.10 (GENE3D); IPR001394 (PFAM); PTHR44033 (PANTHER); PTHR44033:SF1 (PANTHER); IPR028889 (PROSITE_PROFILES); cd02674 (CDD); IPR038765 (SUPERFAMILY)	P:GO:0016579; F:GO:0036459	P:protein deubiquitination; F:thiol-dependent ubiquitinyl hydrolase activity
Sac_contig_666	[INTERPRO, NO-BLAST]	---NA---	385									mobidb-lite (MOBIDB_LITE)	no GO terms	no GO terms
Sac_contig_667	[INTERPRO, BLASTED, MAPPED, ANNOTATED]	L-galactose dehydrogenase-like	4615	15	2.57676e-80	62.82	3	C:GO:0005829; F:GO:0016491; P:GO:0055114	C:cytosol; F:oxidoreductase activity; P:oxidation-reduction process			IPR036812 (G3DSA:3.20.20.GENE3D); IPR023210 (PFAM); PTHR42686 (PANTHER); IPR023210 (CDD); IPR036812 (SUPERFAMILY)	no GO terms	no GO terms
Sac_contig_668	[INTERPRO, BLASTED, MAPPED, ANNOTATED]	translation elongation factor 1-alpha	4067	15	2.31876e-138	67.34	12	F:GO:0003746; F:GO:0003785; F:GO:0003924; F:GO:0005525; C:GO:0005829; C:GO:0005938; P:GO:0006414; P:GO:0010446; C:GO:0030027; C:GO:0030175; C:GO:0031143; P:GO:0051017	F:translation elongation factor activity; F:actin monomer binding; F:GTPase activity; F:GTP binding; C:cytosol; C:cell cortex; P:translational elongation; P:response to alkaline pH; C:lamellipodium; C:filopodium; C:pseudopodium; P:actin filament bundle assembly	EC:3.6.1.15	Nucleoside-triphosphate phosphatase	IPR000795 (PRINTS); G3DSA:3.40.50.300 (GENE3D); IPR000795 (PFAM); G3DSA:2.40.30.10 (GENE3D); IPR004160 (PFAM); G3DSA:2.40.30.10 (GENE3D); mobidb-lite (MOBIDB_LITE); PTHR23115 (PANTHER); PTHR23115:SF228 (PANTHER); IPR000795 (PROSITE_PROFILES); cd01883 (CDD); IPR009000 (SUPERFAMILY); IPR009001 (SUPERFAMILY); IPR027417 (SUPERFAMILY)	F:GO:0003924; F:GO:0005525	F:GTPase activity; F:GTP binding
Sac_contig_669	[INTERPRO, BLASTED, MAPPED, ANNOTATED]	gelsolin-like protein 2	1302	15	3.74755e-86	59.66	4	C:GO:0005737; C:GO:0005856; F:GO:0051015; P:GO:0051693	C:cytoplasm; C:cytoskeleton; F:actin filament binding; P:actin filament capping			IPR007122 (PRINTS); IPR007122 (SMART); IPR029006 (G3DSA:3.40.20.GENE3D); IPR029006 (G3DSA:3.40.20.GENE3D); IPR007123 (PFAM); IPR029006 (G3DSA:3.40.20.GENE3D); IPR007122 (PANTHER); PTHR11977:SF81 (PANTHER); cd11290 (CDD); SSF55753 (SUPERFAMILY); SSF55753 (SUPERFAMILY); IPR036180 (SUPERFAMILY)	F:GO:0051015	F:actin filament binding
[truncated: 25,247 more rows]
