# Supplementary material for: Data of de novo transcriptome assembly of the myxozoan parasite Tetracapsuloides bryosalmonae
Source: Data Brief. 2021 Feb 4;35:106831. doi: 10.1016/j.dib.2021.106831 (PMC7890133; doi:10.1016/j.dib.2021.106831)
Supplement: Supplementary file 2 — Quantitative expression levels of Tetracapsuloides bryosalmonae transcripts. List of all contigs sorted by TPM (transcripts per million) expression values. [file mmc2.xlsx]

## Sheet: Supplementary File 2
Supplementary File 2: Quantitative expression levels of T. bryosalmonae transcripts. List of all contigs sorted by TPM (transcripts per million) expression values.
SeqName	Description	Seq Length	TPM (Expression value)	RPKM	Unique gene reads	Total gene reads
Sac_contig_67	alpha-crystallin A chain-like	1017	31898	14603.9	1406485	1406611
Sac_contig_5	heat shock protein 70	2335	27342.3	12518.2	2767162	2768288
Sac_contig_360	polyubiquitin, putative	228	24305.6	11127.9	240287	240287
Sac_contig_20	heat shock protein 90	3351	23430.3	10727.2	3403910	3404413
Sac_contig_231	actin, cytoplasmic 1	2908	7315.39	3349.23	918837	922405
Sac_contig_25	Regulator of rDNA transcription protein 15	8356	5785.67	2648.87	2090718	2096242
Sac_contig_796	---NA---	678	5560.46	2545.76	163103	163467
Sac_contig_14441	tubulin beta chain	318	4518.91	2068.91	62156	62309
Sac_contig_674	---NA---	870	4466.37	2044.85	166536	168486
Sac_contig_117	---NA---	606	4356.76	1994.67	114479	114479
Sac_contig_4886	---NA---	317	4324.59	1979.94	51714	59442
Sac_contig_230	dnaJ homolog subfamily A member 4 isoform X1	1712	4034.39	1847.07	299458	299482
Sac_contig_637	histone H3.1-like	1330	3837.44	1756.91	221301	221301
Sac_contig_228	---NA---	1382	3584.42	1641.06	210857	214791
Sac_contig_465	---NA---	905	3443.15	1576.39	134928	135112
Sac_contig_112	---NA---	5079	3371.15	1543.42	742053	742414
Sac_contig_635	---NA---	1116	3027	1385.86	146476	146476
Sac_contig_28	E3 ubiquitin-protein ligase HRD1	4770	2965.2	1357.57	612397	613285
Sac_contig_59	lamin	6123	2924.05	1338.73	773382	776316
Sac_contig_550	thioredoxin [	291	2816.19	1289.34	35534	35534
Sac_contig_432	---NA---	346	2815.05	1288.82	42228	42233
Sac_contig_457	Transcriptional activator protein Pur-alpha	1093	2764.49	1265.67	131016	131016
Sac_contig_1538	CD63 antigen	950	2494.51	1142.07	102754	102754
Sac_contig_1293	---NA---	504	2494.2	1141.93	54395	54507
Sac_contig_2173	---NA---	363	2417.2	1106.67	26591	38046
Sac_contig_145	Ornithine decarboxylase	2710	2416.64	1106.42	283969	283969
Sac_contig_189	alpha-actinin-1 isoform X3	2726	2370.37	1085.23	280177	280177
Sac_contig_260	---NA---	985	2328.16	1065.91	96625	99435
Sac_contig_1112	ADP-ribosylation factor 4-like	666	2159.58	988.728	62364	62364
Sac_contig_152	heat shock 70 kDa protein 4L isoform X2	6049	2130.89	975.592	558888	558901
Sac_contig_669	gelsolin-like protein 2	1302	2095.02	959.17	118274	118274
Sac_contig_2	phosphatidate phosphatase LPIN3	1110	2065.57	945.684	99414	99415
Sac_contig_153	calreticulin	1506	2012.93	921.587	131445	131445
Sac_contig_474	60S ribosomal protein L7	990	1901.11	870.392	81608	81608
Sac_contig_69	Stress-induced-phosphoprotein 1	6450	1896.02	868.058	530263	530263
Sac_contig_396	---NA---	968	1875.58	858.704	78723	78723
Sac_contig_2390	PREDICTED: uncharacterized protein LOC105439579	441	1826.03	836.018	33511	34917
Sac_contig_250	---NA---	1297	1815.91	831.382	102123	102123
Sac_contig_253	DNA-binding protein RFX2 isoform X2	2820	1807.59	827.575	221024	221024
Sac_contig_36	epidermal growth factor receptor kinase substrate 8 isoform X2	2879	1781.37	815.57	222366	222375
Sac_contig_134	14-3-3 protein theta	1224	1706.43	781.261	90564	90565
Sac_contig_82	calmodulin	665	1694.61	775.846	48863	48863
Sac_contig_331	thioredoxin reductase 1, cytoplasmic-like	2110	1677.62	768.07	153485	153485
Sac_contig_233	myosin-10 isoform X4	6106	1642.57	752.021	434880	434880
Sac_contig_1034	peptidyl-prolyl cis-trans isomerase-like	1747	1605.48	735.041	121614	121615
Sac_contig_462	vacuolar protein sorting-associated protein 26B-like	1568	1601.39	733.168	108876	108876
Sac_contig_339	voltage-dependent anion-selective channel protein 1	1170	1592.83	729.247	80806	80806
Sac_contig_63	---NA---	1149	1578.18	722.542	78232	78626
Sac_contig_186	G1/S-specific cyclin-D3 isoform X1	1782	1553.29	711.147	120019	120019
Sac_contig_118	60 kDa heat shock protein, mitochondrial-like	4282	1514.07	693.191	280534	281114
Sac_contig_256	peptidyl-prolyl cis-trans isomerase G	3691	1511.63	692.073	241922	241924
Sac_contig_243	DNA-directed RNA polymerase II subunit RPB3	4312	1469.29	672.689	274711	274711
Sac_contig_874	Universal stress protein A-like protein	1998	1435.64	657.281	124369	124374
Sac_contig_622	---NA---	645	1430.85	655.091	39963	40017
Sac_contig_517	gamma-tubulin complex component 2	3362	1398.88	640.454	203828	203924
Sac_contig_668	translation elongation factor 1-alpha	4067	1394.71	638.545	245951	245951
Sac_contig_40	peptidyl-prolyl cis-trans isomerase FKBP4 isoform X2	10092	1371.08	627.727	599971	599972
Sac_contig_107	cysteine dioxygenase type 1	982	1350.84	618.457	57518	57518
Sac_contig_1315	aly/REF export factor 2	779	1340.48	613.715	45278	45278
Sac_contig_47	titin isoform X1	2456	1290.39	590.785	137417	137417
Sac_contig_503	muscle-specific protein 20 isoform X1	769	1275.95	584.17	42517	42545
Sac_contig_376	glutamine synthetase-like	1311	1249.31	571.975	71017	71017
Sac_contig_725	Polyadenylate-binding protein 1	4044	1247.96	571.359	218828	218828
Sac_contig_113	tubulin beta chain-like	2359	1222.72	559.803	125068	125068
Sac_contig_2396	tyrosine-protein kinase CSK isoform X2	495	1222.04	559.492	26218	26229
Sac_contig_519	neurogenic locus notch homolog protein 2-like isoform X2	841	1206.28	552.275	42934	43988
Sac_contig_439	---NA---	1325	1204.88	551.635	69223	69223
Sac_contig_2880	snare-like superfamily protein isoform 2	893	1182.32	541.304	45780	45780
Sac_contig_795	---NA---	595	1158.14	530.232	29420	29879
Sac_contig_997	---NA---	887	1158.05	530.193	44539	44539
Sac_contig_252	arginase-1 isoform X1	1950	1153.32	528.03	97516	97516
Sac_contig_1721	---NA---	510	1140.02	521.939	23632	25210
Sac_contig_1277	DNA replication licensing factor MCM3-like	3583	1139.81	521.843	177062	177080
Sac_contig_1697	---NA---	681	1130.61	517.632	33377	33385
Sac_contig_528	Molybdenum cofactor synthesis protein cinnamon	4400	1118.7	512.177	213430	213430
Sac_contig_1028	tyrosine-protein kinase CSK-like	1053	1118.18	511.939	51049	51054
Sac_contig_191	GTP-binding nuclear protein Ran	1251	1111.01	508.657	60265	60265
Sac_contig_1159	ras-like GTP-binding protein Rho1	2264	1109.05	507.758	108872	108872
Sac_contig_124	glucose-regulated protein	6279	1108.39	507.456	301764	301767
Sac_contig_2369	RNA-binding protein 8A-like	568	1101.49	504.297	27128	27128
Sac_contig_197	Ribosomal protein L4/L1 family	1253	1100.77	503.969	59805	59805
Sac_contig_1202	spliceosome RNA helicase Ddx39b	4388	1099.15	503.228	208434	209129
Sac_contig_1401	DNA-binding protein RFX7-like isoform X1	1793	1098.3	502.839	85387	85387
Sac_contig_765	---NA---	804	1086.16	497.278	37865	37865
Sac_contig_685	dnaJ homolog subfamily B member 4 isoform X1	3189	1079.58	494.267	149278	149279
Sac_contig_798	---NA---	1163	1066.66	488.35	53789	53789
Sac_contig_1181	cyclin-A2	1202	1050.75	481.069	54764	54764
Sac_contig_248	puromycin-sensitive aminopeptidase	2706	1050.67	481.029	123277	123277
Sac_contig_394	T-complex protein 1 subunit zeta	2054	1044.96	478.418	93066	93066
Sac_contig_1099	eukaryotic initiation factor 4A	1451	1044.96	478.416	65744	65744
Sac_contig_158	T-complex protein 1 subunit theta	1765	1035.4	474.042	79239	79240
Sac_contig_553	cyclin B	2448	1031.15	472.095	109452	109452
Sac_contig_807	Tetraspanin-4	886	1028.69	470.966	39519	39519
Sac_contig_437	26S protease regulatory subunit 7	1517	1027.94	470.625	67615	67615
Sac_contig_1157	senescence-specific cysteine protease SAG39-like	822	1019.98	466.979	36204	36354
Sac_contig_1039	malate dehydrogenase, mitochondrial	988	1011.02	462.88	41849	43312
Sac_contig_1726	---NA---	464	1001.99	458.742	20146	20159
Sac_contig_1292	40S ribosomal protein S18	521	985.809	451.336	22270	22270
Sac_contig_1903	39S ribosomal protein L11, mitochondrial-like	739	968.135	443.244	31022	31022
Sac_contig_41	tubulin beta-1 chain	6829	940.384	430.538	277277	278453
Sac_contig_303	mitotic-spindle organizing protein 1	2381	928.582	425.135	95861	95867
Sac_contig_899	ras-related protein Rab-10-like	638	925.509	423.728	25603	25603
Sac_contig_1285	heterogeneous nuclear ribonucleoprotein A/B isoform X2	1607	917.773	420.186	63950	63950
Sac_contig_1225	---NA---	401	911.409	417.273	11738	15847
Sac_contig_1198	protein disulfide-isomerase domain protein	1936	909.655	416.47	76361	76361
Sac_contig_911	V-type proton ATPase subunit B	3079	906.135	414.858	119919	120974
Sac_contig_534	phosphomevalonate kinase	1608	899.503	411.822	55578	62716
Sac_contig_345	Mismatch repair endonuclease PMS2	2589	899.259	411.71	100950	100950
Sac_contig_494	MYC associated factor X	446	899.136	411.654	16945	17388
Sac_contig_146	T-complex protein 1 subunit eta	1824	889.546	407.263	70352	70353
Sac_contig_222	aminopeptidase O-like	8934	887.217	406.197	343686	343689
Sac_contig_57	T-complex protein 1 subunit epsilon	2395	884.145	404.79	91816	91816
Sac_contig_580	---NA---	2117	880.468	403.107	80821	80821
Sac_contig_378	60S ribosomal protein L7a	2923	880.115	402.945	111538	111547
Sac_contig_337	protein disulfide-isomerase-like	1944	879.207	402.529	74110	74110
Sac_contig_825	ras family-domain-containing protein	416	875.496	400.831	15755	15792
Sac_contig_624	glycylpeptide N-tetradecanoyltransferase 2-like	1889	873.599	399.962	71548	71554
Sac_contig_744	---NA---	1662	865.046	396.046	62339	62339
Sac_contig_276	predicted protein	2160	863.923	395.532	80913	80913
Sac_contig_942	succinyl-CoA ligase [GDP-forming] subunit beta, mitochondrial-like	2645	857.593	392.634	98355	98355
Sac_contig_2724	mago nashi protein	538	843.89	386.36	19686	19686
Sac_contig_1382	protein max isoform X2	455	840.497	384.807	16071	16582
Sac_contig_521	zinc transporter ZIP10	4870	837.053	383.23	176631	176755
Sac_contig_1174	60S ribosomal protein L36	491	827.252	378.743	17612	17612
Sac_contig_217	serine hydroxymethyltransferase, mitochondrial-like	6224	825.192	377.8	222688	222697
Sac_contig_908	60S ribosomal protein L26	656	822.453	376.546	23394	23394
Sac_contig_299	eukaryotic translation initiation factor 2 subunit 3	3070	819.245	375.077	109054	109054
Sac_contig_871	Bromodomain-containing protein 4	2396	818.37	374.677	84835	85021
Sac_contig_611	14-3-3 protein	1979	813.302	372.356	69789	69789
Sac_contig_2414	---NA---	475	810.254	370.961	16644	16688
Sac_contig_655	tubulin alpha-1 chain-like	5116	809.187	370.472	179502	179502
Sac_contig_1580	---NA---	1066	796.68	364.746	36824	36824
Sac_contig_802	DNA replication licensing factor MCM7 isoform X1	4154	794.509	363.752	142782	143105
Sac_contig_1175	---NA---	891	793.658	363.362	30518	30662
Sac_contig_1012	SCO-spondin isoform X33	2290	792.34	362.759	78659	78675
Sac_contig_1080	40S ribosomal protein S4	1570	790.434	361.886	53781	53809
Sac_contig_536	ubiquitin fusion degradation protein 1 homolog	8485	784.934	359.368	288785	288785
Sac_contig_18	glycogen synthase kinase-3 beta isoform X3	4918	781.403	357.752	166625	166630
Sac_contig_23	neuroendocrine convertase 1-like	4810	778.45	356.4	162355	162355
Sac_contig_2098	eukaryotic initiation factor 4A-III	1406	776.8	355.644	47356	47357
Sac_contig_267	---NA---	2063	775.144	354.886	69338	69338
Sac_contig_10	---NA---	1348	772.481	353.667	45151	45151
Sac_contig_187	tubulin alpha-1 chain-like	5868	771.119	353.043	196088	196201
Sac_contig_847	---NA---	384	766.655	351	12403	12765
Sac_contig_60	ATP-binding cassette sub-family A member 12	17515	766.346	350.858	581981	582002
Sac_contig_14	poly(A) polymerase gamma isoform X4	1859	764.357	349.948	61612	61612
Sac_contig_412	40S ribosomal protein S7-like	1264	763.624	349.612	41851	41852
Sac_contig_32	calcium-regulated heat stable protein 1-like	3530	761.86	348.804	116611	116611
Sac_contig_1015	collagen alpha-1(XII) chain	1346	758.517	347.274	44230	44269
Sac_contig_199	gamma-glutamyltranspeptidase 1-like	2408	757.871	346.978	79130	79130
Sac_contig_1689	Regulator of G-protein signaling 12	894	747.836	342.383	26721	28989
Sac_contig_1430	60S ribosomal protein L24	774	740.271	338.92	24844	24844
Sac_contig_995	60S acidic ribosomal protein P1	645	738.246	337.993	21607	21607
Sac_contig_22	acidic leucine-rich nuclear phosphoprotein 32 family member B-like	1196	735.828	336.886	38159	38159
Sac_contig_855	dual specificity tyrosine-phosphorylation-regulated kinase 1A-like isoform X3	2137	734.327	336.199	68043	68043
Sac_contig_490	predicted protein	2109	731.675	334.985	66902	66909
Sac_contig_2047	26S protease regulatory subunit 8	1347	731.004	334.678	42695	42695
Sac_contig_985	GTPase HRas	337	730.205	334.312	10663	10670
Sac_contig_292	chromodomain-helicase-DNA-binding protein 1 isoform X2	9489	728.445	333.506	299713	299714
Sac_contig_430	---NA---	1354	721.808	330.467	42377	42377
Sac_contig_1958	Ribose-5-phosphate isomerase	2184	718.841	329.109	68059	68073
Sac_contig_1029	AP-1 complex subunit gamma-1	3135	715.739	327.688	97293	97293
Sac_contig_1620	---NA---	548	714.271	327.016	16969	16972
Sac_contig_1602	tubulin beta-1 chain	2807	714.081	326.93	86020	86912
Sac_contig_598	---NA---	1264	703.121	321.912	38247	38536
Sac_contig_1415	T-complex protein 1 subunit beta	2280	700.135	320.545	69216	69216
Sac_contig_460	gamma-enolase isoform X1	2285	695.384	318.369	68897	68897
Sac_contig_19	AP-2 complex subunit alpha-2 isoform X2	7282	694.497	317.964	217838	219286
Sac_contig_1988	60S ribosomal protein L15	854	690.774	316.259	25579	25579
Sac_contig_643	predicted protein	3173	687.92	314.952	94645	94645
Sac_contig_407	Glycine--tRNA ligase	4733	681.985	312.235	139959	139959
Sac_contig_3141	U1 small nuclear ribonucleoprotein 70 kDa	1139	681.96	312.223	33680	33680
Sac_contig_1160	60S ribosomal protein L5	1262	681.154	311.855	37273	37273
Sac_contig_83	ATP synthase subunit d, mitochondrial	705	678.24	310.52	20733	20733
Sac_contig_682	matrix metalloproteinase-25-like	2117	675.813	309.409	62035	62035
Sac_contig_261	cell division control protein 45 homolog	6542	675.633	309.327	191586	191651
Sac_contig_3744	40S ribosomal protein S27	482	670.828	307.127	14020	14020
Sac_contig_507	NGFI-A-binding -like protein	2912	669.642	306.584	84551	84552
Sac_contig_352	Ribosomal protein S6 kinase beta-1	2300	669.48	306.51	66766	66766
Sac_contig_1425	4-hydroxybenzoate polyprenyltransferase, mitochondrial	4171	668.327	305.982	120870	120870
Sac_contig_298	rho GDP-dissociation inhibitor 1	1525	666.535	305.161	43978	44074
Sac_contig_921	Alpha-actinin, sarcomeric	1174	663.357	303.707	33705	33768
Sac_contig_1376	Small nuclear ribonucleoprotein Sm D3	487	662.426	303.28	13988	13988
Sac_contig_1142	Cytosol aminopeptidase	1509	662.17	303.163	43326	43326
Sac_contig_1474	---NA---	1969	659.366	301.879	56294	56294
Sac_contig_4087	---NA---	314	658.903	301.667	6916	8971
Sac_contig_939	trafficking protein particle complex subunit 5	2266	658.468	301.468	64683	64697
Sac_contig_2118	tetraspanin-9	873	656.323	300.486	24841	24844
Sac_contig_301	clathrin heavy chain 1 isoform X2	5600	656.155	300.409	159325	159325
Sac_contig_2971	RidA family protein	884	651.339	298.204	24966	24966
Sac_contig_11	myotrophin	508	651.249	298.163	14345	14345
Sac_contig_428	acyl-protein thioesterase 1	3012	651.162	298.123	85042	85042
Sac_contig_2340	large subunit ribosomal protein 23	919	650.825	297.969	25923	25934
Sac_contig_774	Solute carrier family 25 member 36	2199	650.045	297.612	61981	61981
Sac_contig_263	neurexin-4 isoform X3	5081	646.364	295.927	142402	142402
Sac_contig_1402	subolesin, partial	465	645.458	295.512	13014	13014
Sac_contig_275	pre-mRNA-splicing factor SYF2	7956	643.469	294.601	221437	221979
Sac_contig_516	rac GTPase-activating protein 1-like	4782	640.663	293.316	132839	132840
Sac_contig_3718	40S ribosomal protein S21	300	639.913	292.973	8324	8324
Sac_contig_347	AP-2 complex subunit beta isoform X2	4274	639.243	292.666	118465	118465
Sac_contig_769	uncharacterized oxidoreductase C663.09c-like	919	638.579	292.362	25446	25446
Sac_contig_1930	60S ribosomal protein L34	1467	637.943	292.071	40579	40579
Sac_contig_828	ubiquitin-like protein fubi and ribosomal protein S30	598	636.693	291.499	16509	16509
Sac_contig_54	Zinc transporter 1	2057	632.111	289.401	56379	56379
Sac_contig_800	coatomer subunit alpha isoform X2	3825	624.466	285.901	103569	103569
Sac_contig_752	RNA-dependent RNA polymerase	3052	624.031	285.702	82581	82581
Sac_contig_935	myosin regulatory light chain 2, smooth muscle minor isoform	1885	622.192	284.86	50854	50854
Sac_contig_1539	RNA-binding protein 25-like isoform X3	1912	621.982	284.763	51565	51565
Sac_contig_1435	PR domain zinc finger protein 13	1769	620.712	284.182	46802	47611
Sac_contig_1228	protein TFG-like	2417	620.184	283.94	64996	64996
Sac_contig_591	---NA---	930	618.428	283.136	24938	24938
Sac_contig_1497	ribosomal protein S26	755	616.706	282.348	20189	20189
Sac_contig_3785	peflin	424	615.459	281.777	11315	11315
Sac_contig_142	60S ribosomal protein L13	1618	613.956	281.089	43073	43073
Sac_contig_148	Glycogen phosphorylase	3564	613.479	280.87	94804	94804
Sac_contig_1224	---NA---	228	611.87	280.134	5777	6049
Sac_contig_1058	pinin isoform X2	1028	611.409	279.923	27253	27253
Sac_contig_961	---NA---	1516	610.295	279.413	40117	40117
Sac_contig_1114	Xaa-Pro aminopeptidase 1	2242	610.041	279.296	59304	59304
Sac_contig_1752	---NA---	1193	609.896	279.23	31549	31549
Sac_contig_830	ras GTPase-activating-like protein IQGAP1	5198	608.535	278.607	137026	137155
Sac_contig_3149	ribosomal L40e family protein	256	605.847	277.376	6725	6725
Sac_contig_137	stress-70 protein, mitochondrial	2279	605.692	277.306	59853	59853
Sac_contig_441	carbonic anhydrase	1757	605.367	277.157	46119	46119
Sac_contig_410	calmodulin putative	1887	605.02	276.998	48421	49503
Sac_contig_901	glucose-6-phosphate isomerase-like	5846	604.136	276.593	153138	153138
Sac_contig_693	probable ATP-dependent RNA helicase DDX5 isoform X2	5150	603.083	276.111	134668	134671
Sac_contig_419	Pyruvate carboxylase, mitochondrial	1146	601.341	275.314	29876	29881
Sac_contig_2052	ras-related protein Rab-14	1003	600.297	274.836	26107	26107
Sac_contig_2444	vesicle-associated membrane protein-associated protein A isoform X2	953	600.163	274.774	24800	24800
Sac_contig_513	60S ribosomal protein L16	1499	599.769	274.594	38983	38983
Sac_contig_792	Ubiquitin-40S ribosomal protein S27a-1	705	599.532	274.485	18327	18327
Sac_contig_2405	cell number regulator 10-like	501	597.605	273.603	12982	12982
Sac_contig_2248	---NA---	351	597.594	273.598	9095	9095
Sac_contig_1579	---NA---	1775	596.59	273.138	45908	45916
Sac_contig_130	Ornithine aminotransferase, mitochondrial	2234	593.271	271.619	57468	57468
Sac_contig_642	eukaryotic translation initiation factor 3 subunit E	5210	591.53	270.822	133630	133630
Sac_contig_2120	---NA---	612	587.609	269.027	15456	15593
Sac_contig_279	---NA---	935	584.831	267.755	23710	23710
Sac_contig_1300	Ubiquitin-conjugating enzyme E2 G2	657	583.202	267.009	16614	16614
Sac_contig_975	60S ribosomal protein L8	2692	579.335	265.238	67623	67623
Sac_contig_1887	vitamin K epoxide reductase complex subunit 1-like protein 1	971	579.085	265.124	24381	24381
Sac_contig_454	sorbin and SH3 domain-containing protein 2 isoform X12	2832	579.052	265.109	71104	71105
Sac_contig_1229	Cytohesin-1, putative	797	578.796	264.992	19937	20002
Sac_contig_169	xenotropic and polytropic retrovirus receptor 1 homolog	5251	578.716	264.955	131763	131764
Sac_contig_306	GDP-mannose 4,6 dehydratase-like	5154	577.946	264.603	129158	129158
Sac_contig_1266	---NA---	1915	575.099	263.299	47753	47753
Sac_contig_805	extracellular signal-regulated kinase 2-like	2296	574.9	263.208	57229	57234
Sac_contig_896	rab GDP dissociation inhibitor beta-like	2741	574.279	262.924	68252	68253
Sac_contig_3468	phosphatidylinositol transfer protein alpha isoform	1035	573.292	262.472	25647	25728
Sac_contig_417	F-actin-capping protein subunit beta	1092	572.851	262.27	27124	27124
Sac_contig_450	Aconitate hydratase, mitochondrial	2092	572.698	262.2	51909	51949
Sac_contig_165	ATP synthase subunit beta, mitochondrial	6133	572.225	261.983	152170	152170
Sac_contig_1722	Gamma-glutamyltranspeptidase 1	930	571.881	261.826	23059	23061
Sac_contig_446	---NA---	424	571.4	261.606	10379	10505
Sac_contig_1695	hsp90 co-chaperone Cdc37	1139	570.493	261.19	28175	28175
Sac_contig_3506	CD63 antigen-like	977	569.061	260.535	24107	24107
Sac_contig_885	Splicing factor 1	1207	568.657	260.35	29759	29761
Sac_contig_987	eukaryotic peptide chain release factor subunit 1	1416	568.033	260.064	34876	34876
Sac_contig_809	---NA---	608	566.857	259.526	14944	14944
Sac_contig_1276	peroxiredoxin-1	2194	566.256	259.25	53841	53869
Sac_contig_201	ubiquitin conjugation factor E4 B	4024	563.506	257.992	98321	98321
Sac_contig_502	---NA---	1916	561.931	257.27	46684	46684
Sac_contig_185	mothers against decapentaplegic homolog 4 isoform X2	8288	561.728	257.177	201703	201867
Sac_contig_5266	---NA---	339	561.261	256.963	8068	8250
Sac_contig_673	Eukaryotic translation initiation factor 4 gamma 3	2619	557.186	255.098	63274	63274
Sac_contig_2191	U1 small nuclear ribonucleoprotein C	2056	555.917	254.517	48907	49559
Sac_contig_1183	serine/threonine-protein kinase DCLK2-like	1628	553.123	253.238	39045	39045
Sac_contig_2524	28S ribosomal protein S33, mitochondrial-like	597	547.131	250.494	14163	14163
Sac_contig_1259	glutamate--cysteine ligase catalytic subunit isoform X1	2564	545.887	249.925	60689	60689
Sac_contig_397	serine/arginine repetitive matrix protein 2 isoform X1	1036	544.2	249.152	24446	24446
Sac_contig_229	Trifunctional enzyme subunit alpha, mitochondrial	2516	540.819	247.604	59000	59000
Sac_contig_1842	eukaryotic translation initiation factor 2 subunit 2 isoform X2	2120	539.994	247.227	49460	49638
Sac_contig_1312	7-methylguanosine phosphate-specific 5'-nucleotidase	745	536.2	245.49	17318	17321
Sac_contig_746	enoyl-CoA hydratase, mitochondrial	1258	534.971	244.927	29181	29181
Sac_contig_1711	---NA---	1672	533.863	244.42	38704	38704
Sac_contig_2364	histone H3	1613	531.615	243.391	37181	37181
Sac_contig_1447	60S ribosomal protein L10	1813	530.519	242.889	41691	41705
Sac_contig_745	cytoplasmic polyadenylation element-binding protein 1	3681	525.775	240.717	83918	83918
Sac_contig_366	tubulin alpha-1B chain-like	10463	525.371	240.532	238338	238348
Sac_contig_689	U6 snRNA-associated Sm-like protein LSm6	6106	524.494	240.13	138704	138863
Sac_contig_653	actin-related protein 2 isoform X2	2441	524.282	240.034	55491	55491
Sac_contig_455	trifunctional enzyme subunit beta, mitochondrial-like	1544	522.063	239.017	34951	34951
Sac_contig_1565	mitochondrial inner membrane protease subunit 1 isoform X1	1946	520.238	238.182	43897	43897
Sac_contig_123	obg-like ATPase 1	1876	519.673	237.923	42272	42272
Sac_contig_1152	---NA---	1318	518.789	237.518	29648	29648
Sac_contig_270	tubulin beta-1 chain	3544	515.989	236.237	79291	79291
Sac_contig_1507	iron-sulfur cluster assembly enzyme ISCU, mitochondrial-like	768	514.737	235.663	17141	17141
Sac_contig_272	predicted protein	4617	513.184	234.952	102736	102736
Sac_contig_993	eukaryotic translation initiation factor NCBP	1995	512.778	234.767	44326	44357
Sac_contig_918	Crooked neck-like protein 1	2201	512.231	234.516	48885	48885
Sac_contig_125	Heterogeneous nuclear ribonucleoprotein U-like protein 1	3167	510.409	233.682	70090	70090
Sac_contig_2136	Histone H2AV	1116	510.087	233.534	24683	24683
Sac_contig_1514	transcription factor 4	1708	510.013	233.5	37771	37771
Sac_contig_1720	---NA---	251	509.493	233.263	5545	5545
Sac_contig_232	PCI domain-containing protein 2-like	1318	509.165	233.112	27935	29098
Sac_contig_1837	transformer-2 protein homolog alpha-like	3580	508.23	232.684	78892	78892
Sac_contig_1124	40S ribosomal protein S3a	1446	507.619	232.404	31826	31827
Sac_contig_1980	---NA---	432	507.593	232.393	8227	9508
Sac_contig_1205	ADP-ribosylation factor-like protein 1	724	506.169	231.741	15890	15890
Sac_contig_443	26S proteasome non-ATPase regulatory subunit 2	3537	506.167	231.74	77628	77628
Sac_contig_174	inositol monophosphatase 3-like	6928	505.692	231.522	151909	151909
Sac_contig_302	Host cell factor 1	6517	505.302	231.344	142785	142787
Sac_contig_531	cleft lip and palate transmembrane protein 1 homolog	1826	505.043	231.225	39781	39987
Sac_contig_1557	cGMP-dependent protein kinase 1-like isoform X2	1205	504.049	230.77	26322	26336
Sac_contig_1103	serine/threonine-protein phosphatase alpha-2 isoform	3581	503.284	230.42	78053	78146
Sac_contig_433	Lethal(2) giant larvae protein-like 1	6176	502.17	229.91	134476	134477
Sac_contig_64	ADP-ribosylation factor 6	3048	501.379	229.548	66263	66263
Sac_contig_175	carboxypeptidase Q-like	2294	500.342	229.073	49768	49768
Sac_contig_1016	hydroxysteroid dehydrogenase-like protein 2	1509	500.059	228.943	32012	32719
Sac_contig_162	septin-7 isoform X2	3077	500.042	228.935	66679	66715
Sac_contig_886	Spermatogenesis- and oogenesis-specific basic helix-loop-helix-containing protein 2	2363	499.669	228.765	51010	51196
Sac_contig_3108	phosphoglycerate kinase	851	498.436	228.2	18371	18392
Sac_contig_74	26S protease regulatory subunit 4	4747	497.017	227.55	101272	102301
Sac_contig_688	---NA---	943	496.839	227.469	20175	20315
Sac_contig_506	syntaxin-binding protein 2 isoform X1	1914	494.921	226.591	41072	41074
Sac_contig_3986	28S ribosomal protein S12, mitochondrial-like	253	494.162	226.243	5421	5421
Sac_contig_11903	beta-actin	223	493.418	225.903	4553	4771
Sac_contig_448	EGF-like domain-containing protein	10621	493.003	225.713	226954	227041
Sac_contig_633	T-complex protein 1 subunit gamma	5071	491.812	225.168	108139	108139
Sac_contig_1172	protein LSM14 homolog B-like isoform X1	1270	490.709	224.663	27022	27022
Sac_contig_235	prolyl 4-hydroxylase subunit alpha-1 isoform X1	3601	489.255	223.997	76390	76392
Sac_contig_16	probable sodium/potassium-transporting ATPase subunit beta-3	1196	488.019	223.431	25308	25308
Sac_contig_568	fibrillin-1 isoform X1	8267	487.082	223.002	174598	174598
Sac_contig_749	ras-related protein Rac1	1258	486.829	222.886	26554	26555
Sac_contig_2942	60S ribosomal protein L21-A	1090	486.327	222.656	22985	22985
Sac_contig_1797	Neural cell adhesion molecule 2	3698	485.465	222.261	77842	77842
Sac_contig_2046	protein kinase C iota type	1327	485.03	222.062	26829	27908
Sac_contig_602	exportin-7	6639	483.289	221.265	139123	139123
Sac_contig_721	probable G-protein coupled receptor 133	7993	483.192	221.221	167457	167463
Sac_contig_1520	UDP-N-acetylhexosamine pyrophosphorylase	1599	481.678	220.528	33396	33396
Sac_contig_393	---NA---	557	479.928	219.727	11502	11591
Sac_contig_2164	---NA---	2425	479.429	219.498	50411	50411
Sac_contig_1000	40S ribosomal protein S3	1793	477.101	218.432	37092	37092
Sac_contig_2027	TBC1 domain family member 22A	1278	476.629	218.216	26412	26412
Sac_contig_2370	predicted protein	1526	476.247	218.041	31512	31512
Sac_contig_2319	protein FAM60A-like	907	475.85	217.859	18714	18714
Sac_contig_714	NADPH:adrenodoxin oxidoreductase, mitochondrial	3977	470.834	215.563	80896	81192
Sac_contig_2439	phosphoglycerate kinase	566	470.545	215.431	11542	11548
Sac_contig_1614	AP-2 complex subunit sigma	621	470.056	215.207	12657	12657
Sac_contig_2646	thioredoxin-related transmembrane protein 1	757	469.907	215.139	15221	15424
Sac_contig_761	G1/S-specific cyclin-E1	809	468.638	214.558	16439	16439
Sac_contig_4017	---NA---	244	467.398	213.99	4945	4945
Sac_contig_1008	disks large homolog 1 isoform X17	2560	465.651	213.19	51688	51688
Sac_contig_484	asparagine--tRNA ligase, cytoplasmic	4306	465.357	213.056	86886	86886
Sac_contig_1304	predicted protein	1921	462.155	211.589	38495	38495
Sac_contig_3076	---NA---	274	461.338	211.216	5474	5481
Sac_contig_458	Serine/threonine-protein kinase MARK2	5766	461.282	211.19	115267	115327
Sac_contig_998	POU domain, class 4, transcription factor 1	1740	459.173	210.225	34638	34643
Sac_contig_794	calcineurin subunit B type 2	1185	458.491	209.912	23558	23558
Sac_contig_2718	heterogeneous nuclear ribonucleoprotein M-like	1374	458.451	209.894	27313	27313
Sac_contig_2042	very long-chain specific acyl-CoA dehydrogenase, mitochondrial	1941	458.129	209.747	38513	38557
Sac_contig_2208	RNA-binding protein 5-like	420	457.96	209.669	8340	8340
Sac_contig_2135	---NA---	834	457.881	209.633	16558	16558
Sac_contig_2144	mesencephalic astrocyte-derived neurotrophic factor homolog	1500	457.303	209.368	29741	29743
Sac_contig_2158	---NA---	484	456.06	208.799	9571	9571
Sac_contig_720	predicted protein	596	455.798	208.679	11294	11779
Sac_contig_1303	transmembrane 9 superfamily member 2	2702	455.51	208.547	53367	53367
Sac_contig_706	epimerase family protein SDR39U1	1465	455.02	208.323	27866	28904
Sac_contig_627	FAS-associated factor 2	1563	454.954	208.293	30833	30833
Sac_contig_1409	---NA---	439	452.534	207.185	8614	8614
Sac_contig_422	Integrin beta-6	3859	451.824	206.86	75602	75602
Sac_contig_928	histone acetyltransferase KAT5-like	5468	450.094	206.068	106714	106714
Sac_contig_213	ATP-dependent 6-phosphofructokinase, platelet type-like isoform X2	6070	449.56	205.823	118322	118322
Sac_contig_111	Hsc70-interacting protein	1861	449.233	205.674	36250	36250
Sac_contig_2996	DENN domain-containing protein 1A-like	612	448.932	205.535	11913	11913
Sac_contig_535	recombining binding protein suppressor of hairless	4624	448.277	205.236	89852	89878
Sac_contig_1750	---NA---	365	447.859	205.044	7083	7088
Sac_contig_582	HMG domain-containing protein 4 isoform X2	2597	447.143	204.717	50341	50351
Sac_contig_280	protoporphyrinogen oxidase isoform X1	2314	446.554	204.447	44803	44805
Sac_contig_947	RNA recognition motif-containing protein	2740	444.774	203.632	52831	52842
Sac_contig_312	splicing factor U2AF 50 kDa subunit isoform X1	1601	444.026	203.289	30823	30824
Sac_contig_866	sarcoplasmic/endoplasmic reticulum calcium ATPase 2 isoform X2	3467	440.852	201.837	66273	66273
Sac_contig_435	vigilin	3907	440.688	201.762	74656	74656
Sac_contig_3019	ubiquitin-like-conjugating enzyme ATG3	997	439.88	201.391	19016	19016
Sac_contig_1100	gamma-glutamyltranspeptidase 1-like	282	439.091	201.03	5359	5369
Sac_contig_173	hypothetical protein C0Q70_07507	1523	438.282	200.66	28943	28943
Sac_contig_1060	T-complex protein 1 subunit alpha	5522	438.121	200.586	104900	104901
Sac_contig_1670	---NA---	1217	437.528	200.315	23088	23088
Sac_contig_981	ATP synthase subunit gamma, mitochondrial isoform X1	2246	437.062	200.101	42564	42564
Sac_contig_485	ras-related protein Rab-8A	1641	436.814	199.988	31081	31081
Sac_contig_2190	---NA---	307	436.313	199.759	5780	5808
Sac_contig_790	importin subunit beta-1-like isoform X2	2997	436.052	199.639	56665	56665
Sac_contig_1147	---NA---	1290	435.367	199.325	24253	24352
Sac_contig_2077	---NA---	1024	435.151	199.226	19321	19321
Sac_contig_1667	cdc42-interacting protein 4 homolog isoform X2	1784	434.158	198.772	33584	33584
Sac_contig_967	Transmembrane prolyl 4-hydroxylase	1818	433.384	198.417	33576	34163
Sac_contig_1335	kinesin-like protein KIF11	3451	433.099	198.287	64807	64807
Sac_contig_859	fibrillin-2	473	432.682	198.096	8872	8874
Sac_contig_198	gamma-glutamyltransferase 1	2806	432.093	197.826	52562	52572
Sac_contig_1386	kinesin-like protein KIF23	5877	431.752	197.67	110022	110022
Sac_contig_486	plastin-2 isoform X1	2961	431.439	197.527	55392	55392
Sac_contig_387	Dystrophin, isoforms A/C/F/G/H	12091	430.634	197.158	225752	225767
Sac_contig_554	dynamin-2 isoform X4	5055	429.441	196.612	94127	94127
Sac_contig_515	V-type proton ATPase subunit d 1	2087	428.92	196.374	38814	38814
Sac_contig_816	DNA-directed RNA polymerase II subunit RPB2	5008	428.06	195.98	92952	92952
Sac_contig_1139	ATP-citrate synthase	3511	427.596	195.767	65096	65096
Sac_contig_85	protein BTG2-like	4497	426.022	195.047	82932	83070
Sac_contig_1268	cGMP-dependent protein kinase 1 isoform X3	4900	425.422	194.772	90368	90387
Sac_contig_52	ADP-ribosylation factor-binding protein GGA3	2079	425.057	194.605	38317	38317
Sac_contig_425	Tubulin alpha-1C chain	2105	423.521	193.902	38656	38656
Sac_contig_1468	---NA---	2601	421.681	193.06	47203	47557
Sac_contig_728	ubiquitin-conjugating enzyme E2 C	3084	421.298	192.884	56337	56337
Sac_contig_79	bifunctional 3'-phosphoadenosine 5'-phosphosulfate synthase 2-like isoform X2	3631	418.254	191.49	65850	65850
Sac_contig_587	26S protease regulatory subunit 6A	1314	418.148	191.442	23824	23824
Sac_contig_161	plasma membrane calcium-transporting ATPase 3	4584	417.312	191.059	82945	82946
Sac_contig_1744	cGMP-dependent protein kinase 1-like	509	417.213	191.014	9195	9208
Sac_contig_1543	V-type proton ATPase catalytic subunit A	1852	417.134	190.977	33497	33497
Sac_contig_1061	Histone deacetylase 3	2785	416.446	190.662	50289	50289
Sac_contig_1662	ribonucleoside-diphosphate reductase large subunit	4546	416.149	190.526	82021	82029
Sac_contig_2548	AP-3 complex subunit mu-1	1384	415.096	190.044	24910	24910
Sac_contig_2212	forkhead box protein J1-B-like	2489	414.888	189.949	44651	44776
Sac_contig_634	---NA---	444	414.402	189.727	7840	7978
Sac_contig_549	oxysterol-binding protein-related protein 9 isoform X7	3737	414.296	189.678	67131	67131
Sac_contig_88	M-phase inducer phosphatase-like isoform X2	2950	413.964	189.526	52951	52951
Sac_contig_1524	phosphatidylinositol 4-kinase beta isoform X3	3439	413.405	189.27	61645	61645
Sac_contig_2254	extracellular signal-regulated kinase 2-like	2276	412.95	189.062	40264	40753
Sac_contig_2407	rho GTPase-activating protein 39-like	1100	412.676	188.936	19602	19683
Sac_contig_1947	---NA---	1768	409.428	187.45	31387	31387
Sac_contig_1085	protein phosphatase 1 regulatory subunit 12A isoform X1	1459	409.328	187.404	25259	25895
Sac_contig_1440	---NA---	342	408.723	187.126	6057	6061
Sac_contig_1153	actin-interacting protein 1	2287	408.554	187.049	40492	40514
Sac_contig_367	Proliferating cell nuclear antigen	4068	407.991	186.792	71963	71965
Sac_contig_1773	membrane-associated phosphatidylinositol transfer protein 2-like	3775	407.517	186.574	66704	66704
Sac_contig_421	Band 4.1-like protein 5	2628	406.3	186.018	46273	46298
Sac_contig_2544	eukaryotic translation initiation factor 3 subunit B	2496	406.286	186.011	43971	43971
Sac_contig_1785	small nuclear ribonucleoprotein-associated protein B'-like	1430	405.71	185.747	25154	25156
Sac_contig_1774	collagen alpha-5(IV) chain-like	987	405.502	185.652	17354	17354
Sac_contig_573	oxysterol-binding protein 1-like	4311	405.382	185.597	75776	75776
Sac_contig_1119	peptidyl-prolyl cis-trans isomerase H	2203	405.037	185.439	38690	38690
Sac_contig_1333	nuclear protein localization protein 4 homolog	3521	404.97	185.408	61826	61827
Sac_contig_451	solute carrier family 15 member 1-like	1750	404.942	185.396	30727	30727
Sac_contig_1372	adenine phosphoribosyltransferase	620	404.602	185.24	10877	10877
Sac_contig_1405	ras-like protein family member 11B	994	404.178	185.046	17420	17420
Sac_contig_1846	phosphoglycerate kinase	273	403.809	184.877	4780	4780
Sac_contig_850	cdc42 homolog	1751	402.735	184.385	30338	30577
Sac_contig_210	stomatin-like protein 2, mitochondrial	4137	402.608	184.327	72220	72220
Sac_contig_1628	proteasome subunit alpha type-1	946	401.208	183.686	16457	16457
Sac_contig_1857	predicted protein	1630	400.697	183.452	28319	28320
Sac_contig_214	serine/threonine-protein kinase WNK1-like	3504	400.405	183.319	60832	60835
Sac_contig_1151	V-type proton ATPase subunit D	1084	399.491	182.9	18777	18777
Sac_contig_2404	---NA---	224	399.479	182.895	3876	3880
Sac_contig_2007	transcription factor HES-1-like	1687	399.189	182.762	29199	29200
Sac_contig_31	small glutamine-rich tetratricopeptide repeat-containing protein alpha-like	1731	399.141	182.74	29958	29958
Sac_contig_1445	Cytochrome c	1245	398.92	182.639	21535	21535
Sac_contig_431	Pre-mRNA-splicing factor SLU7	3999	398.312	182.36	69066	69066
Sac_contig_865	structural maintenance of chromosomes protein 2 isoform X1	3582	397.616	182.042	61756	61756
Sac_contig_182	talin-1 isoform X1	9563	396.082	181.339	164236	164236
Sac_contig_50	pyruvate carboxylase, mitochondrial isoform X2	2848	395.751	181.188	48869	48871
Sac_contig_710	60S ribosomal protein L9	1350	395.602	181.12	23157	23157
Sac_contig_415	thimet oligopeptidase	3297	393.892	180.337	56310	56310
Sac_contig_766	moesin-like isoform X1	1786	393.086	179.968	30441	30441
Sac_contig_1626	trafficking protein particle complex subunit 2-like protein	3144	392.382	179.645	53491	53491
Sac_contig_2653	U6 snRNA-associated Sm-like protein LSm3	602	392.373	179.641	10241	10242
Sac_contig_424	serine/threonine-protein phosphatase PP1-beta catalytic subunit-like	12988	392.363	179.636	220944	220963
Sac_contig_1702	erythrocyte band 7 integral membrane protein-like isoform X1	1580	389.132	178.157	26659	26659
Sac_contig_383	V-type proton ATPase subunit H	476	388.965	178.081	8021	8028
Sac_contig_1342	ras-related protein Rab-1A	1242	388.129	177.698	20902	20902
Sac_contig_287	D-arabinitol dehydrogenase 1-like	4150	386.97	177.168	69633	69633
Sac_contig_343	guanine nucleotide-binding protein subunit beta-2-like 1	2755	386.918	177.144	46207	46220
Sac_contig_1006	serine/threonine-protein kinase ULK1 isoform X2	1590	386.453	176.931	26641	26643
Sac_contig_2497	---NA---	385	386.435	176.923	6241	6451
Sac_contig_1269	cationic amino acid transporter 2-like	2444	385.829	176.645	40886	40887
Sac_contig_1770	---NA---	405	384.891	176.216	6759	6759
Sac_contig_1567	---NA---	630	384.781	176.165	10334	10511
Sac_contig_1365	Superoxide dismutase [Mn], mitochondrial	439	383.766	175.7	7305	7305
Sac_contig_2699	26S proteasome non-ATPase regulatory subunit 1 isoform X1	3054	383.442	175.552	50776	50776
Sac_contig_2450	arfaptin-1 isoform X4	1862	383.384	175.525	30953	30953
Sac_contig_724	zinc finger protein 36, C3H1 type-like 1	1384	382.818	175.266	22964	22973
Sac_contig_1600	proteasome subunit beta type-4	1040	381.244	174.546	17192	17192
Sac_contig_183	guanine nucleotide-binding protein G(i) subunit alpha-1-like	1481	381.228	174.538	24481	24481
Sac_contig_2443	ubiquitin-conjugating enzyme E2 W-like isoform X1	500	380.535	174.221	8250	8250
Sac_contig_66	hypothetical protein RF11_07124	6833	379.797	173.884	112526	112526
Sac_contig_1170	---NA---	1408	379.437	173.719	23165	23165
Sac_contig_101	endophilin-B1-like isoform X4	1164	378.573	173.323	19092	19107
Sac_contig_1013	putative ribosomal protein L18a	2011	378.258	173.179	32983	32983
Sac_contig_1556	crt homolog 2-like	1795	378.1	173.107	29428	29428
Sac_contig_1603	protein HAPLESS 2-like	3138	378.08	173.097	51443	51443
Sac_contig_195	condensin complex subunit 1	4123	377.668	172.909	67517	67517
Sac_contig_786	V-type proton ATPase 116 kDa subunit a isoform X2	2969	377.455	172.811	48592	48592
Sac_contig_196	ATP-dependent RNA helicase HAS1-like	5071	377.326	172.752	82966	82966
Sac_contig_823	40S ribosomal protein S17	6254	377.308	172.744	102314	102316
Sac_contig_2421	Ubiquitin-like modifier-activating enzyme ATG7	603	377.035	172.619	9567	9858
Sac_contig_1917	BTB/POZ domain-containing protein KCTD3 isoform X2	1660	376.256	172.262	27082	27082
Sac_contig_3160	probable 60S ribosomal protein L37-A	1403	375.924	172.11	22869	22869
Sac_contig_405	endophilin-A2 isoform X1	2113	374.21	171.325	34285	34285
Sac_contig_2075	---NA---	567	373.478	170.99	9182	9182
Sac_contig_2275	PRKCA-binding protein-like	1262	373.371	170.941	20431	20431
Sac_contig_1400	---NA---	918	372.671	170.621	14771	14834
Sac_contig_91	T-complex protein 1 subunit delta-like	5578	372.373	170.485	90063	90063
Sac_contig_1815	Serine/threonine-protein kinase MAK	1602	372.329	170.464	25863	25863
Sac_contig_656	solute carrier family 25 member 38	3682	372.229	170.419	59427	59427
Sac_contig_1868	misshapen-like kinase 1	3262	371.633	170.146	52418	52564
Sac_contig_845	---NA---	2461	371.524	170.096	39645	39645
Sac_contig_327	procollagen-lysine,2-oxoglutarate 5-dioxygenase 3 isoform X1	3928	371.487	170.079	63230	63271
Sac_contig_355	ELAV-like protein 3 isoform X4	6408	371.444	170.059	102833	103206
Sac_contig_361	Mitochondrial-processing peptidase subunit beta	3498	371.199	169.947	56301	56301
Sac_contig_1070	kinesin-like protein KIF2C isoform X1	6849	371.172	169.935	110220	110228
Sac_contig_1587	guanine nucleotide-binding protein subunit beta 1	2152	370.782	169.756	34598	34598
Sac_contig_2940	TBC1 domain family member 15-like	1973	370.745	169.739	31717	31717
Sac_contig_1077	proteasome subunit alpha type-4	1462	370.328	169.548	23476	23476
Sac_contig_265	heterogeneous nuclear ribonucleoprotein A/B-like isoform X2	6002	369.684	169.253	96147	96209
Sac_contig_2175	growth hormone-inducible transmembrane protein-like	2724	369.334	169.093	43623	43623
Sac_contig_545	bifunctional 3'-phosphoadenosine 5'-phosphosulfate synthase 1-like	1343	368.729	168.816	21472	21472
Sac_contig_971	choline dehydrogenase, mitochondrial	2183	368.581	168.748	34888	34888
Sac_contig_34	protein lin-7 homolog C	1633	367.28	168.153	25995	26006
Sac_contig_2410	cyclin N-terminal domain-containing protein 1-like	1844	366.915	167.986	29337	29337
Sac_contig_2316	V-type proton ATPase subunit e	1141	366.356	167.73	18125	18125
Sac_contig_1133	filamin-A-like isoform X1	9488	365.795	167.473	150488	150488
Sac_contig_1982	mothers against decapentaplegic homolog 5-like	1381	364.494	166.877	21826	21826
Sac_contig_3904	---NA---	661	362.863	166.13	10400	10400
Sac_contig_2011	actin-like protein 6B	807	362.802	166.103	12691	12695
Sac_contig_894	fructose-bisphosphate aldolase B	5332	362.654	166.035	82918	83844
Sac_contig_737	casein kinase I isoform X1	5585	361.827	165.656	87617	87622
Sac_contig_1161	senescence-specific cysteine protease SAG39	695	361.504	165.508	10848	10894
Sac_contig_414	ral GTPase-activating protein subunit beta isoform X8	2955	360.723	165.151	46214	46219
Sac_contig_1682	ruvB-like 1	1479	360.443	165.022	23115	23115
Sac_contig_2575	CREB3 regulatory factor	799	360.084	164.858	12475	12475
Sac_contig_592	Actin-related protein 2/3 complex subunit 3	2270	359.697	164.681	35404	35404
Sac_contig_2239	huntingtin-interacting protein 1-like	3334	359.388	164.54	51954	51954
Sac_contig_3725	---NA---	983	358.61	164.183	15285	15285
Sac_contig_2084	---NA---	1032	358.388	164.082	16034	16037
Sac_contig_3289	actin-related protein 2/3 complex subunit 4	716	358.342	164.061	11125	11125
Sac_contig_2573	transcription factor SOX-7	758	356.225	163.091	11708	11708
Sac_contig_873	DNA replication licensing factor mcm2	2890	355.956	162.968	44605	44605
Sac_contig_1441	RNA polymerase II-associated factor 1 homolog isoform X2	1153	355.882	162.934	17792	17792
Sac_contig_300	60S ribosomal protein L35	1483	355.225	162.634	22842	22842
Sac_contig_630	Cullin-1	4133	355.137	162.593	63643	63643
Sac_contig_1459	predicted protein	2467	354.869	162.47	37800	37960
Sac_contig_1975	coronin-7 isoform X2	1304	354.518	162.31	20045	20045
Sac_contig_1783	RNA pseudouridylate synthase domain-containing protein 4	1307	354.499	162.301	20089	20090
Sac_contig_596	elongation factor 1-gamma	2355	353.971	162.059	36145	36145
Sac_contig_1036	Transcriptional repressor protein YY1	2023	353.225	161.718	30984	30984
Sac_contig_3756	---NA---	376	353.117	161.669	5757	5757
Sac_contig_171	TBC domain-containing protein kinase-like protein	5245	352.769	161.509	80228	80228
Sac_contig_501	rho-associated protein kinase 1 isoform X1	4312	351.888	161.106	65792	65792
Sac_contig_821	glucose-6-phosphate exchanger SLC37A2	3764	351.792	161.062	57415	57415
Sac_contig_1373	potassium:sodium hyperpolarization activated	977	351.748	161.042	14843	14901
Sac_contig_1187	cyclin-dependent kinase 1	1968	351.601	160.974	30003	30003
Sac_contig_808	serine/threonine-protein kinase PAK 1-like isoform X2	3536	351.152	160.769	53837	53839
Sac_contig_1649	EH domain-containing protein 3-like	1948	350.12	160.296	29560	29573
Sac_contig_1279	ubiquitin-like modifier-activating enzyme 1 isoform X2	3507	349.992	160.238	53221	53221
Sac_contig_1043	Glutamine-rich protein 2	287	348.271	159.45	4329	4334
Sac_contig_2006	transcriptional coactivator YAP1-like isoform X1	2434	348.129	159.385	36639	36741
Sac_contig_466	protein SDE2 homolog	1565	347.12	158.923	23555	23555
Sac_contig_239	regulator of nonsense transcripts 1-like	7494	347.119	158.923	112793	112793
Sac_contig_913	ras-related protein Ral-a isoform X2	1695	347.097	158.912	25510	25510
Sac_contig_1673	putative RNA-binding protein Luc7-like 2	1136	345.25	158.067	16934	17006
Sac_contig_1469	26S proteasome non-ATPase regulatory subunit 8	3984	344.366	157.662	59488	59488
Sac_contig_1598	GRAM domain-containing protein 1B-like	1479	344.335	157.648	22082	22082
Sac_contig_1283	Cytochrome b-c1 complex subunit 8	428	344.001	157.495	6384	6384
Sac_contig_1091	ubiquilin-1 isoform X2	2423	343.599	157.311	36099	36099
Sac_contig_4721	---NA---	353	343.393	157.216	5256	5256
Sac_contig_2855	Splicing factor 1	757	343.26	157.155	11265	11267
Sac_contig_1635	60S ribosomal protein L3	5950	340.39	155.842	87818	87818
Sac_contig_1522	Cytochrome c oxidase subunit 5A, mitochondrial	561	339.939	155.635	8269	8269
Sac_contig_427	Protein l(2)37Cc	1199	339.786	155.565	17665	17665
Sac_contig_1410	ubiquitin carboxyl-terminal hydrolase 30 homolog	1963	339.291	155.338	28879	28879
Sac_contig_1126	---NA---	2145	338.683	155.06	31500	31500
Sac_contig_1983	ribosomal protein S19e	1577	338.351	154.908	23118	23136
Sac_contig_703	---NA---	593	337.385	154.466	8675	8675
Sac_contig_1428	pyruvate dehydrogenase E1 component subunit alpha, mitochondrial-like	7311	337.335	154.443	106774	106937
Sac_contig_601	ribosome production factor 2 homolog	8570	336.923	154.254	125165	125199
Sac_contig_686	splicing factor 3B subunit 4	3324	336.803	154.199	48543	48543
Sac_contig_1443	medium-chain specific acyl-CoA dehydrogenase, mitochondrial-like	3494	336.423	154.025	50709	50968
Sac_contig_335	SAGA-associated factor 29 homolog isoform X2	2441	336.313	153.975	35583	35596
Sac_contig_1816	---NA---	556	336.193	153.92	8105	8105
Sac_contig_1317	RING-H2 finger protein ATL7-like isoform X1	1241	336.11	153.882	18086	18086
Sac_contig_4616	Hydroxyethylthiazole kinase	362	335.875	153.774	5272	5272
Sac_contig_1518	protein diaphanous homolog 2-like	3253	335.732	153.709	47105	47355
Sac_contig_1845	adenosine 3'-phospho 5'-phosphosulfate transporter 1	1466	335.149	153.442	21297	21304
Sac_contig_1703	Dyslexia-associated protein KIAA0319	2671	335.001	153.374	37807	38798
Sac_contig_1212	probable 28S rRNA (cytosine-C(5))-methyltransferase isoform X2	6493	334.876	153.317	94275	94280
Sac_contig_854	mitotic spindle-associated MMXD complex subunit MIP18-like	3106	333.748	152.801	44948	44948
Sac_contig_532	serine/arginine-rich splicing factor 1B	3011	333.563	152.716	43546	43549
Sac_contig_1963	---NA---	483	333.287	152.59	6979	6980
Sac_contig_1390	---NA---	306	332.902	152.413	3857	4417
Sac_contig_4003	peptidyl-prolyl cis-trans isomerase FKBP1A	324	332.701	152.321	4674	4674
Sac_contig_548	cell division cycle protein 20 homolog	2686	332.477	152.219	38722	38722
Sac_contig_3018	---NA---	333	332.158	152.073	4786	4796
Sac_contig_922	beta-adrenergic receptor kinase 2 isoform X1	3463	331.396	151.724	49638	49761
Sac_contig_1075	tyrosine-protein phosphatase 69D	2344	331.281	151.671	33670	33670
Sac_contig_962	---NA---	1216	331.147	151.61	17451	17460
Sac_contig_62	protein flightless-1 homolog	6993	331.103	151.59	100396	100396
Sac_contig_1534	epsin-1-like isoform X2	1715	330.691	151.401	24591	24591
Sac_contig_2272	cystathionine gamma-lyase	1715	330.382	151.26	24561	24568
Sac_contig_984	---NA---	669	330.324	151.233	9582	9582
Sac_contig_1944	vesicular integral-membrane protein VIP36-like isoform X2	1131	330.3	151.222	16198	16198
Sac_contig_1200	putative polypeptide N-acetylgalactosaminyltransferase 9 isoform X1	1528	329.429	150.823	21825	21826
Sac_contig_114	upstream stimulatory factor 1-like isoform X2	1073	329.219	150.727	15317	15317
Sac_contig_958	DDB1- and CUL4-associated factor 7	3494	328.845	150.556	49820	49820
Sac_contig_586	annexin A7 isoform X1	7115	327.562	149.968	101009	101055
Sac_contig_1821	ribosome production factor 1-like	2306	326.828	149.633	32675	32679
Sac_contig_740	60S ribosomal protein L10a-like	2157	326.31	149.395	30519	30519
Sac_contig_168	Microfibrillar-associated protein 1	1505	325.667	149.101	21221	21252
Sac_contig_1701	thioredoxin-like protein 1	2270	325.357	148.959	31832	32024
Sac_contig_1561	polyribonucleotide 5'-hydroxyl-kinase Clp1	1831	325.296	148.931	25823	25826
Sac_contig_768	protein max isoform X2	465	325.259	148.914	6551	6558
Sac_contig_1149	Dolichyl-diphosphooligosaccharide--protein glycosyltransferase 48 kDa subunit	2709	324.555	148.592	38123	38123
Sac_contig_999	BRCA1-associated protein-like	4978	324.439	148.539	67842	70029
Sac_contig_24	DNA replication licensing factor MCM6	2797	324.222	148.439	39321	39321
Sac_contig_315	60 kDa heat shock protein, mitochondrial-like	620	324.068	148.369	8556	8712
Sac_contig_927	nuclear migration protein nudC	1835	323.167	147.956	25713	25713
Sac_contig_2559	---NA---	1672	322.768	147.774	23260	23400
Sac_contig_3021	universal stress protein	374	322.755	147.768	5234	5234
Sac_contig_1194	CCAAT/enhancer-binding protein zeta	6251	322.753	147.767	86938	87480
Sac_contig_1836	protein RMD5 homolog A-like	1300	322.718	147.751	18191	18191
Sac_contig_2472	Phosphatidylinositol-binding clathrin assembly protein	1801	322.404	147.607	25163	25177
Sac_contig_2335	60S ribosomal protein L17	2148	321.912	147.382	29893	29982
Sac_contig_738	sodium/glucose cotransporter 5-like	4426	321.721	147.294	61700	61742
Sac_contig_2074	exportin-1 isoform X1	3420	321.644	147.259	47697	47697
Sac_contig_2613	actin-like protein 6B	949	321.347	147.123	13223	13223
Sac_contig_29	gamma-tubulin complex component 3 homolog	5504	320.456	146.715	76478	76478
Sac_contig_336	---NA---	2323	319.205	146.142	32152	32152
Sac_contig_61	predicted protein	6566	318.67	145.898	90726	90726
Sac_contig_369	Actin-related protein 3	5356	318.021	145.6	73696	73856
Sac_contig_1596	very-long-chain 3-oxoacyl-CoA reductase	1442	317.744	145.474	19867	19867
Sac_contig_509	TATA-binding protein-associated factor 2N	3410	317.116	145.186	46888	46888
Sac_contig_1631	carboxyl-terminal PDZ ligand of neuronal nitric oxide synthase protein-like	1992	316.927	145.1	27254	27374
Sac_contig_3126	RING finger protein 113A	698	316.898	145.086	9306	9591
Sac_contig_1793	---NA---	1524	316.628	144.963	20923	20923
Sac_contig_2413	aconitate hydratase, mitochondrial	532	316.289	144.807	7269	7296
Sac_contig_1403	serrate RNA effector molecule homolog isoform X1	2476	316.069	144.707	33933	33933
Sac_contig_3358	potassium voltage-gated channel subfamily KQT member 4-like isoform X1	2766	315.716	144.545	37865	37865
Sac_contig_325	cytoplasmic tRNA 2-thiolation protein 1	3064	315.599	144.492	41929	41929
Sac_contig_1434	---NA---	1276	315.395	144.398	17450	17450
Sac_contig_45	neural-cadherin-like	3672	315.216	144.316	49982	50188
Sac_contig_3038	---NA---	959	315.134	144.279	13104	13104
Sac_contig_365	nucleosome assembly protein 1-like 4 isoform X1	2193	314.928	144.184	29946	29946
Sac_contig_309	splicing factor 3A subunit 1	5774	313.951	143.737	78601	78601
Sac_contig_1525	BRCA1-associated RING domain protein 1-like	4152	313.518	143.539	56443	56443
Sac_contig_1965	28 kDa heat- and acid-stable phosphoprotein-like	915	313.25	143.416	12428	12428
Sac_contig_1925	AChain A, Crystal Structure of BMP-2-inducible kinase in complex with an Indazole inhibitor	1304	313.08	143.338	17702	17702
Sac_contig_2198	isocitrate dehydrogenase [NAD] subunit gamma, mitochondrial-like	1541	312.911	143.261	20908	20908
Sac_contig_326	ubiquitin carboxyl-terminal hydrolase isozyme L5	2632	312.626	143.13	35660	35678
Sac_contig_3431	---NA---	1298	312.466	143.057	17586	17586
Sac_contig_332	Ribonucleoside-diphosphate reductase subunit M2	5770	312.446	143.048	78170	78170
Sac_contig_880	triosephosphate isomerase	1738	312.408	143.031	23543	23543
Sac_contig_504	anoctamin-7-like isoform X1	3548	312.029	142.857	48003	48003
Sac_contig_2427	BSD domain protein	1099	311.966	142.828	14864	14866
Sac_contig_1090	DNA-binding protein Ewg isoform X1	5167	311.925	142.809	69793	69884
Sac_contig_955	E3 ubiquitin-protein ligase MARCH5	4217	311.06	142.413	56875	56877
Sac_contig_226	U6 snRNA-associated Sm-like protein LSm4	997	310.271	142.052	13405	13413
Sac_contig_1808	probable transaldolase	1682	310.071	141.961	22614	22614
Sac_contig_2160	RNA-binding protein	2457	309.99	141.924	32306	33025
Sac_contig_996	alpha-centractin	1583	309.839	141.854	21267	21267
Sac_contig_1169	TBC1 domain family member 12	1638	309.319	141.616	21969	21969
Sac_contig_98	deoxynucleoside triphosphate triphosphohydrolase SAMHD1	2367	309.237	141.579	30549	31738
Sac_contig_205	hydroxyacylglutathione hydrolase, mitochondrial-like	4070	308.797	141.377	54495	54495
Sac_contig_557	oxysterol-binding protein 1-like isoform X2	3033	308.796	141.377	40610	40610
Sac_contig_1708	glutaredoxin 2 isoform X2	2067	308.708	141.337	27668	27668
Sac_contig_817	traB domain-containing protein isoform X2	1280	308.392	141.192	17116	17116
Sac_contig_3161	serine/arginine-rich splicing factor 6-like isoform X1	759	308.08	141.049	10132	10139
Sac_contig_1137	probable D-lactate dehydrogenase, mitochondrial	1673	307.287	140.686	22291	22291
Sac_contig_398	integrin alpha-PS1 isoform X2	3063	307.134	140.616	40791	40791
Sac_contig_679	SEC14-like protein 1	2483	307.032	140.569	33056	33056
Sac_contig_135	threonine--tRNA ligase, cytoplasmic	5764	306.941	140.528	76712	76713
Sac_contig_518	casein kinase II subunit beta isoform X1	3981	306.883	140.501	52973	52973
Sac_contig_2482	prohibitin-2 isoform X2	3213	306.534	140.341	42671	42705
Sac_contig_780	DEAD box ATP-dependent RNA helicase, putative	2984	306.454	140.305	39651	39651
Sac_contig_3310	inosine-5'-monophosphate dehydrogenase 1-like isoform X4	1665	306.381	140.271	22119	22119
Sac_contig_481	selenide, water dikinase	3746	305.381	139.813	49602	49602
Sac_contig_717	transitional endoplasmic reticulum ATPase	10363	305.328	139.789	137193	137196
Sac_contig_965	26S proteasome non-ATPase regulatory subunit 11	2514	305.145	139.705	33035	33263
Sac_contig_1553	60S ribosomal protein L14, putative	2387	304.965	139.623	31564	31564
Sac_contig_977	AFG3-like protein 2	4049	304.907	139.597	53531	53531
Sac_contig_42	serine/threonine-protein kinase PRP4 homolog	3897	304.899	139.593	51410	51520
Sac_contig_2832	MOB kinase activator 1A	983	304.789	139.542	12991	12991
Sac_contig_1046	V-type proton ATPase subunit C 1	3884	304.53	139.424	51270	51286
Sac_contig_1624	Transcriptional repressor protein YY1	1061	304.51	139.415	13811	14009
Sac_contig_122	ras-related protein Rab-27A	636	304.239	139.291	8390	8390
Sac_contig_2732	39S ribosomal protein L38, mitochondrial-like	3525	303.237	138.832	46315	46348
Sac_contig_1109	serine/threonine-protein phosphatase 2A 55 kDa regulatory subunit B alpha isoform	525	302.934	138.693	6881	6896
Sac_contig_884	---NA---	571	302.36	138.43	7484	7486
Sac_contig_95	CTP synthase 1 isoform X2	8346	302.335	138.419	109085	109410
Sac_contig_667	L-galactose dehydrogenase-like	4615	302.319	138.411	60496	60496
Sac_contig_891	coiled-coil domain-containing protein 124	1124	302.072	138.299	14722	14722
Sac_contig_154	ubiquitin carboxyl-terminal hydrolase 14 isoform X1	1506	301.791	138.17	19707	19707
Sac_contig_1866	AChain A, Structure of GAR domain of ACF7	2363	301.279	137.935	30869	30869
Sac_contig_1165	nuclear pore glycoprotein p62	3691	301.184	137.892	48202	48202
Sac_contig_1055	fatty acid amide hydrolase-like	1931	300.95	137.785	25198	25198
Sac_contig_1314	isoleucine--tRNA ligase, cytoplasmic	3550	300.926	137.774	46321	46321
Sac_contig_1166	cyclin-dependent kinase 12-like	1238	300.858	137.743	16150	16150
Sac_contig_1216	predicted protein	1234	300.843	137.736	16097	16097
Sac_contig_1367	serine/threonine-protein phosphatase 4 regulatory subunit 3A	4815	300.716	137.677	62783	62783
Sac_contig_1688	actin, cytoplasmic type 5	1496	300.648	137.646	19502	19502
Sac_contig_2004	proteasome subunit beta type-6	2398	300.44	137.551	31239	31239
Sac_contig_1280	---NA---	500	300.415	137.54	6513	6513
Sac_contig_2048	40S ribosomal protein S8	3856	299.636	137.183	50097	50098
Sac_contig_2356	cysteine desulfurase, mitochondrial	3454	299.555	137.146	44287	44863
Sac_contig_1959	---NA---	733	299.438	137.092	9517	9517
Sac_contig_388	pre-mRNA-processing-splicing factor 8	8220	299.291	137.025	106673	106673
Sac_contig_1265	---NA---	2368	299.25	137.007	30726	30726
Sac_contig_2719	electron transfer flavoprotein subunit beta	1231	298.972	136.879	15958	15958
Sac_contig_2747	RNA-binding protein 42	772	298.71	136.759	9686	9999
Sac_contig_53	cytochrome c1, heme protein, mitochondrial	1237	298.622	136.719	16017	16017
Sac_contig_2145	transcription factor Sox-12-like	1619	297.55	136.228	20888	20888
Sac_contig_1297	40S ribosomal protein SA	4569	297.044	135.996	58839	58848
Sac_contig_2019	RNA-binding protein 5-like	885	296.766	135.869	10808	11388
Sac_contig_2169	ATPase family AAA domain-containing protein 3-like	2787	296.712	135.844	35856	35856
Sac_contig_2196	---NA---	389	296.614	135.799	3184	5003
Sac_contig_2329	Ribosomal RNA-processing protein 8	1410	296.495	135.745	18127	18127
Sac_contig_3224	oxidation resistance protein 1 isoform X4	1477	296.208	135.614	18970	18970
Sac_contig_2353	U6 snRNA-associated Sm-like protein LSm5	951	295.644	135.356	12189	12191
Sac_contig_372	26S proteasome non-ATPase regulatory subunit 7-like	4197	295.205	135.154	53722	53722
Sac_contig_68	ferritin, heavy polypeptide 1	3086	294.539	134.85	39412	39412
Sac_contig_1176	putative pre-mRNA-splicing factor ATP-dependent RNA helicase PRP1 isoform X1	2124	294.343	134.76	27108	27108
Sac_contig_2246	putative NADH dehydrogenase [ubiquinone] 1 alpha subcomplex subunit 12	478	294.17	134.681	6097	6097
Sac_contig_482	probable phospholipid-transporting ATPase IA isoform X5	5781	294.011	134.608	73698	73698
Sac_contig_2249	---NA---	504	293.958	134.584	6422	6424
Sac_contig_144	protein transport protein Sec24C-like isoform X1	3638	293.932	134.572	46366	46366
Sac_contig_1337	S-adenosylmethionine synthase	2021	293.893	134.554	25753	25754
Sac_contig_590	Histone deacetylase complex subunit SAP18	1534	293.892	134.553	19548	19548
Sac_contig_2746	---NA---	751	293.581	134.411	9560	9560
Sac_contig_2963	alpha-soluble NSF attachment protein	1095	293.455	134.353	13933	13933
Sac_contig_1510	cullin-like protein 1	4415	293.416	134.336	56170	56170
Sac_contig_2464	transcription elongation factor SPT5 isoform X1	3493	293.358	134.309	44431	44431
Sac_contig_1243	V-type proton ATPase 21 kDa proteolipid subunit-like	2024	292.42	133.879	25075	25663
Sac_contig_2033	serine/threonine-protein phosphatase 2A catalytic subunit alpha isoform-like	2743	291.912	133.647	34719	34719
Sac_contig_791	ras-related protein Rab6	3445	291.795	133.593	43587	43587
Sac_contig_2168	40S ribosomal protein S16	847	291.674	133.538	10712	10712
Sac_contig_1621	syntaxin-5 isoform X1	2953	291.615	133.511	37337	37339
Sac_contig_2456	S-adenosylmethionine decarboxylase proenzyme	1367	291.565	133.488	17282	17282
Sac_contig_1007	unconventional myosin-IXa-like isoform X2	4783	291.546	133.479	60464	60464
Sac_contig_3374	CRE-CLEC-85 protein	276	291.209	133.325	3475	3485
Sac_contig_1922	serine/threonine-protein kinase N1-like isoform X2	2563	291.195	133.319	32355	32361
Sac_contig_1666	Low-density lipoprotein receptor-related protein 2	769	290.518	133.009	9504	9687
Sac_contig_1144	G protein-coupled receptor kinase 6 isoform X1	1799	290.508	133.004	22651	22661
Sac_contig_1488	serine/threonine-protein phosphatase 2A 56 kDa regulatory subunit epsilon isoform	2429	289.694	132.631	30510	30511
Sac_contig_764	26S proteasome non-ATPase regulatory subunit 13	2885	289.055	132.339	36063	36159
Sac_contig_4398	---NA---	1203	288.869	132.253	15068	15068
Sac_contig_2026	probable ATP-dependent RNA helicase DDX43	5210	288.753	132.201	65231	65231
Sac_contig_375	mutS protein homolog 4	8820	288.493	132.082	110247	110330
Sac_contig_1002	DNA topoisomerase 2-alpha	5347	288.484	132.078	66884	66884
Sac_contig_3572	malate dehydrogenase, mitochondrial	524	288.46	132.066	5972	6554
Sac_contig_215	mitochondrial Rho GTPase 2	8920	287.834	131.78	111302	111326
Sac_contig_1654	EGL-5	763	287.785	131.757	9521	9521
Sac_contig_841	solute carrier organic anion transporter family member 4A1 isoform X2	3508	287.502	131.628	43731	43731
Sac_contig_1341	prefoldin subunit 2-like	407	287.462	131.61	5073	5073
Sac_contig_348	protein SEC13 homolog	4008	287.271	131.522	49893	49924
Sac_contig_2469	serine/threonine-protein phosphatase 2A 65 kDa regulatory subunit A alpha isoform-like isoform X2	2998	286.938	131.369	37300	37300
Sac_contig_293	Retinal homeobox protein Rx	1125	286.634	131.23	13982	13982
Sac_contig_452	DNA polymerase epsilon catalytic subunit A	6815	286.577	131.204	84683	84683
Sac_contig_1389	S-adenosyl-L-methionine-dependent methyltransferase	842	286.339	131.095	10341	10454
Sac_contig_2677	---NA---	316	286.313	131.084	3923	3923
Sac_contig_3616	---NA---	445	285.874	130.882	5496	5516
Sac_contig_1264	serine/threonine-protein phosphatase 4 catalytic subunit	4528	285.432	130.68	56037	56040
Sac_contig_2087	cyclin-dependent kinase 16 isoform X3	1787	285.296	130.618	22106	22106
Sac_contig_351	unconventional myosin-If	7320	285.092	130.525	90226	90487
Sac_contig_1102	Carboxy-terminal kinesin 2	3185	285.029	130.496	39362	39363
Sac_contig_1419	neural cell adhesion molecule L1-like protein isoform X1	5286	284.759	130.372	65121	65267
Sac_contig_1316	Pre-mRNA-splicing factor 18	1339	284.676	130.334	16518	16528
Sac_contig_1442	U2 small nuclear ribonucleoprotein A'	1035	284.641	130.318	12774	12774
Sac_contig_2768	phosphatidylinositol 4-phosphate 5-kinase type-1 beta	2108	284.258	130.142	25982	25982
Sac_contig_330	ADP,ATP carrier protein 3, mitochondrial-like	17196	284.031	130.039	211779	211779
Sac_contig_902	Nucleolar GTP-binding protein 1	5827	283.912	129.984	71733	71733
Sac_contig_822	Torsin-like protein	3274	283.853	129.957	40296	40296
Sac_contig_818	N-alpha-acetyltransferase 30	3877	283.742	129.906	47699	47699
Sac_contig_2366	disintegrin and metalloproteinase domain-containing protein 10-like	3364	283.601	129.842	41064	41367
Sac_contig_1508	serine/threonine-protein kinase 38-like	3891	283.587	129.835	47845	47845
Sac_contig_96	ATP-binding cassette sub-family G member 4-like	2214	283.565	129.825	27210	27222
Sac_contig_467	FACT complex subunit SSRP1	4917	283.244	129.678	60388	60388
Sac_contig_839	heterogeneous nuclear ribonucleoprotein U-like protein 1	2779	283.226	129.67	34128	34128
Sac_contig_570	---NA---	1541	283.203	129.66	18921	18923
Sac_contig_1095	Succinyl-CoA ligase subunit alpha, mitochondrial	1220	283.199	129.658	14971	14981
Sac_contig_538	carnitine O-palmitoyltransferase 1, liver isoform isoform X1	5383	283.141	129.631	66064	66087
Sac_contig_262	integrin-linked protein kinase isoform X1	2729	282.482	129.33	33426	33426
Sac_contig_1186	elongation of very long chain fatty acids protein 4-like	406	282.149	129.177	4967	4967
Sac_contig_2754	26S protease regulatory subunit 10B	2713	282.057	129.135	33180	33180
Sac_contig_770	selenoprotein W	558	282.043	129.128	6824	6824
Sac_contig_1515	viral IAP-associated factor homolog	2259	281.878	129.053	27610	27610
Sac_contig_1994	ATPase asna1	2747	281.681	128.963	33551	33551
Sac_contig_566	---NA---	372	281.588	128.92	4508	4542
Sac_contig_775	Tbx2/3 protein	2632	281.581	128.917	32135	32135
Sac_contig_2424	26S protease regulatory subunit 6B	1543	281.252	128.766	18817	18817
Sac_contig_560	Ribulose-phosphate 3-epimerase	1674	281.189	128.737	20406	20410
Sac_contig_2165	proteasome subunit beta type-3	2492	281.186	128.736	30383	30383
Sac_contig_2984	Charged multivesicular body protein 2a	951	281.142	128.716	11593	11593
Sac_contig_2197	40S ribosomal protein S24	1673	281.095	128.694	20391	20391
Sac_contig_1500	cyclin-Y-like protein 1-B	2547	280.9	128.605	31022	31022
Sac_contig_3393	clathrin coat assembly protein AP180	512	280.852	128.583	6162	6235
Sac_contig_2983	peptidyl-prolyl cis-trans isomerase-like 1	1185	280.664	128.497	14321	14421
Sac_contig_672	superkiller viralicidic activity 2-like 2	4031	280.62	128.477	49048	49048
Sac_contig_2035	coatomer subunit zeta-1	1479	280.37	128.363	17980	17980
Sac_contig_782	ATP-binding cassette sub-family E member 1	6459	280.341	128.349	78513	78513
Sac_contig_1605	microtubule-associated protein RP/EB family member 1 isoform X2	1277	279.841	128.12	15495	15495
Sac_contig_151	PC3-like endoprotease variant A	4382	279.416	127.926	53090	53090
Sac_contig_3	alanine--tRNA ligase, cytoplasmic	6444	279.215	127.834	77992	78016
Sac_contig_3686	---NA---	408	278.618	127.56	4878	4929
Sac_contig_641	---NA---	221	278.527	127.519	2669	2669
Sac_contig_3254	SNW domain-containing protein 1	2004	278.513	127.512	24201	24201
Sac_contig_771	---NA---	4220	278.212	127.374	50906	50907
Sac_contig_3653	peregrin-like isoform X1	2322	277.954	127.257	27981	27985
Sac_contig_4052	---NA---	1165	277.663	127.123	14026	14026
Sac_contig_3168	Casein kinase II subunit alpha	660	277.626	127.106	7945	7945
Sac_contig_1033	actin-related protein 2/3 complex subunit 1A-like	6440	277.594	127.092	77515	77515
Sac_contig_2805	OST3-OST6 domain containing protein	1159	277.588	127.089	13950	13950
Sac_contig_1810	cytochrome b-c1 complex subunit Rieske, mitochondrial-like	1479	277.423	127.013	17791	17791
Sac_contig_3069	---NA---	1130	277.324	126.968	13583	13588
Sac_contig_2621	---NA---	655	277.21	126.916	7858	7873
Sac_contig_1800	---NA---	1355	277.178	126.901	16118	16285
Sac_contig_1171	phosphatidylserine synthase 1	2967	276.986	126.813	35634	35634
Sac_contig_2174	---NA---	462	276.952	126.798	3808	5548
Sac_contig_1071	---NA---	725	276.625	126.648	8692	8696
Sac_contig_652	probable phospholipid-transporting ATPase IF isoform X2	15265	275.761	126.253	181150	182524
Sac_contig_1655	galactose mutarotase	1476	275.753	126.249	17648	17648
Sac_contig_1054	---NA---	2651	275.274	126.029	31631	31642
Sac_contig_576	NADH dehydrogenase [ubiquinone] iron-sulfur protein 8, mitochondrial	3095	274.674	125.755	36861	36861
Sac_contig_1854	60S ribosomal protein L22-like	1135	274.456	125.655	13507	13507
Sac_contig_1116	proteasome subunit alpha type-5-like	1431	274.448	125.651	17029	17029
Sac_contig_1444	Pyruvate kinase PKM	8151	274.441	125.648	96876	96995
Sac_contig_520	protein transport protein Sec23A isoform X2	2534	273.958	125.427	29921	30101
Sac_contig_1255	dedicator of cytokinesis protein 7-like	3920	273.428	125.184	46423	46475
Sac_contig_793	vesicle-trafficking protein SEC22b-like	3378	273.305	125.128	40031	40031
Sac_contig_583	---NA---	3196	273.166	125.064	37855	37855
Sac_contig_599	Osteoclast-stimulating factor 1	1475	272.859	124.924	17451	17451
Sac_contig_694	ATP-dependent RNA helicase DDX54	9702	272.828	124.91	114773	114773
Sac_contig_3424	RING-box protein 1	977	272.409	124.718	11540	11540
Sac_contig_1974	nucleoporin SEH1 isoform X2	3572	272.272	124.655	41663	42170
Sac_contig_1074	ankyrin repeat domain-containing protein 17	9996	272.018	124.539	117876	117900
Sac_contig_1860	probable signal peptidase complex subunit 2	932	271.828	124.452	10985	10985
Sac_contig_2593	ruvB-like 2	1597	271.554	124.326	18804	18804
Sac_contig_1547	ubiquitin-conjugating enzyme E2 N	1172	271.439	124.274	13754	13794
Sac_contig_1009	superoxide dismutase [Cu-Zn]	4601	271.083	124.111	54081	54081
Sac_contig_1242	aspartate aminotransferase, cytoplasmic	5291	270.689	123.93	62101	62101
Sac_contig_1827	polyribonucleotide 5'-hydroxyl-kinase Clp1	2780	270.572	123.877	32614	32615
Sac_contig_2240	hepatocyte nuclear factor 3-alpha	2184	270.237	123.723	25591	25591
Sac_contig_3489	protein SREK1IP1-like	1142	270.209	123.711	13380	13380
Sac_contig_1117	myotubularin-related protein 3 isoform X1	2686	269.592	123.428	31398	31398
Sac_contig_2620	H(+)/Cl(-) exchange transporter 3-like	2218	269.568	123.417	25668	25925
Sac_contig_1644	3-hydroxyisobutyrate dehydrogenase	2825	269.47	123.372	33008	33008
Sac_contig_2176	electron transfer flavoprotein-ubiquinone oxidoreductase, mitochondrial-like	2644	269.033	123.172	30843	30843
Sac_contig_757	splicing factor 3B subunit 1 isoform X1	3957	268.494	122.925	46067	46067
Sac_contig_990	26S proteasome non-ATPase regulatory subunit 12	2716	267.31	122.383	31477	31480
Sac_contig_646	1-phosphatidylinositol 4,5-bisphosphate phosphodiesterase classes I and II-like	3793	267.188	122.327	43943	43943
Sac_contig_1426	E3 UFM1-protein ligase 1 homolog	900	267.092	122.283	10423	10423
Sac_contig_1374	nuclear pore complex protein Nup93-like	4826	266.406	121.97	55707	55747
Sac_contig_120	acid ceramidase	3334	266.28	121.911	38494	38494
Sac_contig_4711	acyl-CoA-binding protein homolog	407	266.1	121.829	4696	4696
Sac_contig_1609	malignant T-cell-amplified sequence 1 homolog	802	266.055	121.809	9252	9252
Sac_contig_2859	ribosome biogenesis protein NOP53-like isoform X1	1511	265.9	121.738	17421	17421
Sac_contig_625	Acyl carrier protein	3327	265.779	121.682	38036	38341
Sac_contig_341	Pre-mRNA-processing factor 6	7808	265.593	121.597	89763	89918
Sac_contig_3145	P2X purinoceptor 4	1712	265.41	121.513	19702	19702
Sac_contig_1505	replication factor C subunit 1	5344	265.299	121.462	61274	61474
Sac_contig_1173	60S ribosomal protein L39	437	265.089	121.367	5020	5023
Sac_contig_3231	CBN-ATG-7 protein	777	264.464	121.08	8910	8910
Sac_contig_2313	cation-dependent mannose-6-phosphate receptor	3075	264.287	120.999	35237	35238
Sac_contig_581	NUMB isoform 19	1101	263.786	120.77	12593	12593
Sac_contig_994	serine/threonine-protein kinase PAK 1	1889	263.616	120.692	21591	21592
Sac_contig_1719	---NA---	265	263.611	120.69	3029	3029
Sac_contig_1290	exportin-2	4444	263.374	120.581	50749	50750
Sac_contig_487	Methionine aminopeptidase 2	6912	263.006	120.413	78821	78824
Sac_contig_675	ubiquitin-conjugating enzyme E2-22 kDa	3099	262.873	120.352	35304	35323
Sac_contig_3677	serine/arginine repetitive matrix protein 1-like isoform X2	981	262.553	120.205	11168	11168
Sac_contig_2911	lethal(2)neighbour of Tid protein	424	262.23	120.057	4821	4821
Sac_contig_1992	putative sodium-coupled neutral amino acid transporter 11	831	261.877	119.896	9434	9436
Sac_contig_3592	---NA---	646	261.58	119.76	7327	7327
Sac_contig_1871	COUP transcription factor 2-like isoform X2	2454	261.434	119.693	27818	27818
Sac_contig_617	basement membrane-specific heparan sulfate proteoglycan core protein isoform X3	4454	261.208	119.59	50446	50446
Sac_contig_2253	b(0,+)-type amino acid transporter 1-like	1915	260.88	119.439	21662	21662
Sac_contig_2466	---NA---	905	260.876	119.438	10235	10237
Sac_contig_732	---NA---	4495	260.601	119.312	50792	50792
Sac_contig_266	---NA---	1953	260.421	119.229	22053	22053
Sac_contig_181	Replication protein A 70 kDa DNA-binding subunit	2287	260.245	119.148	25807	25807
Sac_contig_1407	ras-related C3 botulinum toxin substrate 1	2978	259.963	119.019	33561	33568
Sac_contig_2753	---NA---	687	259.867	118.975	7741	7741
Sac_contig_832	UV excision repair protein RAD23 homolog B	1734	259.582	118.845	19307	19517
Sac_contig_882	cytoskeleton-associated protein 5	6020	259.482	118.799	67716	67732
Sac_contig_188	homeobox protein Nkx-2.2a-like	713	259.48	118.798	8022	8022
Sac_contig_3216	G patch domain-containing protein 11	836	259.235	118.686	9307	9397
Sac_contig_872	cyclin-dependent kinase 2	1555	259.118	118.633	17471	17471
Sac_contig_2478	leupaxin isoform X3	1309	259.099	118.624	14706	14706
Sac_contig_2628	retinoblastoma-binding protein 5 isoform X3	872	259.059	118.606	9795	9795
Sac_contig_1421	AP-1 complex subunit mu-1	814	258.903	118.534	9138	9138
Sac_contig_1678	6-phosphogluconate dehydrogenase, decarboxylating	8704	258.812	118.492	97668	97677
Sac_contig_1577	SH3 domain-containing kinase-binding protein 1-like isoform X9	1083	258.503	118.351	12118	12139
Sac_contig_695	DNA replication licensing factor mcm4-A-like	3355	258.46	118.332	37599	37599
Sac_contig_4021	V-type proton ATPase subunit H isoform X2	980	258.302	118.259	10976	10976
Sac_contig_559	probable cation-transporting ATPase 13A3 isoform X1	4172	257.891	118.071	46652	46652
Sac_contig_1486	Transducin beta-like protein 3	2671	257.783	118.021	29855	29855
Sac_contig_1831	beta-1,3-galactosyltransferase 5-like	1707	257.594	117.935	19066	19066
Sac_contig_2372	FH1/FH2 domain-containing protein 3 isoform X6	3700	257.436	117.863	41301	41301
Sac_contig_368	tonsoku-like protein	5223	256.909	117.621	57987	58182
Sac_contig_3695	---NA---	678	256.547	117.456	7542	7542
Sac_contig_812	coatomer subunit beta	3144	256.367	117.373	34949	34949
Sac_contig_1841	AChain A, Crystal Structure Of Ptp1b-inhibitor Complex	3737	255.838	117.131	41231	41455
Sac_contig_665	ubiquitin carboxyl-terminal hydrolase 8 isoform X1	4384	255.489	116.971	47868	48566
Sac_contig_1364	superoxide dismutase [Mn], mitochondrial	231	255.487	116.97	2559	2559
Sac_contig_2309	pumilio homolog 2	2146	255.474	116.964	23772	23772
Sac_contig_3242	programmed cell death protein 6-like isoform X2	912	255.409	116.935	10100	10100
Sac_contig_1813	---NA---	2137	255.33	116.899	23659	23659
Sac_contig_595	phosphate carrier protein, mitochondrial	5042	255.295	116.883	54955	55813
Sac_contig_2461	Guanine nucleotide-binding protein subunit alpha-12	1270	254.689	116.605	14025	14025
Sac_contig_702	---NA---	341	254.637	116.581	3692	3765
Sac_contig_1784	NADH dehydrogenase [ubiquinone] 1 alpha subcomplex subunit 9, mitochondrial	2218	254.626	116.576	24487	24488
Sac_contig_759	rRNA 2'-O-methyltransferase fibrillarin	2654	254.559	116.545	29217	29294
Sac_contig_1338	cysteine--tRNA ligase, cytoplasmic	2189	254.248	116.403	24132	24132
Sac_contig_2113	electron transfer flavoprotein subunit alpha, mitochondrial	999	253.828	116.211	10995	10995
Sac_contig_2668	active breakpoint cluster region-related protein isoform X3	3102	253.541	116.079	34097	34102
Sac_contig_4289	---NA---	480	253.113	115.884	5265	5268
Sac_contig_1627	---NA---	1044	253.093	115.874	11217	11457
Sac_contig_4640	thymosin beta-15A	392	252.572	115.636	4287	4293
Sac_contig_1862	Threonylcarbamoyladenosine tRNA methylthiotransferase	708	252.485	115.596	7751	7751
Sac_contig_116	importin subunit alpha-4-like	3905	252.089	115.415	42684	42684
Sac_contig_353	PC3-like endoprotease variant B	3441	252.081	115.411	37593	37611
Sac_contig_1612	DNA polymerase alpha catalytic subunit	4056	252.035	115.39	44325	44325
Sac_contig_1106	U5 small nuclear ribonucleoprotein 200 kDa helicase	7478	251.744	115.257	81627	81627
Sac_contig_1018	wax ester/triacylglycerol synthase family O-acyltransferase	1814	251.656	115.216	19794	19794
Sac_contig_2269	---NA---	450	251.589	115.185	4909	4909
Sac_contig_2834	asparagine synthetase B	1846	251.516	115.152	20132	20132
Sac_contig_1519	---NA---	2412	251.261	115.036	26278	26278
Sac_contig_2096	Rap guanine nucleotide exchange factor 6	4041	251.23	115.021	44020	44020
Sac_contig_2346	transcription initiation factor TFIID subunit 1-like	537	251.156	114.987	5847	5848
Sac_contig_115	stromal membrane-associated protein 2	3020	251.009	114.92	32869	32869
Sac_contig_2039	3-phosphoinositide-dependent protein kinase 1 isoform X1	2463	250.806	114.827	26645	26785
Sac_contig_1263	neutral alpha-glucosidase AB	5122	250.443	114.661	55606	55621
Sac_contig_1203	26S proteasome regulatory subunit N5	549	249.867	114.397	5948	5948
Sac_contig_2223	---NA---	570	249.199	114.091	6159	6159
Sac_contig_2458	predicted protein	4857	249.141	114.065	52469	52469
Sac_contig_237	importin subunit alpha-1-like	8378	249.065	114.03	90474	90478
Sac_contig_2308	GDP-L-fucose synthase	3147	248.985	113.993	33972	33975
Sac_contig_678	proteasome subunit alpha type-2	1788	248.53	113.785	19268	19268
Sac_contig_1610	---NA---	2729	247.969	113.528	29339	29342
Sac_contig_1991	---NA---	484	247.781	113.442	5200	5200
Sac_contig_826	Mitogen-activated protein kinase 1	2628	247.512	113.319	28204	28204
Sac_contig_522	proteasomal ubiquitin receptor ADRM1 homolog	2029	247.461	113.296	21766	21771
Sac_contig_670	DNA excision repair protein ERCC-6-like	5096	247.381	113.259	54662	54662
Sac_contig_2076	U5 small nuclear ribonucleoprotein 40 kDa protein-like	1456	246.958	113.065	15570	15591
Sac_contig_978	YTH domain-containing protein 1-like	1105	246.948	113.061	11812	11832
Sac_contig_2020	cleavage stimulation factor subunit 2	2878	246.774	112.981	30795	30795
Sac_contig_440	sodium/potassium-transporting ATPase subunit alpha-3 isoform X1	6895	246.733	112.962	73749	73765
Sac_contig_1423	sorting and assembly machinery component 50 homolog	1606	246.668	112.932	17177	17177
Sac_contig_3688	---NA---	787	245.983	112.619	8394	8394
Sac_contig_2556	---NA---	213	245.894	112.578	2265	2271
Sac_contig_109	spectrin beta chain, erythrocytic-like	10359	245.826	112.547	110416	110417
Sac_contig_2339	Rho guanine nucleotide exchange factor 17	4034	245.617	112.452	42962	42962
Sac_contig_251	ras-related protein Rab-2A	2278	245.51	112.402	24250	24250
Sac_contig_856	probable glutamine-dependent NAD(+) synthetase	989	245.342	112.325	10519	10521
Sac_contig_1350	Charged multivesicular body protein 1b	1737	245.272	112.294	18473	18473
Sac_contig_3060	thioredoxin domain-containing protein 17	1564	245.078	112.205	16620	16620
Sac_contig_2566	digestive cysteine proteinase 1	1472	244.775	112.066	15608	15623
Sac_contig_760	bifunctional glutamate/proline--tRNA ligase	3894	244.759	112.058	41326	41326
Sac_contig_2219	---NA---	425	244.736	112.048	4509	4510
Sac_contig_662	protein HID1 isoform X2	2653	244.553	111.965	28132	28132
Sac_contig_747	serine/threonine-protein kinase Sgk1-like	3191	244.403	111.895	33816	33816
Sac_contig_5136	RNA-binding protein	488	244.191	111.798	5167	5167
Sac_contig_3867	cytochrome b-c1 complex subunit 2, mitochondrial-like	1827	244.121	111.767	19339	19339
Sac_contig_33	---NA---	1264	243.947	111.687	13370	13370
Sac_contig_1998	cytosolic 5'-nucleotidase 3	916	243.745	111.594	9681	9681
Sac_contig_354	Coiled-coil domain-containing protein 130	5350	243.715	111.581	56502	56536
Sac_contig_379	ankyrin repeat and KH domain-containing protein mask-like	10611	243.461	111.465	112015	112015
Sac_contig_2010	---NA---	2580	243.24	111.363	27167	27211
Sac_contig_2130	AN1-type zinc finger protein 5	576	243.2	111.345	6074	6074
Sac_contig_420	Bloom syndrome protein homolog	10635	243.094	111.296	112094	112099
Sac_contig_1969	serine/threonine-protein kinase SIK1	621	242.92	111.217	6541	6541
Sac_contig_4595	probable U3 small nucleolar RNA-associated protein 11	320	242.807	111.165	2822	3369
Sac_contig_1941	---NA---	505	242.547	111.046	5311	5311
Sac_contig_1940	---NA---	4413	242.527	111.037	43958	46407
Sac_contig_748	isocitrate dehydrogenase	4408	242.514	111.031	46351	46352
Sac_contig_755	pre-mRNA-splicing factor CWC22 homolog isoform X1	3920	242.158	110.868	41160	41160
Sac_contig_3625	THO complex subunit 7 homolog	678	241.784	110.697	7108	7108
Sac_contig_4692	hydroxyacyl-coenzyme A dehydrogenase, mitochondrial	1164	241.703	110.659	12125	12199
Sac_contig_1751	Protein ECT2	2119	241.446	110.542	22182	22184
Sac_contig_4002	dual specificity mitogen-activated protein kinase kinase 1-like isoform X2	1175	241.422	110.531	11975	12300
Sac_contig_349	DNA-directed RNA polymerases I, II, and III subunit RPABC2-like	1580	241.195	110.427	16523	16524
Sac_contig_2129	amyloid beta A4 precursor protein-binding family A member 3 isoform X1	591	240.734	110.216	6168	6169
Sac_contig_2926	dymeclin	658	240.721	110.21	6868	6868
Sac_contig_946	CCR4-NOT transcription complex subunit 1 isoform X6	9783	240.208	109.975	101840	101894
Sac_contig_2745	casein kinase II subunit alpha	309	240.181	109.963	3216	3218
Sac_contig_1582	INO80 complex subunit D-like	1046	240.13	109.939	10891	10891
Sac_contig_4344	Coatomer subunit beta'	572	240.062	109.908	5937	5954
Sac_contig_26	28S ribosomal protein S5, mitochondrial	2095	239.72	109.752	21776	21776
Sac_contig_4050	---NA---	2826	239.351	109.583	29329	29329
Sac_contig_2378	---NA---	688	239.242	109.533	7137	7137
Sac_contig_1687	DNA-directed RNA polymerases I and III subunit RPAC1 isoform X1	1204	239.036	109.439	12479	12479
Sac_contig_1354	Pleckstrin homology domain-containing family G member 1	1296	238.528	109.206	13021	13404
Sac_contig_648	5'-3' exoribonuclease 2 homolog	3095	238.377	109.137	31981	31990
Sac_contig_1432	carnitine O-palmitoyltransferase 2, mitochondrial	2328	238.325	109.113	24057	24057
Sac_contig_1193	Nuclear cap-binding protein subunit 1	5571	238.224	109.067	57545	57545
Sac_contig_1529	---NA---	298	238.134	109.026	2768	3077
Sac_contig_2064	protein Mo25	2061	237.957	108.944	21265	21265
Sac_contig_321	CRE-CLEC-85 protein	245	237.875	108.907	2491	2527
Sac_contig_777	serine/threonine-protein phosphatase 5	6303	237.349	108.666	64830	64867
Sac_contig_3490	signal peptidase complex catalytic subunit SEC11A	564	237.006	108.509	5796	5796
Sac_contig_730	predicted protein	2634	236.774	108.403	27042	27042
Sac_contig_784	membrane-associated guanylate kinase, WW and PDZ domain-containing protein 3-like isoform X3	640	236.717	108.377	6195	6569
Sac_contig_1096	C-myc promoter-binding protein-like	4200	236.623	108.334	43092	43092
Sac_contig_3176	PHD finger protein rhinoceros	558	236.496	108.276	5691	5722
Sac_contig_2734	protein white-like isoform X1	2385	236.236	108.156	24430	24430
Sac_contig_322	CREB-binding protein	6668	236.234	108.155	68301	68301
Sac_contig_2009	Integrator complex subunit 11	1457	236.088	108.089	14843	14915
Sac_contig_1546	programmed cell death 6-interacting protein-like	2387	235.873	107.991	24413	24413
Sac_contig_1771	synaptophysin-like protein 1	1548	235.126	107.649	15782	15782
Sac_contig_1926	charged multivesicular body protein 4b	862	234.747	107.475	8774	8774
Sac_contig_862	---NA---	849	234.702	107.454	8640	8640
Sac_contig_1738	Nucleoporin NUP53	1272	234.616	107.415	12922	12940
Sac_contig_1753	dihydrolipoyl dehydrogenase, mitochondrial-like	3248	234.568	107.393	33035	33035
Sac_contig_1456	brachyury protein isoform X2	2290	233.87	107.073	23218	23222
Sac_contig_3709	dehydrogenase/reductase SDR family member 12	1019	233.185	106.76	10303	10303
Sac_contig_363	integrin beta-PS-like	3650	233.06	106.702	36885	36885
Sac_contig_684	---NA---	495	232.817	106.591	4996	4997
Sac_contig_2228	adenylosuccinate synthetase	1434	232.814	106.59	14476	14476
Sac_contig_2314	nck-associated protein 1 homolog	434	232.487	106.44	4317	4375
Sac_contig_190	probable histone-binding protein Caf1 isoform X1	11625	232.446	106.422	117105	117167
Sac_contig_2128	farnesyl diphosphate synthase	2553	232.398	106.399	25710	25726
Sac_contig_1134	serine/threonine-protein kinase A-Raf-like isoform X2	2321	232.366	106.385	23385	23385
Sac_contig_1601	1-phosphatidylinositol 4,5-bisphosphate phosphodiesterase gamma-1	807	231.799	106.125	8111	8111
Sac_contig_2527	protein phosphatase 1B-like	4211	231.646	106.055	42294	42296
Sac_contig_2774	serine/threonine-protein phosphatase 6 regulatory subunit 3	4190	231.612	106.04	42079	42079
Sac_contig_1832	CSC1-like protein At1g69450	1230	231.471	105.975	12345	12345
Sac_contig_1302	S-methyl-5'-thioadenosine phosphorylase-like	3069	231.086	105.798	30740	30751
Sac_contig_423	tRNA (guanine(26)-N(2))-dimethyltransferase-like isoform X2	1646	231.033	105.775	16488	16489
Sac_contig_2151	---NA---	349	230.561	105.558	3487	3489
Sac_contig_650	cytosolic non-specific dipeptidase	5768	230.471	105.517	57640	57641
Sac_contig_285	eukaryotic translation initiation factor 3 subunit H-like	3862	230.311	105.444	38567	38567
Sac_contig_1417	cysteine dioxygenase type 1	1708	230.033	105.317	17036	17036
Sac_contig_722	ubiquitin-fold modifier-conjugating enzyme 1	3067	230.003	105.303	30587	30587
Sac_contig_1460	kinesin-like protein KIF21A isoform X1	2806	229.904	105.257	27972	27972
Sac_contig_1313	piwi-like protein 1	2513	229.654	105.143	25024	25024
Sac_contig_1483	predicted protein	935	229.616	105.126	9308	9309
Sac_contig_2624	uncharacterized protein LOC111626756, partial	3231	229.492	105.069	32019	32151
Sac_contig_257	Aspartate--tRNA ligase, cytoplasmic	12312	229.432	105.041	122482	122482
Sac_contig_2315	---NA---	525	229.134	104.905	5212	5216
Sac_contig_3529	lysosomal acid phosphatase isoform X1	2418	229.13	104.903	24019	24023
Sac_contig_371	NAD(P)/FAD-dependent oxidoreductase	5168	229.012	104.849	51318	51318
Sac_contig_308	casein kinase 1-like protein 5	5979	228.525	104.626	59245	59245
Sac_contig_1098	antigen PKX101	1223	228.308	104.527	11660	12107
Sac_contig_1562	---NA---	3350	228.286	104.517	33160	33160
Sac_contig_1850	---NA---	3643	228.209	104.481	36048	36048
Sac_contig_2691	probable small nuclear ribonucleoprotein E	691	227.824	104.305	6826	6826
Sac_contig_1062	enoyl-CoA delta isomerase 2, mitochondrial isoform X1	1294	227.811	104.299	12782	12782
Sac_contig_4234	---NA---	661	227.766	104.279	6528	6528
Sac_contig_1004	hypoxia up-regulated protein 1 isoform X1	5204	227.255	104.045	51279	51279
Sac_contig_2392	---NA---	623	226.703	103.792	6117	6124
Sac_contig_1461	protein BUD31 homolog	1066	226.343	103.627	10462	10462
Sac_contig_2779	beta-adrenergic receptor kinase 1	529	226.224	103.573	5188	5189
Sac_contig_2953	exonuclease 1-like	1848	225.76	103.36	18090	18090
Sac_contig_227	fatty aldehyde dehydrogenase isoform X1	5216	225.737	103.35	50844	51054
Sac_contig_741	sialin isoform X1	1744	225.139	103.076	17025	17025
Sac_contig_1261	Guanine nucleotide-binding protein G(o) subunit alpha	4581	225.125	103.069	44717	44717
Sac_contig_4613	---NA---	633	224.907	102.97	6173	6173
Sac_contig_639	---NA---	340	224.794	102.918	3190	3314
Sac_contig_1136	uncharacterized protein LOC111621796	2600	224.782	102.912	25205	25341
Sac_contig_1011	major facilitator superfamily domain-containing protein 1 isoform X1	3947	224.62	102.839	38403	38442
Sac_contig_1209	small GTP-binding protein domain	359	224.588	102.824	3480	3496
Sac_contig_615	14-3-3 protein beta/alpha-1	1039	224.479	102.774	10113	10113
Sac_contig_480	kinesin-like protein KIF20A	2289	224.249	102.669	22257	22257
Sac_contig_3623	---NA---	414	224.221	102.656	4023	4025
Sac_contig_72	selenocysteine-specific elongation factor	3721	223.921	102.518	36128	36128
Sac_contig_578	adenosylhomocysteinase	4906	223.867	102.494	47622	47622
Sac_contig_110	alpha-1,3/1,6-mannosyltransferase ALG2	1997	223.779	102.453	19377	19377
Sac_contig_2507	dnaJ homolog subfamily C member 13	1290	223.655	102.396	12430	12510
Sac_contig_2502	---NA---	972	223.343	102.254	9413	9413
Sac_contig_468	long-chain fatty acid transport protein 1	4959	222.902	102.052	47929	47929
Sac_contig_680	Pre-mRNA-splicing factor 38B	2232	222.681	101.951	21546	21551
Sac_contig_254	Citrate synthase, mitochondrial	8099	222.571	101.9	78161	78161
Sac_contig_364	coatomer subunit gamma	6507	222.553	101.892	62777	62792
Sac_contig_579	protein Red	5367	222.286	101.77	51687	51729
Sac_contig_342	U4/U6 small nuclear ribonucleoprotein Prp4	2673	222.284	101.769	25763	25763
Sac_contig_2686	alpha-parvin isoform X1	899	222.213	101.736	8660	8662
Sac_contig_1101	coatomer subunit beta'-like	3307	222.196	101.728	31861	31861
Sac_contig_13393	40S ribosomal protein S14	585	222.191	101.726	5636	5636
Sac_contig_416	G2/M phase-specific E3 ubiquitin-protein ligase-like	4088	222.148	101.707	39376	39377
Sac_contig_1371	signal recognition particle receptor subunit alpha homolog	1826	222.102	101.685	17585	17585
Sac_contig_3545	fructose-1,6-bisphosphatase 1-like	1835	222.056	101.664	17668	17668
Sac_contig_2273	Y+L amino acid transporter 2	685	222.008	101.643	6558	6594
Sac_contig_1527	translation initiation factor IF-2	2054	221.824	101.558	19756	19756
Sac_contig_2099	katanin p80 WD40 repeat-containing subunit B1-like	2034	221.772	101.534	19559	19559
Sac_contig_1042	40S ribosomal protein S6	8200	221.647	101.477	78807	78807
Sac_contig_1158	lysosomal alpha-glucosidase-like	2953	221.513	101.416	28330	28363
Sac_contig_1876	hypoxanthine-guanine phosphoribosyltransferase-like	591	220.832	101.104	5658	5659
Sac_contig_2351	GMP synthase [glutamine-hydrolyzing]	3402	220.818	101.098	32573	32573
Sac_contig_3861	beta-1,3-galactosyltransferase 5-like	655	220.451	100.93	6260	6261
Sac_contig_86	TGF-beta receptor type-1	1784	220.246	100.836	17037	17037
Sac_contig_931	protein transport protein Sec61 subunit alpha	4882	220.173	100.802	46607	46607
Sac_contig_350	proliferation-associated protein 2G4	4767	220.119	100.778	45490	45498
Sac_contig_815	bromodomain-containing protein 9 isoform X3	1183	219.807	100.635	11275	11275
Sac_contig_170	predicted protein	5790	219.781	100.623	55177	55177
Sac_contig_992	probable deoxyhypusine synthase	5194	219.664	100.569	49471	49471
Sac_contig_743	digestive cysteine proteinase 2-like	1829	219.392	100.445	17399	17399
Sac_contig_4818	protein stunted isoform X2	503	219.165	100.341	4780	4780
Sac_contig_389	arginine-glutamic acid dipeptide repeats protein-like	4221	219.049	100.288	40091	40091
Sac_contig_4821	---NA---	494	218.862	100.202	4688	4688
Sac_contig_916	nuclear pore complex protein Nup98-Nup96-like	4949	218.767	100.159	46941	46945
Sac_contig_829	spectrin alpha chain	13950	218.742	100.147	132311	132311
Sac_contig_3377	proton-coupled amino acid transporter 1 isoform X1	1265	218.449	100.013	11982	11982
Sac_contig_2740	---NA---	506	218.321	99.9544	4790	4790
Sac_contig_3196	Exocyst complex component 3	1782	218.293	99.9418	16867	16867
Sac_contig_136	tetratricopeptide repeat protein 14-like	2026	218.231	99.9131	19148	19171
Sac_contig_2460	splicing factor 3B subunit 3	4265	218.076	99.8425	40329	40329
Sac_contig_959	Niemann-Pick C1 protein	3733	217.876	99.7506	35240	35266
Sac_contig_2549	dual specificity testis-specific protein kinase 2	992	217.654	99.6493	9362	9362
Sac_contig_2338	ubiquitin-conjugating enzyme E2 A	683	217.559	99.6058	6408	6443
Sac_contig_1675	---NA---	446	217.544	99.599	4203	4207
Sac_contig_1537	Engulfment and cell motility protein 2	7809	217.372	99.5202	73457	73602
Sac_contig_980	Aspartyl aminopeptidase	3597	217.24	99.4594	33882	33882
Sac_contig_3280	predicted protein	256	217.204	99.443	2410	2411
Sac_contig_1551	NADH-ubiquinone oxidoreductase 75 kDa subunit, mitochondrial	2375	216.498	99.1199	22295	22295
Sac_contig_290	chromodomain-helicase-DNA-binding protein 8-like isoform X1	6456	216.402	99.076	60577	60578
Sac_contig_3640	---NA---	446	216.2	98.9834	4143	4181
Sac_contig_9	protein zyg-11 homolog B	1443	215.939	98.864	13427	13511
Sac_contig_49	pre-mRNA-processing factor 17	6822	215.617	98.7165	63780	63780
Sac_contig_404	predicted protein	2494	215.554	98.6877	23308	23310
Sac_contig_1128	U4/U6.U5 tri-snRNP-associated protein 1	2438	215.539	98.6807	22785	22785
Sac_contig_167	short-chain specific acyl-CoA dehydrogenase, mitochondrial	1293	215.27	98.5575	12046	12069
Sac_contig_1989	sprT-like domain-containing protein Spartan isoform X3	1887	215.264	98.555	17613	17613
Sac_contig_572	glutamine--fructose-6-phosphate aminotransferase [isomerizing] 1	6047	215.089	98.4749	56347	56396
Sac_contig_708	eukaryotic translation initiation factor 2-alpha kinase	9468	214.86	98.3698	88207	88207
Sac_contig_3003	WD repeat domain phosphoinositide-interacting protein 2-like	1513	214.729	98.3098	14087	14087
Sac_contig_447	ATP-binding cassette sub-family F member 3	6725	214.718	98.305	62609	62611
Sac_contig_584	---NA---	210	214.703	98.298	1955	1955
Sac_contig_2976	DNA primase small subunit	694	214.61	98.2552	6458	6458
Sac_contig_483	NADH dehydrogenase [ubiquinone] flavoprotein 1, mitochondrial	1832	214.602	98.2516	17047	17047
Sac_contig_575	phosphofurin acidic cluster sorting protein 1 isoform X2	2955	214.534	98.2206	27433	27488
Sac_contig_1001	clustered mitochondria protein homolog	3070	214.468	98.1905	28547	28549
Sac_contig_2912	---NA---	266	213.98	97.9672	2347	2468
Sac_contig_1053	atrial natriuretic peptide receptor 1-like	4726	213.869	97.9164	43790	43826
Sac_contig_37	ankyrin repeat and LEM domain-containing protein 1	1649	213.802	97.8856	15287	15287
Sac_contig_3400	fizzy-related protein homolog	3059	213.784	97.8774	28356	28356
Sac_contig_2765	serine/threonine-protein kinase TAO1 isoform X2	3096	213.71	97.8434	28689	28689
Sac_contig_147	dynamin-like 120 kDa protein, mitochondrial	8525	213.692	97.8351	78771	78990
Sac_contig_2551	---NA---	440	213.592	97.7895	3452	4075
Sac_contig_1326	protein phosphatase 1 regulatory subunit 3C-B-like	716	213.588	97.7874	6631	6631
Sac_contig_3884	---NA---	1067	213.53	97.761	9879	9879
Sac_contig_2467	glutamate dehydrogenase, mitochondrial-like	4543	213.413	97.7072	42024	42039
Sac_contig_1485	katanin p60 ATPase-containing subunit A-like 1	962	213.39	97.6969	8791	8901
Sac_contig_659	SPRY domain-containing SOCS box protein 2 isoform X1	2016	213.33	97.6695	18648	18648
Sac_contig_4546	---NA---	273	213.224	97.6211	2524	2524
Sac_contig_1692	---NA---	2646	213.178	97.5996	24458	24458
Sac_contig_1238	staphylococcal nuclease domain-containing protein 1-like	3141	213.167	97.5947	29031	29032
Sac_contig_377	proto-oncogene vav	4816	213.158	97.5905	44495	44512
Sac_contig_3894	mediator of RNA polymerase II transcription subunit 31	674	213.108	97.5676	6227	6228
Sac_contig_172	transmembrane prolyl 4-hydroxylase-like	1321	212.994	97.5156	12200	12200
Sac_contig_3503	Threonylcarbamoyladenosine tRNA methylthiotransferase	964	212.923	97.4833	8900	8900
Sac_contig_3445	beta-parvin isoform X3	585	212.847	97.4484	5395	5399
Sac_contig_2146	elongation factor Tu	1481	212.828	97.4395	13665	13667
Sac_contig_1115	maternal embryonic leucine zipper kinase-like	2625	212.766	97.411	24217	24217
Sac_contig_97	deoxyribodipyrimidine photo-lyase-like	4774	212.69	97.3764	44027	44027
Sac_contig_1996	ATP-dependent RNA helicase DHX8-like	4732	212.463	97.2723	43593	43593
Sac_contig_1705	Cdc7-like cell cycle protein kinase	1377	212.438	97.2612	12684	12684
Sac_contig_1233	sarcolemmal membrane-associated protein	3613	212.428	97.2567	33145	33279
Sac_contig_2386	---NA---	428	212.414	97.2501	3942	3942
Sac_contig_346	eukaryotic translation initiation factor 3 subunit A-like	4360	212.383	97.236	40151	40151
Sac_contig_3270	coiled-coil domain-containing protein 93	2429	212.226	97.1641	22352	22352
Sac_contig_150	Mannose-1-phosphate guanyltransferase beta	2244	212.179	97.1425	20645	20645
Sac_contig_1638	---NA---	3257	212.11	97.1111	29955	29955
Sac_contig_1759	peptidylprolyl isomerase domain and WD repeat-containing protein 1	2270	211.659	96.9043	20833	20833
Sac_contig_881	ATP-dependent DNA helicase PIF1	2617	211.468	96.8171	23996	23996
Sac_contig_1615	tRNA selenocysteine 1-associated protein 1-like	983	211.178	96.6839	9001	9001
Sac_contig_2539	---NA---	3522	210.989	96.5977	32221	32221
Sac_contig_1051	inactive carboxypeptidase-like protein X2	2899	210.731	96.4794	26488	26489
Sac_contig_3267	transmembrane protein 104 homolog	1221	210.624	96.4307	11151	11151
Sac_contig_344	ras-related GTP-binding protein A	3533	210.287	96.276	32041	32214
Sac_contig_2622	inositol hexakisphosphate kinase 1	1346	210.186	96.23	12266	12267
Sac_contig_1249	thioredoxin	637	210.171	96.2232	5805	5805
Sac_contig_1540	LSM8 homolog, U6 small nuclear RNA associated	1786	210.082	96.1826	16269	16269
Sac_contig_1377	cystathionine beta-synthase	1840	209.996	96.143	16754	16754
Sac_contig_2360	predicted protein	2615	209.531	95.9302	23758	23758
Sac_contig_848	neural cell adhesion molecule L1-like protein isoform X1	4698	209.395	95.8681	42654	42655
Sac_contig_4942	Protein Dr1	663	209.338	95.842	6018	6018
Sac_contig_2154	inositol-3-phosphate synthase	2170	209.116	95.7402	19673	19676
Sac_contig_1207	ras-related GTP-binding protein C	1741	209.114	95.7393	15786	15786
Sac_contig_835	DNA ligase 1 isoform X1	1290	208.852	95.6191	11675	11682
Sac_contig_1542	NEDD8-activating enzyme E1 catalytic subunit	2526	208.669	95.5355	22844	22855
Sac_contig_562	Calcium-transporting ATPase sarcoplasmic/endoplasmic reticulum type	1092	208.536	95.4745	9874	9874
Sac_contig_1778	---NA---	1096	207.964	95.2128	9883	9883
Sac_contig_449	LMBR1 domain-containing protein 2 homolog	5447	207.425	94.9658	48990	48990
Sac_contig_90	glutamine--tRNA ligase	3984	207.24	94.8813	35800	35800
Sac_contig_2542	Ral guanine nucleotide dissociation stimulator-like 1	461	207.214	94.8694	4137	4142
Sac_contig_1453	Serine incorporator 1	5194	207.063	94.8	46633	46633
Sac_contig_3332	---NA---	1271	206.947	94.7473	11405	11405
Sac_contig_3662	cullin-2	2515	206.923	94.7359	22555	22565
Sac_contig_1455	integrin alpha-4	3126	206.207	94.4082	27950	27950
Sac_contig_1617	methyltransferase-like protein 17, mitochondrial	11258	206.151	94.3826	100609	100632
Sac_contig_2086	E3 ubiquitin-protein ligase TRIM71-like	2512	206.013	94.3194	22345	22439
Sac_contig_1833	methylcrotonoyl-CoA carboxylase beta chain, mitochondrial-like	1864	205.523	94.0951	16611	16611
Sac_contig_1343	transketolase-like protein 2 isoform X1	2008	205.394	94.0359	17883	17883
Sac_contig_956	rRNA methyltransferase 3, mitochondrial	6756	205.045	93.8763	60062	60066
Sac_contig_3888	protein LZIC	681	204.889	93.8049	6050	6050
Sac_contig_949	5'-AMP-activated protein kinase catalytic subunit alpha-2 isoform X2	2958	204.719	93.7269	26257	26257
Sac_contig_1289	presequence protease, mitochondrial	3071	204.643	93.6923	27249	27250
Sac_contig_2232	proteasome subunit beta type-5-like	510	204.489	93.6219	4519	4522
Sac_contig_46	mitochondrial chaperone BCS1	3230	204.401	93.5816	28627	28627
Sac_contig_2070	Golgi to ER traffic protein 4 homolog	1026	203.878	93.342	9070	9070
Sac_contig_523	V-type proton ATPase subunit E 1	2291	203.477	93.1586	20213	20213
Sac_contig_1532	---NA---	2582	203.072	92.9728	22730	22735
Sac_contig_1222	NEDD4-like E3 ubiquitin-protein ligase WWP1 isoform X1	3430	203.026	92.9518	30195	30195
Sac_contig_1366	arachidonate 5-lipoxygenase-like	2369	202.999	92.9394	20852	20852
Sac_contig_3626	major facilitator superfamily domain-containing protein 6-like	1282	202.779	92.8389	11272	11272
Sac_contig_469	O-phosphoseryl-tRNA(Sec) selenium transferase	3381	202.633	92.7718	29706	29706
Sac_contig_127	translational regulator orb2 isoform X3	4636	202.505	92.7135	40707	40707
Sac_contig_1129	T-related protein isoform X3	1289	202.358	92.646	11310	11310
Sac_contig_406	vacuole membrane protein 1	5019	202.211	92.5789	44006	44006
Sac_contig_3244	---NA---	614	202.08	92.519	5380	5380
Sac_contig_3091	bifunctional arginine demethylase and lysyl-hydroxylase JMJD6-like	1294	201.986	92.4757	11333	11333
Sac_contig_304	tRNA wybutosine-synthesizing protein 2 homolog	6828	201.863	92.4194	59764	59764
Sac_contig_1946	endoplasmic reticulum aminopeptidase 1-like isoform X2	4602	201.235	92.1319	40052	40155
Sac_contig_3571	malate dehydrogenase, mitochondrial	557	201.064	92.0536	4759	4856
Sac_contig_1625	40S ribosomal protein S13	8051	200.907	91.9818	70128	70135
Sac_contig_2861	---NA---	1074	200.714	91.8936	9347	9347
Sac_contig_1929	---NA---	1220	200.627	91.8534	10613	10613
Sac_contig_1433	palmitoyltransferase ZDHHC13	2098	199.848	91.4967	18174	18180
Sac_contig_636	fibrinogen-like protein 1	1496	199.163	91.1831	12919	12919
Sac_contig_402	pyrroline-5-carboxylate reductase	3807	199.144	91.1745	32873	32873
Sac_contig_1496	vesicular glutamate transporter 2-like	2724	198.903	91.0644	23493	23493
Sac_contig_438	structural maintenance of chromosomes protein 4-like	10428	198.702	90.9725	89843	89845
Sac_contig_3743	inositol phosphorylceramide synthase catalytic subunit aur1-like	879	198.696	90.9696	7573	7573
Sac_contig_1231	---NA---	3798	198.116	90.7039	32625	32626
Sac_contig_3525	DNA-directed RNA polymerase II subunit RPB7	705	197.914	90.6115	6050	6050
Sac_contig_1190	delta-1-pyrroline-5-carboxylate dehydrogenase, mitochondrial	2486	197.768	90.5446	21318	21318
Sac_contig_735	intron-binding protein aquarius	5261	197.508	90.4257	45055	45055
Sac_contig_1690	glycerol-3-phosphate acyltransferase 3	1399	197.41	90.3805	11967	11975
Sac_contig_3357	DWNN domain-domain-containing protein	252	197.314	90.3369	2156	2156
Sac_contig_323	DNA-directed RNA polymerase III subunit RPC2	7175	197.285	90.3235	61377	61377
Sac_contig_204	Sphingolipid delta(4)-desaturase DES1	7318	196.846	90.1226	62438	62461
Sac_contig_403	ubiquitin thioesterase OTU1	3953	196.701	90.0562	33715	33715
Sac_contig_149	UDP-galactose translocator-like isoform X3	920	196.484	89.9569	7838	7838
Sac_contig_1082	developmentally-regulated GTP-binding protein 1	2629	196.195	89.8246	22365	22365
Sac_contig_910	protein ABHD17B	2156	196.151	89.8042	18337	18337
Sac_contig_370	DNA-directed RNA polymerase II subunit RPB1	7880	196.118	89.7892	67009	67009
Sac_contig_914	phosphatidylinositide phosphatase SAC1	2572	196.051	89.7585	21861	21864
Sac_contig_4194	protein NPC2 homolog	873	195.888	89.6838	7415	7415
Sac_contig_2827	---NA---	2932	195.813	89.6495	24701	24894
Sac_contig_4057	protein FRG1	1171	195.767	89.6286	9940	9940
Sac_contig_1064	membrane-associated protein Hem, putative	1283	195.718	89.6063	10517	10888
Sac_contig_138	probable ATP-dependent RNA helicase DDX23	3722	195.649	89.5744	31573	31575
Sac_contig_3096	---NA---	1184	195.566	89.5363	10040	10040
Sac_contig_3399	---NA---	1211	195.547	89.528	10264	10268
Sac_contig_2041	Tricarboxylate transport protein, mitochondrial	1167	195.529	89.5196	9894	9894
Sac_contig_1227	ras-specific guanine nucleotide-releasing factor RalGPS1 isoform X2	3563	195.137	89.3399	30147	30147
Sac_contig_391	pachytene checkpoint protein 2 homolog	3508	195.067	89.3079	29671	29671
Sac_contig_128	Inositol-tetrakisphosphate 1-kinase	2993	194.858	89.2123	25288	25288
Sac_contig_917	fibronectin type-III domain-containing protein 3A isoform X1	3333	194.77	89.1722	28148	28148
Sac_contig_677	valine--tRNA ligase	5262	194.657	89.1202	44413	44413
Sac_contig_2851	histone-lysine N-methyltransferase 2E-like	2620	194.211	88.9161	22063	22063
Sac_contig_1349	LIM domain-containing protein 2	1064	194.147	88.887	8957	8957
Sac_contig_3599	---NA---	443	194.133	88.8804	3727	3729
Sac_contig_2885	protein kinase C eta type	3256	194.085	88.8585	27401	27401
Sac_contig_4748	superoxide dismutase [Cu-Zn]	501	193.893	88.7703	4212	4212
Sac_contig_797	CChain C, Crystal Structure Of A Complex Between Protein Phosphatase 1 Alpha (Pp1) And The Pp1 Binding And Pdz Domains Of Neurabin	5737	193.792	88.7243	48206	48207
Sac_contig_1334	Casein kinase I isoform gamma-3	1767	193.664	88.6658	14838	14838
Sac_contig_78	putative deoxyribonuclease TATDN1	3972	193.56	88.6179	33336	33336
Sac_contig_892	leucine--tRNA ligase, cytoplasmic	3697	193.535	88.6065	31024	31024
Sac_contig_200	cysteine and histidine-rich domain-containing protein 1	2084	193.355	88.5242	17442	17472
Sac_contig_3103	F-box/WD repeat-containing protein 11 isoform X3	3736	193.323	88.5096	31271	31317
Sac_contig_255	secretory carrier-associated membrane protein 4	3670	193.092	88.4039	30594	30727
Sac_contig_758	Nucleolar protein 56	1614	192.961	88.3438	13503	13504
Sac_contig_1480	ribosome biogenesis protein NSA2 homolog	7047	192.572	88.1658	58377	58842
Sac_contig_756	Nuclear pore complex protein Nup155	4442	192.357	88.0674	37049	37049
Sac_contig_3827	---NA---	352	192.036	87.9205	2679	2931
Sac_contig_207	protein suppressor of forked	3915	191.989	87.8988	32488	32591
Sac_contig_3061	heterochromatin protein 1	1217	191.949	87.8806	10129	10129
Sac_contig_690	dual specificity protein phosphatase 22	1052	191.868	87.8433	8752	8752
Sac_contig_512	hypothetical protein B0A51_13385	9551	191.748	87.7886	79376	79409
Sac_contig_2474	vesicle-fusing ATPase isoform X1	4515	191.469	87.6608	37484	37484
Sac_contig_1120	mitochondrial 2-oxoglutarate/malate carrier protein	858	191.168	87.5229	7112	7112
Sac_contig_2923	mitochondrial glutamate carrier 1	1497	190.988	87.4404	12397	12397
Sac_contig_1977	transportin-1 isoform X1	2889	190.968	87.4313	23922	23922
Sac_contig_1606	ribosomal protein S6 kinase alpha-1 isoform X2	3374	190.872	87.3876	27924	27924
Sac_contig_317	protein RRP5 homolog	4546	190.863	87.3835	37622	37622
Sac_contig_238	phenylalanine--tRNA ligase beta subunit	3449	190.707	87.3119	28520	28520
Sac_contig_1140	5'-nucleotidase domain-containing protein 3-like	2318	190.69	87.3042	19166	19166
Sac_contig_1286	lon protease homolog, mitochondrial isoform X2	5043	190.621	87.2724	41676	41682
Sac_contig_1392	zinc finger protein-like 1	882	190.568	87.2483	7288	7288
Sac_contig_1639	---NA---	344	190.469	87.2027	2840	2841
Sac_contig_2966	116 kDa U5 small nuclear ribonucleoprotein component	3167	190.342	87.1448	26138	26138
Sac_contig_1035	predicted protein	774	190.223	87.0901	6384	6384
Sac_contig_70	AChain A, Structural Analysis Of The Human Fibroblast Growth Factor Receptor 4 Kinase	3532	190.091	87.0299	29108	29112
Sac_contig_960	MAP/microtubule affinity-regulating kinase 3 isoform X3	6965	189.982	86.9799	57374	57375
Sac_contig_1059	phosphatidate cytidylyltransferase 1	3022	189.92	86.9516	24886	24886
Sac_contig_963	Ribosomal RNA small subunit methyltransferase NEP1	7339	189.853	86.9211	60415	60415
Sac_contig_2704	---NA---	984	189.775	86.8853	8097	8097
Sac_contig_2156	40s ribosomal protein s15	2950	189.591	86.801	24251	24251
Sac_contig_1332	polypeptide N-acetylgalactosaminyltransferase 3	678	189.57	86.7914	5573	5573
Sac_contig_76	trafficking protein particle complex subunit 8	3559	189.349	86.6901	29220	29220
Sac_contig_1523	eukaryotic translation initiation factor 3 subunit D	5759	189.235	86.638	47253	47254
Sac_contig_2922	syntaxin-2 isoform X1	1452	189.156	86.6016	11909	11909
Sac_contig_1535	dynein light chain Tctex-type 1	2846	189.056	86.556	23330	23330
Sac_contig_2385	predicted protein	3001	188.944	86.5046	24586	24586
Sac_contig_664	sister chromatid cohesion protein PDS5 homolog A isoform X1	4971	188.928	86.4973	40722	40722
Sac_contig_511	Chromatin assembly factor 1 subunit B	4757	188.875	86.473	38958	38958
Sac_contig_660	DNA-directed RNA polymerases I, II, and III subunit RPABC1	4216	188.801	86.4394	34511	34514
Sac_contig_4988	---NA---	338	188.596	86.3452	2764	2764
Sac_contig_1452	rho GTPase-activating protein 44-like isoform X2	1631	188.475	86.29	13329	13329
Sac_contig_3359	---NA---	1341	188.371	86.2425	10953	10953
Sac_contig_2929	kelch-like protein diablo	1128	188.325	86.2213	9211	9211
Sac_contig_1246	---NA---	1251	188.281	86.2012	10213	10213
Sac_contig_3944	---NA---	370	188.242	86.1831	3019	3020
Sac_contig_236	DNA topoisomerase 1-like isoform X3	5834	188.182	86.1559	47600	47603
Sac_contig_1964	coatomer subunit delta	1906	187.938	86.0442	15532	15532
Sac_contig_3301	lysocardiolipin acyltransferase 1 isoform X2	1090	187.845	86.0014	8829	8878
Sac_contig_3480	Deformed epidermal autoregulatory factor 1	1250	187.841	85.9998	10181	10181
Sac_contig_143	DNA repair protein RAD51 homolog 1	6576	187.777	85.9706	53542	53542
Sac_contig_2430	snurportin-1 isoform X1	371	187.734	85.9508	2752	3020
Sac_contig_1791	ran-binding protein 3	1650	187.675	85.9235	13407	13427
Sac_contig_464	WASH complex subunit 1	1424	187.66	85.9168	11541	11587
Sac_contig_141	multiple inositol polyphosphate phosphatase 1-like	2880	187.601	85.8897	23427	23427
Sac_contig_629	ubiquitin-conjugating enzyme E2 D2-like isoform X1	1800	187.359	85.779	14623	14623
Sac_contig_3212	Enhancer of rudimentary homolog	2007	187.214	85.7125	16292	16292
Sac_contig_696	DNA helicase INO80	4277	187.144	85.6806	34706	34706
Sac_contig_3361	major facilitator superfamily domain-containing protein 12-like	1320	187	85.6148	10634	10703
Sac_contig_1769	arf-GAP with SH3 domain, ANK repeat and PH domain-containing protein 1-like	3803	186.964	85.5981	30830	30830
Sac_contig_1736	serine/threonine-protein kinase 4	3680	186.958	85.5956	29796	29832
Sac_contig_2663	Mitochondrial import receptor subunit TOM70	3530	186.821	85.5328	28595	28595
Sac_contig_1838	transformer-2 protein homolog beta-like isoform X3	283	186.784	85.5156	2292	2292
Sac_contig_1220	Methionine--tRNA ligase, cytoplasmic	2586	186.58	85.4223	20921	20921
Sac_contig_2638	TATA-binding protein-associated factor 172	5087	186.492	85.3821	41135	41135
Sac_contig_1858	GTP-binding protein SAR1b	1352	186.446	85.3612	10930	10930
Sac_contig_2420	protein FRA10AC1 homolog	895	186.383	85.3321	7233	7233
Sac_contig_657	PREDICTED: uncharacterized protein C05D11.1-like	5081	186.358	85.3208	41017	41057
Sac_contig_2305	probable ATP-dependent RNA helicase DDX52	1300	186.347	85.3156	10504	10504
Sac_contig_497	cytoplasmic protein NCK2-like	2112	186.293	85.2908	17060	17060
Sac_contig_1463	Eukaryotic translation initiation factor 3 subunit G	1713	186.279	85.2845	13655	13836
Sac_contig_2909	predicted protein	1165	185.887	85.1053	9346	9390
Sac_contig_1429	FACT complex subunit spt16	4969	185.764	85.0489	40011	40024
Sac_contig_4592	synaptobrevin homolog YKT6-like	620	185.692	85.0159	4992	4992
Sac_contig_1669	THO complex subunit 1-like	2014	185.601	84.9742	16208	16208
Sac_contig_2904	Yos1-like protein	491	185.394	84.8795	3925	3947
Sac_contig_12	E3 ubiquitin-protein ligase TRIP12-like	5638	185.344	84.8567	45310	45310
Sac_contig_3821	---NA---	334	185.261	84.8186	2676	2683
Sac_contig_3319	regulator of nonsense transcripts 2	3406	185.084	84.7375	27276	27334
Sac_contig_1521	26S proteasome non-ATPase regulatory subunit 10	2811	185.027	84.7113	22552	22552
Sac_contig_1915	Serine/threonine-protein kinase DCLK3	1743	184.925	84.6647	13972	13976
Sac_contig_241	cyclin-dependent-like kinase 5	895	184.45	84.4473	7158	7158
Sac_contig_1017	Trafficking protein particle complex subunit 3	6702	184.409	84.4284	53589	53589
Sac_contig_2209	vacuolar protein sorting-associated protein 41 homolog	1194	184.309	84.3825	9542	9542
Sac_contig_616	vacuolar protein sorting-associated protein 52 homolog	1818	184.286	84.3722	14527	14527
Sac_contig_2700	---NA---	1594	184.241	84.3517	12734	12734
Sac_contig_2276	TFIIH basal transcription factor complex helicase XPB subunit	5193	183.995	84.2391	41430	41430
Sac_contig_1990	minor histocompatibility antigen H13-like isoform X2	1973	183.964	84.2247	15738	15738
Sac_contig_3136	required for meiotic nuclear division protein 1 homolog	1786	183.869	84.1812	14221	14239
Sac_contig_27	glutaryl-CoA dehydrogenase, mitochondrial	2035	183.368	83.952	16180	16180
Sac_contig_442	L-threonine ammonia-lyase-like isoform X1	2521	183.184	83.8678	20024	20024
Sac_contig_619	GTPase-activating protein CdGAPr	2538	183.184	83.8677	20159	20159
Sac_contig_1422	ribosome biogenesis protein BMS1 homolog	4283	183.075	83.8176	33838	33999
Sac_contig_1305	synaptosomal-associated protein 25-like	871	182.807	83.695	6803	6904
Sac_contig_585	Golgi-specific brefeldin A-resistance guanine nucleotide exchange factor 1	5172	182.798	83.691	40994	40994
Sac_contig_4791	---NA---	277	182.753	83.6704	2195	2195
Sac_contig_5331	---NA---	390	182.728	83.6587	3090	3090
Sac_contig_1664	BRCA1-associated protein	1099	182.697	83.6446	8706	8706
Sac_contig_863	vesicular glutamate transporter 2-like	3439	182.684	83.6388	27234	27241
Sac_contig_3759	F-box protein	702	182.399	83.5083	5552	5552
Sac_contig_1450	2-oxoisovalerate dehydrogenase subunit beta, mitochondrial	4662	182.355	83.4879	36862	36862
Sac_contig_5218	Mitochondrial import inner membrane translocase subunit TIM14	333	182.355	83.4879	2633	2633
Sac_contig_1477	---NA---	781	182.346	83.484	6175	6175
Sac_contig_1554	oxygen-dependent coproporphyrinogen-III oxidase	6320	182.257	83.4434	49945	49945
Sac_contig_2629	DNA-directed RNA polymerase, beta subunit	254	182.141	83.3901	2006	2006
Sac_contig_436	Krueppel-like factor 10	1405	181.99	83.3211	11086	11087
Sac_contig_176	calcium-transporting ATPase type 2C member 1 isoform X1	6908	181.964	83.3092	54502	54504
Sac_contig_1340	signal recognition particle 54 kDa protein	4059	181.899	83.2795	32014	32014
Sac_contig_499	UDP-glucose:glycoprotein glucosyltransferase	6105	181.827	83.2464	48130	48132
Sac_contig_1805	autophagy-related protein 16-1-like	2073	181.654	83.167	16299	16328
Sac_contig_4144	transcription initiation factor TFIID subunit 1	425	181.571	83.1293	3346	3346
Sac_contig_1560	tripartite motif-containing protein 3-like isoform X1	696	181.553	83.1207	5478	5479
Sac_contig_2907	60S ribosomal protein L38	1559	181.543	83.1163	12272	12272
Sac_contig_3779	Replication protein A 32 kDa subunit	1067	181.541	83.1152	8399	8399
Sac_contig_2759	protein disulfide-isomerase	2088	181.42	83.06	16425	16425
Sac_contig_588	Isovaleryl-CoA dehydrogenase, mitochondrial	7115	181.121	82.9231	55855	55877
Sac_contig_418	dolichol kinase-like	5620	181.022	82.8777	44109	44112
Sac_contig_2910	leucine--tRNA ligase, cytoplasmic isoform X2	1228	181.008	82.8716	9616	9638
Sac_contig_1471	putative E3 ubiquitin-protein ligase UBR7	3816	181.002	82.8688	29949	29949
Sac_contig_537	sideroflexin-1	4603	180.979	82.8583	36098	36121
Sac_contig_2659	vacuolar protein sorting-associated protein VTA1 homolog	2068	180.677	82.7196	16201	16201
Sac_contig_2791	---NA---	961	180.662	82.7129	7325	7528
Sac_contig_1531	putative ATP-dependent RNA helicase DDX4	2983	180.265	82.5312	23313	23316
Sac_contig_2376	probable glucosamine 6-phosphate N-acetyltransferase	454	180.235	82.5173	3531	3548
Sac_contig_4122	---NA---	370	180.201	82.5018	2854	2891
Sac_contig_750	piwi-like protein 1	2695	180.035	82.4257	20648	21038
Sac_contig_1677	predicted protein	2936	179.93	82.3778	22906	22906
Sac_contig_65	60S ribosomal protein L32	3209	179.895	82.3618	25030	25031
Sac_contig_1895	Arf-GAP with coiled-coil, ANK repeat and PH domain-containing protein 2	2143	179.777	82.3079	16672	16705
Sac_contig_2531	---NA---	473	179.675	82.2609	3685	3685
Sac_contig_1502	small nuclear ribonucleoprotein Sm D1-like	2068	179.662	82.255	16110	16110
Sac_contig_964	predicted protein	1954	179.615	82.2338	15218	15218
Sac_contig_2155	ubiquitin carboxyl-terminal hydrolase 5	2311	179.522	82.191	17971	17989
Sac_contig_3180	polyadenylate-binding protein 2-B-like isoform X1	4532	179.464	82.1643	35266	35266
Sac_contig_2447	tuftelin-interacting protein 11	2540	179.027	81.9642	19716	19717
Sac_contig_2920	---NA---	578	178.995	81.9499	4486	4486
Sac_contig_5827	probable transaldolase	221	178.866	81.8909	1714	1714
Sac_contig_2408	lipoyl synthase, mitochondrial	1307	178.767	81.8453	10131	10131
Sac_contig_4541	---NA---	426	178.547	81.7444	3298	3298
Sac_contig_3045	Ubiquitin-related modifier 1	886	178.489	81.718	6857	6857
Sac_contig_663	---NA---	1954	178.435	81.6934	15048	15118
Sac_contig_1005	chromodomain-helicase-DNA-binding protein 4 isoform X4	11158	178.415	81.684	86280	86319
Sac_contig_1634	28S ribosomal protein S22, mitochondrial	3229	178.381	81.6685	24975	24975
Sac_contig_1549	dedicator of cytokinesis protein 7-like	874	178.248	81.6077	6752	6755
Sac_contig_2570	ras GTPase-activating protein-binding protein 1-like	1542	178.175	81.5744	11913	11913
Sac_contig_3579	protein IWS1 homolog isoform X1	2913	177.954	81.4732	22477	22477
Sac_contig_900	WD repeat protein	3624	177.877	81.4378	27951	27951
Sac_contig_3866	transcription elongation factor B polypeptide 3	864	177.615	81.3179	6654	6654
Sac_contig_471	N-acetylgalactosamine kinase	7291	177.546	81.2863	56128	56129
Sac_contig_2281	zinc finger MIZ domain-containing protein 2 isoform X2	3927	177.437	81.2363	30169	30213
Sac_contig_3170	---NA---	401	177.428	81.2321	3083	3085
Sac_contig_324	CRE-CLEC-85 protein	492	177.283	81.1659	3758	3782
Sac_contig_2680	putative tRNA (cytidine(32)/guanosine(34)-2'-O)-methyltransferase	3531	177.049	81.0589	27107	27107
Sac_contig_3010	casein kinase II subunit alpha-like	1280	176.88	80.9815	9817	9817
Sac_contig_943	DNA-directed RNA polymerases I, II, and III subunit RPABC3	2763	176.797	80.9436	21177	21181
Sac_contig_3775	---NA---	465	176.715	80.9059	3563	3563
Sac_contig_527	probable E3 ubiquitin-protein ligase HERC4 isoform X1	3362	176.62	80.8623	25747	25747
Sac_contig_2112	nucleoside diphosphate kinase 6	1327	176.577	80.8425	10160	10160
Sac_contig_2786	mRNA export factor-like	1599	176.569	80.839	12218	12242
Sac_contig_2139	serine/threonine-protein kinase DCLK1-like isoform X3	582	176.537	80.8243	4455	4455
Sac_contig_704	pre-mRNA-splicing factor ATP-dependent RNA helicase PRP16-like	8602	176.306	80.7185	65759	65759
Sac_contig_2403	---NA---	302	176.254	80.6949	2305	2308
Sac_contig_1754	adenosine kinase-like isoform X2	6465	176.151	80.6475	49373	49379
Sac_contig_1564	Zinc metalloproteinase nas-8	1796	175.962	80.5613	13703	13703
Sac_contig_477	inositol hexakisphosphate and diphosphoinositol-pentakisphosphate kinase 2 isoform X3	9685	175.762	80.4698	73799	73810
Sac_contig_1978	6-phosphogluconolactonase isoform X1	4061	175.489	80.3446	30900	30901
Sac_contig_1253	Phosphoacetylglucosamine mutase	3898	175.171	80.1991	29607	29607
Sac_contig_1919	---NA---	249	175.147	80.188	1891	1891
Sac_contig_1150	prestin-like isoform X1	2375	174.898	80.074	18009	18011
Sac_contig_155	zinc transporter 7	6530	174.853	80.0533	49508	49508
Sac_contig_2607	---NA---	1240	174.644	79.9578	9390	9390
Sac_contig_719	putative hexokinase HKDC1	3473	174.488	79.8862	26276	26276
Sac_contig_3116	universal stress protein A-like protein	485	174.468	79.8772	3669	3669
Sac_contig_1498	glutamine-dependent NAD synthetase with GAT domain-containing protein	3940	174.463	79.8748	29805	29805
Sac_contig_1143	E3 ubiquitin-protein ligase UBR5-like isoform X3	6795	174.411	79.8511	51387	51387
Sac_contig_1092	Traf2 and NCK-interacting protein kinase	2449	174.105	79.711	18488	18488
Sac_contig_2868	---NA---	2173	174.026	79.6749	16397	16397
Sac_contig_3737	ubiquitin-fold modifier 1	486	174.014	79.6694	3667	3667
Sac_contig_2008	thyroid receptor-interacting protein 11	2307	173.895	79.6148	17395	17395
Sac_contig_3290	LOC431861 protein	292	173.76	79.5531	2194	2200
Sac_contig_77	serine/threonine-protein kinase PLK1-like	5496	173.713	79.5315	41396	41397
Sac_contig_357	Dihydroorotate dehydrogenase (quinone), mitochondrial	7749	173.701	79.526	58363	58363
Sac_contig_434	ATP-dependent helicase brm isoform X1	7596	173.559	79.4611	57164	57164
Sac_contig_1661	NADH dehydrogenase [ubiquinone] iron-sulfur protein 2, mitochondrial	3010	173.514	79.4405	22645	22646
Sac_contig_5451	---NA---	312	173.488	79.4284	2347	2347
Sac_contig_1230	Solute carrier family 35 member B1	9437	173.482	79.4259	70880	70987
Sac_contig_3727	---NA---	310	173.194	79.2936	2328	2328
Sac_contig_373	AP-3 complex subunit delta-1-like	3873	173.182	79.2882	29042	29083
Sac_contig_1533	helicase SKI2W-like	4737	173.153	79.2751	35564	35565
Sac_contig_1210	C-Jun-amino-terminal kinase-interacting protein 4-like	1146	173.071	79.2375	8600	8600
Sac_contig_2049	ATP-dependent RNA helicase DDX1	4666	172.901	79.1598	34976	34981
Sac_contig_1084	pre-mRNA-splicing factor ISY1 homolog	1951	172.858	79.14	14623	14623
Sac_contig_510	hypothetical protein 1	1604	172.568	79.0071	11883	12002
Sac_contig_2102	condensin complex subunit 2 isoform X1	2174	172.355	78.9098	16247	16247
Sac_contig_1130	3'(2'),5'-bisphosphate nucleotidase 1-like isoform X1	1418	172.271	78.8713	10592	10592
Sac_contig_1479	Transcription factor 25	2232	172.268	78.8698	16672	16672
Sac_contig_2512	---NA---	333	172.174	78.8268	2443	2486
Sac_contig_3976	leucine carboxyl methyltransferase 1-like isoform X2	317	172.061	78.7751	2363	2365
Sac_contig_4884	unconventional myosin-IXa-like isoform X1	327	172.018	78.7555	2437	2439
Sac_contig_1993	probable glycosyltransferase STELLO1	2034	171.882	78.6931	15159	15159
Sac_contig_2835	---NA---	658	171.849	78.678	4903	4903
Sac_contig_1704	WD40 repeat-containing protein SMU1	1957	171.703	78.6115	14570	14570
Sac_contig_1388	Protein lin-7-like B	1374	171.678	78.5997	10217	10228
Sac_contig_1076	sestrin-2 isoform X2	1225	171.662	78.5924	9022	9118
Sac_contig_87	lysine--tRNA ligase isoform X1	5423	171.624	78.5752	40356	40356
Sac_contig_20483	60S ribosomal protein L27a	548	171.497	78.5171	4048	4075
Sac_contig_3957	---NA---	398	171.406	78.4752	2958	2958
Sac_contig_1156	DNA repair protein complementing XP-C cells homolog	1967	171.405	78.4748	14619	14619
Sac_contig_216	---NA---	1189	171.37	78.4588	8835	8835
Sac_contig_1657	bis(5'-nucleosyl)-tetraphosphatase [asymmetrical]-like	1802	171.358	78.4532	13389	13389
Sac_contig_2865	---NA---	2652	171.318	78.435	19700	19700
Sac_contig_3837	GMP reductase 2 isoform X1	1136	171.163	78.3642	8431	8431
Sac_contig_2617	splicing factor 3B subunit 2-like	2868	171.113	78.341	21279	21279
Sac_contig_3581	Serine/threonine-protein phosphatase 2A 55 kDa regulatory subunit B delta isoform	951	171.018	78.2977	7030	7052
Sac_contig_524	solute carrier organic anion transporter family member 4C1-like	4169	170.965	78.2734	30875	30905
Sac_contig_498	E3 SUMO-protein ligase RanBP2 isoform X1	4784	170.738	78.1696	35417	35417
Sac_contig_39	histone deacetylase 2	4607	170.7	78.1521	34099	34099
Sac_contig_876	pre-mRNA-processing factor 40 homolog A	4952	170.465	78.0443	36602	36602
Sac_contig_3012	serine/threonine-protein kinase RIO2	934	170.427	78.027	6902	6902
Sac_contig_2287	G protein-coupled receptor kinase 5-like	1655	170.288	77.9633	12219	12220
Sac_contig_3057	---NA---	342	169.868	77.7713	2498	2519
Sac_contig_2797	potassium/sodium hyperpolarization-activated cyclic nucleotide-gated channel 2-like	2103	169.467	77.5873	15445	15453
Sac_contig_1506	integrin alpha-6 isoform X2	4158	169.432	77.5713	30541	30547
Sac_contig_1516	coiled-coil and C2 domain-containing protein 1-like	1098	169.19	77.4605	8055	8055
Sac_contig_3609	WD repeat-containing protein 36	2304	169.167	77.45	16900	16900
Sac_contig_925	eukaryotic translation initiation factor 2 subunit 1-like	3021	168.89	77.3233	22123	22123
Sac_contig_1874	protein white-like isoform X1	4342	168.87	77.3141	31792	31793
Sac_contig_1953	selenocysteine insertion sequence-binding protein 2-like	1985	168.828	77.2951	14531	14531
Sac_contig_2397	ras-related protein Rab-35	4651	168.783	77.2743	34038	34038
Sac_contig_1278	fermitin family homolog 3	7825	168.769	77.2679	57262	57262
Sac_contig_788	sulfhydryl oxidase 2	1620	168.671	77.2231	11820	11848
Sac_contig_1637	---NA---	4427	168.633	77.2059	32370	32370
Sac_contig_2104	syntaxin-12	2994	168.603	77.1918	21885	21888
Sac_contig_4599	hypothetical protein, partial	363	168.555	77.1699	2653	2653
Sac_contig_1691	iron-sulfur cluster assembly 1 homolog, mitochondrial	3012	168.361	77.0811	21982	21988
Sac_contig_1324	40S ribosomal protein S29	1298	168.262	77.0358	9469	9470
Sac_contig_2431	---NA---	352	168.253	77.0317	2563	2568
Sac_contig_950	tubulin-specific chaperone D isoform X2	3722	168.199	77.0071	27145	27145
Sac_contig_3364	Zinc finger CCCH domain-containing protein 10	362	168.192	77.0039	2616	2640
Sac_contig_5151	rhomboid-related protein 4-like	506	167.911	76.8752	3684	3684
Sac_contig_3138	hypothetical protein RF11_16325	1206	167.845	76.8451	8777	8777
Sac_contig_444	eukaryotic translation initiation factor 2-alpha kinase 4	4896	167.808	76.8278	35562	35624
Sac_contig_472	Hepatocyte growth factor receptor	5535	167.756	76.804	40261	40261
Sac_contig_225	dnaJ homolog subfamily B member 12	6178	167.744	76.7987	44859	44935
Sac_contig_2428	KAT8 regulatory NSL complex subunit 3 isoform X1	1106	167.59	76.7284	8037	8037
Sac_contig_2550	elongator complex protein 2 isoform X2	4389	167.587	76.7268	31891	31893
Sac_contig_2455	mitochondrial import inner membrane translocase subunit Tim10	470	167.475	76.6753	3413	3413
Sac_contig_1563	probable dimethyladenosine transferase	3864	167.235	76.5654	28019	28019
Sac_contig_2673	bystin	1303	167.209	76.5538	9447	9447
Sac_contig_1484	zinc transporter ZIP13-like	1080	167.119	76.5126	7825	7826
Sac_contig_2533	Sorting nexin-1	1365	167.099	76.5034	9890	9890
Sac_contig_776	zinc transporter 9-like	4886	167.084	76.4966	35398	35398
Sac_contig_2804	predicted protein	1712	167.083	76.4962	12401	12403
Sac_contig_1814	---NA---	1239	166.967	76.4431	8970	8970
Sac_contig_3182	probable N6-adenosine-methyltransferase MT-A70-like protein	555	166.841	76.3853	4014	4015
Sac_contig_30	smad nuclear-interacting protein 1	1726	166.717	76.3285	12477	12477
Sac_contig_3284	---NA---	373	166.695	76.3182	2690	2696
Sac_contig_4689	Ribonuclease inhibitor	323	166.651	76.2984	713	2334
Sac_contig_1541	nanos homolog 1	3513	166.632	76.2895	25382	25382
Sac_contig_2126	---NA---	812	166.58	76.2657	5838	5865
Sac_contig_2723	alpha-1,2-mannosyltransferase ALG9 isoform X1	1276	166.427	76.1959	9208	9208
Sac_contig_1404	nuclear pore membrane glycoprotein 210-like	5978	166.296	76.1358	43105	43105
Sac_contig_1298	Homeodomain-interacting protein kinase 2	3747	166.221	76.1016	27006	27006
Sac_contig_1040	cell division cycle 5-like protein	5669	166.158	76.0726	40760	40843
Sac_contig_1573	Coiled-coil domain-containing protein 6	2661	165.876	75.9437	19043	19139
Sac_contig_289	Dolichyl-diphosphooligosaccharide--protein glycosyltransferase subunit 1	1996	165.876	75.9434	14356	14356
Sac_contig_3039	---NA---	399	165.774	75.8968	2865	2868
Sac_contig_5584	---NA---	434	165.743	75.8827	3085	3119
Sac_contig_2640	---NA---	1224	165.678	75.853	8793	8793
Sac_contig_3805	Dimethyladenosine transferase 1, mitochondrial	403	165.445	75.7461	2890	2891
Sac_contig_1795	nuclear pore complex protein Nup88 isoform X1	2427	165.269	75.6653	17368	17392
Sac_contig_1383	cysteine-rich secretory protein LCCL domain-containing 2-like	2660	165.211	75.6388	19055	19055
Sac_contig_4519	Transcriptional repressor protein YY1	358	165.111	75.5932	2440	2563
Sac_contig_4830	---NA---	415	165.107	75.5913	2971	2971
Sac_contig_3690	probable ATP-dependent RNA helicase DDX43	498	165.098	75.587	3536	3565
Sac_contig_386	S-phase kinase-associated protein 1	2291	165.093	75.585	16350	16400
Sac_contig_1910	---NA---	2006	165.072	75.5753	14358	14358
Sac_contig_1359	erlin-1-like	2047	165.022	75.5523	14647	14647
Sac_contig_976	---NA---	297	165.011	75.5474	2125	2125
Sac_contig_4416	coatomer subunit beta'	473	164.657	75.3854	3346	3377
Sac_contig_2692	---NA---	940	164.629	75.3723	6710	6710
Sac_contig_1387	translation factor GUF1, mitochondrial isoform X1	3156	164.384	75.2603	22494	22495
Sac_contig_1528	---NA---	241	164.214	75.1826	1705	1716
Sac_contig_2055	derlin-2 isoform X1	2142	164.174	75.1641	15248	15248
Sac_contig_1501	glutamine-dependent NAD(+) synthetase	1096	163.964	75.0681	7781	7792
Sac_contig_3174	mitochondrial carrier	1261	163.707	74.9503	8951	8951
Sac_contig_2860	inactive peptidyl-prolyl cis-trans isomerase FKBP6-like isoform X2	350	163.679	74.9378	2484	2484
Sac_contig_1731	magnesium transporter NIPA2 isoform X2	2861	163.672	74.9343	20304	20304
Sac_contig_3222	cytosolic purine 5'-nucleotidase	3409	163.672	74.9342	24193	24193
Sac_contig_905	inorganic pyrophosphatase	3089	163.477	74.8452	21896	21896
Sac_contig_1473	crossover junction endonuclease MUS81	689	163.347	74.7856	4880	4880
Sac_contig_2980	SUMO-conjugating enzyme UBC9-B	1823	163.337	74.7808	12911	12911
Sac_contig_3093	succinate dehydrogenase [ubiquinone] flavoprotein subunit, mitochondrial	1720	163.316	74.7715	12179	12180
Sac_contig_1329	JNK-interacting protein 3 isoform X2	1607	163.132	74.6874	11359	11367
Sac_contig_2292	cyclin-dependent kinase 8 isoform X1	1869	163.043	74.6465	13204	13213
Sac_contig_1616	inositol hexakisphosphate kinase 3	526	162.974	74.6146	3717	3717
Sac_contig_2540	E3 ubiquitin-protein ligase RFWD2 isoform X3	1674	162.431	74.3662	11790	11790
Sac_contig_2251	Methylmalonyl-CoA mutase, mitochondrial	4702	162.268	74.2915	33081	33083
Sac_contig_1284	nuclear pore complex protein Nup85	1948	162.256	74.286	13705	13705
Sac_contig_13	probable ATP-dependent RNA helicase DDX46 isoform X2	3228	162.189	74.2555	22701	22701
Sac_contig_4891	tRNA (guanine-N(7)-)-methyltransferase	842	162.179	74.2506	5921	5921
Sac_contig_3621	splicing factor, suppressor of white-apricot homolog isoform X2	1574	162.054	74.1938	10952	11060
Sac_contig_2480	---NA---	200	162.016	74.176	1405	1405
Sac_contig_3934	H(+)/Cl(-) exchange transporter 5 isoform X1	674	161.986	74.1627	4734	4734
Sac_contig_2278	rho GTPase-activating protein 1-like isoform X4	9568	161.897	74.1217	67150	67166
Sac_contig_3129	OTU domain-containing protein 5-A-like	1867	161.785	74.0704	12970	13097
Sac_contig_2821	---NA---	704	161.701	74.032	4936	4936
Sac_contig_3494	---NA---	295	161.674	74.0194	2068	2068
Sac_contig_2454	---NA---	1041	161.638	74.0033	7296	7296
Sac_contig_2612	---NA---	2132	161.515	73.9467	14921	14931
Sac_contig_2941	L-threonine 3-dehydrogenase, mitochondrial-like	760	161.287	73.8426	5315	5315
Sac_contig_2068	protein TSSC1	1245	161.235	73.8187	8701	8704
Sac_contig_103	E3 SUMO-protein ligase PIAS2-like isoform X1	2606	161.138	73.7743	18204	18208
Sac_contig_242	Ubiquitin-like modifier-activating enzyme ATG7	1312	161.105	73.7591	9072	9165
Sac_contig_2695	cell division control protein 42 homolog	1929	160.889	73.6602	13457	13457
Sac_contig_1105	casein kinase 1-like protein 2 isoform X1	1881	160.838	73.637	13118	13118
Sac_contig_1420	nuclear receptor-binding protein isoform X2	2128	160.713	73.5796	14829	14829
Sac_contig_1934	E3 ubiquitin-protein ligase CCNB1IP1-like	2462	160.68	73.5646	17153	17153
Sac_contig_2728	Thymidylate synthase	1065	160.659	73.5551	7419	7419
Sac_contig_3200	nucleoporin Nup43-like	1148	160.535	73.4981	7991	7991
Sac_contig_2741	DNA-directed RNA polymerase I subunit RPA49	1763	160.497	73.4808	12230	12269
Sac_contig_1038	eukaryotic peptide chain release factor GTP-binding subunit ERF3A-like	2825	160.157	73.3252	19618	19618
Sac_contig_3269	transcriptional enhancer factor TEF-1-like isoform X1	2612	160.106	73.3016	18107	18133
Sac_contig_6818	---NA---	200	160.055	73.2785	1388	1388
Sac_contig_1804	endoplasmic reticulum aminopeptidase 1-like isoform X2	2984	159.986	73.2468	20700	20700
Sac_contig_2592	protein Jade-1	1213	159.937	73.2244	8392	8412
Sac_contig_982	alkylated DNA repair protein alkB homolog 8	2112	159.877	73.1971	14641	14641
Sac_contig_362	cytochrome b-c1 complex subunit 7-like	7026	159.847	73.1832	48697	48697
Sac_contig_2138	acetyl-coenzyme A synthetase 2-like, mitochondrial	2884	159.68	73.1066	19968	19968
Sac_contig_2438	---NA---	657	159.508	73.0281	4532	4544
Sac_contig_5387	---NA---	402	159.488	73.019	2780	2780
Sac_contig_55	5-aminolevulinate synthase, erythroid-specific, mitochondrial isoform X1	6190	159.457	73.0046	42722	42798
Sac_contig_1346	tRNA-dihydrouridine(20) synthase [NAD(P)+]-like isoform X1	8405	159.216	72.8945	58022	58025
Sac_contig_3523	Zn-finger in ubiquitin-hydrolase	535	158.809	72.7081	3684	3684
Sac_contig_2661	band 4.1-like protein 2 isoform X13	1849	158.67	72.6443	12721	12721
Sac_contig_883	antigen PKX101	3672	158.562	72.5951	25246	25246
Sac_contig_3671	vacuolar protein sorting-associated protein 41 homolog	829	158.379	72.511	5693	5693
Sac_contig_160	isobutyryl-CoA dehydrogenase, mitochondrial isoform X2	2078	158.265	72.4588	14240	14260
Sac_contig_1918	---NA---	1165	158.252	72.4528	7994	7994
Sac_contig_638	LOC398558 protein	5273	158.198	72.4282	36170	36170
Sac_contig_2114	collagen alpha-1(II) chain-like isoform X1	3440	158.174	72.4172	23593	23593
Sac_contig_1976	high-affinity choline transporter 1-like	3388	158.11	72.388	23201	23227
Sac_contig_2016	Reverse transcriptase (RNA-dependent DNA polymerase) subfamily	1134	157.961	72.3198	7767	7767
Sac_contig_3135	---NA---	933	157.929	72.305	6326	6389
Sac_contig_3300	Clathrin interactor 1	1196	157.891	72.2876	8188	8188
Sac_contig_3029	rho GTPase-activating protein 44-like isoform X2	1393	157.797	72.2444	9531	9531
Sac_contig_1086	tetratricopeptide repeat protein 27-like	3908	157.727	72.2126	26727	26727
Sac_contig_843	lipoamide acyltransferase component of branched-chain alpha-keto acid dehydrogenase complex, mitochondrial	2287	157.667	72.1853	15622	15635
Sac_contig_2429	EH domain-containing protein 1-like	3838	157.581	72.1458	26223	26224
Sac_contig_2927	equilibrative nucleoside transporter 1	1649	157.439	72.0807	11257	11257
Sac_contig_1131	nuclear pore complex protein Nup107	6465	157.351	72.0403	43809	44109
Sac_contig_3253	Golgi reassembly-stacking protein 2	3279	157.282	72.0089	22362	22362
Sac_contig_887	---NA---	669	157.268	72.0023	4562	4562
Sac_contig_4574	serine/threonine-protein phosphatase PGAM5, mitochondrial isoform X1	840	157.211	71.9762	5726	5726
Sac_contig_2725	ubiquinone biosynthesis protein COQ9, mitochondrial-like	1019	157.184	71.964	6945	6945
Sac_contig_1049	GPN-loop GTPase 3	5245	157.108	71.9291	35730	35730
Sac_contig_1476	zinc finger protein 622	1252	157.036	71.8964	8525	8525
Sac_contig_1025	geranylgeranyl transferase type-2 subunit beta	1251	157.033	71.8948	8518	8518
Sac_contig_1232	cyclin-D-binding Myb-like transcription factor 1	2803	156.988	71.8741	19080	19080
Sac_contig_21	ubiquitin-conjugating enzyme E2 H isoform X1	1136	156.952	71.8579	7726	7731
Sac_contig_2491	---NA---	262	156.95	71.8567	1783	1783
Sac_contig_2830	THO complex subunit 6 homolog	1057	156.901	71.8342	7191	7191
Sac_contig_1206	DNA polymerase delta catalytic subunit-like	4010	156.867	71.8187	27274	27275
Sac_contig_2103	dolichyl-diphosphooligosaccharide--protein glycosyltransferase subunit STT3B	3274	156.811	71.7932	22261	22261
Sac_contig_3372	protein tyrosine phosphatase type IVA 1	582	156.763	71.7712	3956	3956
Sac_contig_2003	acetolactate synthase-like protein	473	156.709	71.7467	3206	3214
Sac_contig_1787	protein O-mannosyl-transferase 2	2358	156.666	71.7268	16018	16018
Sac_contig_1607	CCR4-NOT transcription complex subunit 7-like	1120	156.6	71.6966	7605	7605
Sac_contig_2558	E3 ubiquitin-protein ligase RBBP6	1187	156.29	71.5547	8044	8044
Sac_contig_2187	---NA---	215	156.29	71.5547	1457	1457
Sac_contig_2224	predicted protein	1693	156.276	71.5483	11472	11472
Sac_contig_3496	PQ-loop repeat-containing protein 1 isoform X2	374	156.197	71.5123	2533	2533
Sac_contig_493	synaptotagmin-like protein 5	3975	156.188	71.5081	26919	26920
Sac_contig_726	Histone-arginine methyltransferase CARMER	3605	155.988	71.4166	24348	24383
Sac_contig_1384	solute carrier family 25 member 36 isoform X1	2143	155.983	71.414	14494	14494
Sac_contig_2326	trafficking protein particle complex subunit 11	3778	155.853	71.3548	25531	25531
Sac_contig_1182	synaptosomal-associated protein 23	4268	155.819	71.3391	28793	28836
Sac_contig_1111	Disintegrin and metalloproteinase domain-containing protein 17	4376	155.805	71.3326	29563	29563
Sac_contig_2059	methylmalonic aciduria type A homolog, mitochondrial isoform X1	4287	155.796	71.3284	28960	28960
Sac_contig_4255	---NA---	634	155.692	71.2806	3259	4280
Sac_contig_2349	---NA---	568	155.47	71.1794	3829	3829
Sac_contig_1344	Alpha-aminoadipic semialdehyde dehydrogenase	1804	155.469	71.1787	12161	12161
Sac_contig_861	DNA replication licensing factor mcm5-like	8337	155.442	71.1662	56168	56191
Sac_contig_3282	N-alpha-acetyltransferase 11	858	155.31	71.1062	5778	5778
Sac_contig_2067	Putative catabolite repression protein creC	2231	155.247	71.0771	15018	15018
Sac_contig_2031	proteasome subunit alpha type-6	1346	155.202	71.0566	9058	9058
Sac_contig_3899	cytosolic Fe-S cluster assembly factor NARFL	2489	155.138	71.0273	16739	16743
Sac_contig_2185	glycerol-3-phosphate dehydrogenase, mitochondrial	3577	155.05	70.9867	23955	24048
Sac_contig_787	exocyst complex component 6B isoform X3	5946	154.841	70.8914	39919	39921
Sac_contig_194	phosphatidylinositol 4-kinase type 2-alpha-like isoform X1	540	154.691	70.8226	3622	3622
Sac_contig_4393	---NA---	860	154.654	70.8058	5767	5767
Sac_contig_1271	---NA---	2739	154.619	70.7895	18362	18363
Sac_contig_4466	phosphomannomutase 2	954	154.404	70.6912	6387	6387
Sac_contig_2731	nuclear pore complex protein Nup50-like	1824	154.384	70.6819	12210	12210
Sac_contig_3601	---NA---	643	154.373	70.677	4284	4304
Sac_contig_3053	Pre-mRNA-splicing factor RBM22	2629	154.246	70.6187	17583	17583
Sac_contig_631	zinc finger FYVE domain-containing protein 9 isoform X2	2753	154.142	70.5714	18400	18400
Sac_contig_2705	---NA---	2168	154.067	70.5369	14261	14483
Sac_contig_991	transforming growth factor-beta receptor-associated protein 1	3363	153.909	70.4646	22443	22443
Sac_contig_3348	WD repeat-containing protein 61	1154	153.825	70.426	7697	7697
Sac_contig_1258	5'-3' exoribonuclease 1 isoform X7	4573	153.677	70.3585	30472	30472
Sac_contig_1495	ATP-binding cassette sub-family G member 4 isoform X1	6553	153.587	70.3172	43599	43640
Sac_contig_4010	---NA---	473	153.443	70.251	3147	3147
Sac_contig_1981	succinate dehydrogenase cytochrome b560 subunit, mitochondrial	2238	153.123	70.1046	14859	14859
Sac_contig_2684	---NA---	1087	153.058	70.0751	7214	7214
Sac_contig_1288	desumoylating isopeptidase 2-like	808	152.99	70.0439	5360	5360
Sac_contig_1999	---NA---	497	152.947	70.0242	3288	3296
Sac_contig_2889	enhancer of polycomb homolog 2 isoform X1	2271	152.848	69.9786	15026	15051
Sac_contig_4243	tumor suppressor candidate 3	2188	152.838	69.9742	14496	14500
Sac_contig_4698	---NA---	542	152.631	69.8794	2280	3587
Sac_contig_495	---NA---	1142	152.412	69.7791	7384	7547
Sac_contig_3239	yrdC domain-containing protein, mitochondrial	717	152.175	69.6708	4731	4731
Sac_contig_1148	synaptojanin-1 isoform X1	5206	151.932	69.5595	34295	34296
Sac_contig_2776	peptidyl-prolyl cis-trans isomerase-like 2	2591	151.897	69.5434	17065	17065
Sac_contig_4040	---NA---	1015	151.85	69.522	6683	6683
Sac_contig_1208	inactive peptidyl-prolyl cis-trans isomerase FKBP6-like	934	151.636	69.424	6141	6141
Sac_contig_58	methylmalonate-semialdehyde dehydrogenase [acylating], mitochondrial	10944	151.539	69.3794	71905	71910
Sac_contig_1931	serine/threonine-protein kinase Chk1	3087	151.376	69.3047	20258	20262
Sac_contig_1270	glycerol-3-phosphate phosphatase	6770	151.342	69.2892	44426	44426
Sac_contig_3462	Transcription elongation regulator 1	1606	151.301	69.2703	10531	10536
Sac_contig_4200	supervillin isoform X1	1028	151.231	69.2386	6741	6741
Sac_contig_1397	mucin-like protein	4794	151.134	69.1942	31416	31416
Sac_contig_316	hexosaminidase D isoform X1	6037	150.838	69.0585	39483	39484
Sac_contig_1714	protein-glutamate O-methyltransferase	2440	150.664	68.9788	15940	15940
Sac_contig_3249	ras-related protein Rab-3B	2619	150.652	68.9733	17108	17108
Sac_contig_2886	tigger transposable element-derived protein 6	1133	150.63	68.9634	7400	7400
Sac_contig_2945	U3 small nucleolar RNA-associated protein 4 homolog	2431	150.368	68.8433	15840	15850
Sac_contig_1003	WD repeat-containing protein 7 isoform X3	4773	150.239	68.7841	31093	31093
Sac_contig_459	leucine-rich repeat and calponin homology domain-containing protein 1-like	2883	150.136	68.737	18757	18768
Sac_contig_1727	transcription factor IIIB 90 kDa subunit	1827	150.116	68.728	11892	11892
Sac_contig_3668	predicted protein	4238	149.88	68.6201	27519	27542
Sac_contig_4578	succinate dehydrogenase [ubiquinone] cytochrome b small subunit A, mitochondrial-like	632	149.835	68.5992	4106	4106
Sac_contig_2057	ADP-ribosylation factor 4-like	208	149.686	68.5311	1350	1350
Sac_contig_108	rRNA-processing protein UTP23 homolog	737	149.642	68.5108	4782	4782
Sac_contig_4228	---NA---	357	149.488	68.4404	2314	2314
Sac_contig_2820	heat shock 70 kDa protein 13	1085	148.962	68.1995	7008	7008
Sac_contig_645	heat shock 70 kDa protein 12A-like	6952	148.916	68.1785	44887	44889
Sac_contig_2950	---NA---	214	148.83	68.1392	1377	1381
Sac_contig_2780	protein phosphatase 1H	1831	148.743	68.0992	11809	11809
Sac_contig_1826	putative glycogen [starch] synthase	2436	148.554	68.0128	15691	15691
Sac_contig_2688	brain mitochondrial carrier protein 1-like isoform X2	6282	148.542	68.0073	40351	40461
Sac_contig_7317	General transcription factor II-I repeat domain-containing protein 2	580	148.397	67.9408	3732	3732
Sac_contig_2323	serine/threonine-protein kinase tousled-like 2 isoform X1	1635	148.363	67.9254	10518	10518
Sac_contig_2847	myosin-IIIb-like isoform X1	1321	148.328	67.9092	8235	8496
Sac_contig_1848	transmembrane emp24 domain-containing protein 3	1955	148.179	67.8414	12560	12561
Sac_contig_1864	vesicle transport protein SFT2A	1514	148.034	67.7748	9717	9718
Sac_contig_2730	predicted protein	1272	148.004	67.761	8146	8163
Sac_contig_2293	ran-specific GTPase-activating protein	1783	147.793	67.6644	11426	11426
Sac_contig_569	probable ATP-dependent RNA helicase ddx6	3336	147.737	67.6388	21311	21370
Sac_contig_4865	DNA polymerase delta subunit 2	340	147.669	67.6078	2143	2177
Sac_contig_1021	---NA---	1270	147.638	67.5933	8130	8130
Sac_contig_139	lipopolysaccharide-responsive and beige-like anchor protein isoform X1	8734	147.631	67.5905	55909	55909
Sac_contig_1385	serine--tRNA ligase, cytoplasmic-like	2865	147.617	67.5841	18253	18338
Sac_contig_1764	NADPH--cytochrome P450 reductase-like	5129	147.464	67.5137	32795	32795
Sac_contig_2679	ADP-ribosylation factor-like protein 3 [	1391	147.164	67.3763	8874	8876
Sac_contig_3723	fork head domain protein	244	147.072	67.3344	1555	1556
Sac_contig_2538	Transmembrane and coiled-coil domains protein 1	3926	146.788	67.2045	24988	24988
Sac_contig_4726	---NA---	669	146.788	67.2042	4242	4258
Sac_contig_890	Serine/threonine-protein kinase 25	4974	146.764	67.1933	31653	31653
Sac_contig_1180	predicted protein	4450	146.715	67.171	27676	28309
Sac_contig_2214	E2F-associated phosphoprotein	1424	146.604	67.12	9052	9052
Sac_contig_4314	---NA---	465	146.51	67.0772	2920	2954
Sac_contig_164	contactin-4-like isoform X1	2404	146.348	67.0031	15185	15255
Sac_contig_2994	---NA---	886	146.315	66.988	5621	5621
Sac_contig_1178	polypyrimidine tract-binding protein homolog 3	1929	146.291	66.9768	12232	12236
Sac_contig_4636	transcription elongation factor B polypeptide 1	483	146.255	66.9602	3063	3063
Sac_contig_2069	Exocyst complex component 8	2695	146.104	66.8911	17073	17073
Sac_contig_140	cyclin-C-like	2499	145.999	66.8432	15776	15820
Sac_contig_834	polypeptide N-acetylgalactosaminyltransferase 5 isoform X1	1628	145.884	66.7906	10295	10298
Sac_contig_1802	DNA polymerase delta subunit 2	984	145.829	66.7655	6222	6222
Sac_contig_35	mitochondrial carrier homolog 2	4094	145.767	66.737	25876	25876
Sac_contig_4	rab GTPase-activating protein 1 isoform X1	12866	145.579	66.6507	81207	81214
Sac_contig_2494	---NA---	652	145.521	66.6245	4112	4114
Sac_contig_1327	Ras association domain-containing protein 1	1235	145.51	66.6192	7792	7792
Sac_contig_409	vacuolar protein sorting-associated protein 53 homolog	7766	145.417	66.5768	48964	48967
Sac_contig_4615	DNA primase small subunit	481	145.089	66.4264	3026	3026
Sac_contig_3499	---NA---	440	144.981	66.3768	2765	2766
Sac_contig_2649	antigen PKX101	2078	144.88	66.3308	13043	13054
Sac_contig_3109	---NA---	901	144.75	66.2712	5634	5655
Sac_contig_4684	disintegrin and metalloproteinase domain-containing protein 10 isoform X3	836	144.666	66.2329	5242	5244
Sac_contig_129	Paired amphipathic helix protein Sin3a	2971	144.315	66.072	18590	18591
Sac_contig_2572	Nicotinate phosphoribosyltransferase 2	565	144.213	66.0256	3533	3533
Sac_contig_1737	putative transferase CAF17 homolog, mitochondrial	3156	144.186	66.013	19731	19731
Sac_contig_1499	dedicator of cytokinesis protein 3 isoform X4	6700	143.853	65.8605	41597	41791
Sac_contig_1475	ectonucleoside triphosphate diphosphohydrolase 4 isoform X2	1354	143.827	65.8486	8444	8444
Sac_contig_2597	exodeoxyribonuclease III	2218	143.762	65.8191	13826	13826
Sac_contig_2490	serine hydroxymethyltransferase, cytosolic isoform X2	2075	143.6	65.7448	12920	12920
Sac_contig_2959	thioredoxin-related transmembrane protein 2	964	143.496	65.6972	5998	5998
Sac_contig_1852	---NA---	599	143.42	65.6624	3725	3725
Sac_contig_2616	dnaJ homolog subfamily C member 2	2054	143.395	65.651	12771	12771
Sac_contig_1448	replication protein A 14 kDa subunit	650	143.344	65.6274	4040	4040
Sac_contig_2256	---NA---	313	143.313	65.6134	1716	1945
Sac_contig_889	LETM1 and EF-hand domain-containing protein 1, mitochondrial	2382	143.266	65.5917	14797	14797
Sac_contig_2288	Transmembrane protein 120B	1354	142.873	65.4119	8382	8388
Sac_contig_2267	SUMO-activating enzyme subunit 2	1847	142.772	65.3655	11433	11434
Sac_contig_4156	---NA---	269	142.749	65.355	1607	1665
Sac_contig_3822	ras-related protein Rab-39B	1100	142.716	65.3402	6533	6807
Sac_contig_3530	---NA---	714	142.511	65.2461	4411	4412
Sac_contig_827	protoporphyrinogen oxidase	6303	142.478	65.2311	38939	38939
Sac_contig_212	predicted protein	3093	142.418	65.2034	19100	19100
Sac_contig_3147	pre-mRNA-splicing factor 38A	1024	142.385	65.1886	6322	6322
Sac_contig_3362	---NA---	259	142.383	65.1877	1584	1599
Sac_contig_1299	FH1/FH2 domain-containing protein 1	5302	142.369	65.1814	32730	32730
Sac_contig_1933	predicted protein	1692	142.343	65.1691	10443	10443
Sac_contig_1749	transient receptor potential cation channel subfamily A member 1 homolog	5524	142.13	65.0716	33937	34043
Sac_contig_1584	alanine aminotransferase 2-like isoform X2	5989	142.108	65.0616	36903	36903
Sac_contig_3233	ubiquinone biosynthesis monooxygenase COQ6, mitochondrial	1472	142.011	65.0173	9064	9064
Sac_contig_3056	TBC1 domain family member 23	3244	141.91	64.9709	19961	19961
Sac_contig_2785	putative ATP-dependent RNA helicase TDRD9	3412	141.824	64.9314	20982	20982
Sac_contig_400	ubiquitin carboxyl-terminal hydrolase 7	7173	141.743	64.8944	43932	44085
Sac_contig_1301	propionyl-CoA carboxylase beta chain, mitochondrial-like	2423	141.203	64.6474	14835	14835
Sac_contig_2061	nucleoside diphosphate kinase b	454	141.17	64.6323	2736	2779
Sac_contig_2658	protein will die slowly	3987	140.846	64.484	24349	24349
Sac_contig_2810	U4/U6 small nuclear ribonucleoprotein Prp3	2284	140.84	64.4812	13948	13948
Sac_contig_2115	Niemann-Pick C1 protein-like	534	140.838	64.4802	3034	3261
Sac_contig_2671	WD repeat-containing protein 18-like	2331	140.79	64.4584	14211	14230
Sac_contig_3518	ataxin-7-like protein 3 isoform X5	406	140.762	64.4455	2478	2478
Sac_contig_1163	leucine-rich repeat-containing protein 1	5086	140.761	64.4452	31042	31042
Sac_contig_837	adenylosuccinate lyase	2637	140.589	64.3662	16075	16075
Sac_contig_1896	kynurenine--oxoglutarate transaminase 3	2020	140.397	64.2784	12253	12297
Sac_contig_2157	beta-secretase 1-like	3033	140.384	64.2722	18462	18462
Sac_contig_1581	acetyl-CoA C-acetyltransferase	2938	140.252	64.2121	17597	17867
Sac_contig_1219	methylcrotonoyl-CoA carboxylase subunit alpha, mitochondrial	2266	140.127	64.1546	13768	13768
Sac_contig_3447	nuclear transcription factor Y subunit C-9-like	721	140.104	64.144	4380	4380
Sac_contig_2477	protein YIPF5-like	2054	139.836	64.0215	12454	12454
Sac_contig_565	cytoplasmic FMR1-interacting protein-like	6647	139.573	63.9012	40227	40227
Sac_contig_1339	protein strawberry notch homolog 2 isoform X4	3513	139.532	63.8822	21254	21254
Sac_contig_2097	RNA-binding protein 28	1466	139.493	63.8645	8707	8867
Sac_contig_4607	trimethylguanosine synthase-like	832	139.485	63.8608	5022	5032
Sac_contig_4551	tryptophan-rich sensory protein	589	139.433	63.8372	3561	3561
Sac_contig_1592	Fanconi anemia group M protein	4669	139.428	63.8349	28173	28227
Sac_contig_2013	transcription initiation factor TFIID subunit 1	3385	139.344	63.7961	20354	20452
Sac_contig_1360	ATP-dependent RNA helicase DDX42	4414	139.343	63.7957	26669	26669
Sac_contig_2207	crossover junction endonuclease MUS81 isoform X1	1010	139.335	63.7923	6102	6102
Sac_contig_3204	ATP dependent DNA helicase	1753	139.324	63.7868	10590	10590
Sac_contig_1900	antigen PKX101	1322	139.266	63.7605	7785	7983
Sac_contig_4305	Nitric oxide synthase-interacting protein	1043	139.239	63.748	6297	6297
Sac_contig_2806	MBD6 isoform 9	2264	139.161	63.7123	13661	13661
Sac_contig_571	mitochondrial carnitine/acylcarnitine carrier protein-like	7287	139.098	63.6835	43948	43950
Sac_contig_6	protein SHQ1 homolog isoform X1	3725	138.995	63.6366	22450	22450
Sac_contig_1037	UTP--glucose-1-phosphate uridylyltransferase-like	3759	138.83	63.561	22628	22628
Sac_contig_2036	antigen PKX101	492	138.798	63.5463	2661	2961
Sac_contig_1559	---NA---	271	138.717	63.509	1630	1630
Sac_contig_2610	---NA---	3049	138.596	63.4536	18321	18323
Sac_contig_2960	E3 ubiquitin-protein ligase UBR1	5960	138.535	63.4258	35801	35801
Sac_contig_1729	ribonuclease H2 subunit B-like	1348	138.376	63.3532	8078	8088
Sac_contig_3163	---NA---	378	138.376	63.3532	2235	2268
Sac_contig_3885	methylmalonyl-CoA mutase, mitochondrial	703	138.343	63.3382	4140	4217
Sac_contig_851	splicing factor 3A subunit 2	4061	138.223	63.283	24339	24339
Sac_contig_1914	replication factor C subunit 2	4300	138.167	63.2574	25712	25761
Sac_contig_3088	1-phosphatidylinositol 4,5-bisphosphate phosphodiesterase gamma-2 isoform X1	2724	138.114	63.233	16313	16313
Sac_contig_4312	store-operated calcium entry regulator STIMATE-like	758	138.072	63.2139	4538	4538
Sac_contig_1121	tRNA-splicing ligase RtcB homolog	1064	138.051	63.2043	6356	6369
Sac_contig_2167	phosphoglucomutase-2	2093	138.035	63.1968	12188	12527
Sac_contig_4659	protein FAM49A isoform X2	2279	137.617	63.0057	13599	13599
Sac_contig_2596	pancreatic lipase-related protein 2-like	1788	137.499	62.9516	10660	10660
Sac_contig_453	fumarate hydratase, mitochondrial	6625	137.471	62.9388	39463	39490
Sac_contig_3843	---NA---	2221	137.296	62.8587	13059	13222
Sac_contig_284	ubiquitin-conjugating enzyme E2 S	3507	137.193	62.8112	20845	20862
Sac_contig_623	U4/U6 small nuclear ribonucleoprotein Prp31-like	4407	137.173	62.8021	26212	26212
Sac_contig_1287	dual specificity protein kinase CLK2 isoform X1	2773	137.162	62.7972	16492	16492
Sac_contig_4674	---NA---	285	137.082	62.7604	1694	1694
Sac_contig_1898	band 4.1-like protein 3 isoform X14	1691	136.999	62.7225	10045	10045
Sac_contig_1370	UBX domain-containing protein	3730	136.917	62.6851	22144	22144
Sac_contig_3622	---NA---	203	136.786	62.625	1204	1204
Sac_contig_2977	beta-catenin-like protein 1	1566	136.742	62.6047	9285	9285
Sac_contig_5882	microsomal signal peptidase protein, putative	437	136.74	62.6041	2591	2591
Sac_contig_2856	---NA---	1977	136.708	62.5894	11718	11719
Sac_contig_2024	2-oxoglutarate dehydrogenase, mitochondrial	3172	136.639	62.5576	18793	18793
Sac_contig_610	serine/threonine-protein kinase mTOR-like	7552	136.547	62.5157	44711	44713
Sac_contig_2147	methylthioribulose-1-phosphate dehydratase	803	136.395	62.4459	4746	4749
Sac_contig_273	small G protein signaling modulator 3 isoform X1	4338	136.255	62.382	25629	25629
Sac_contig_245	helicase SRCAP-like	10942	136.214	62.3631	64626	64626
Sac_contig_1897	alpha-1,6-mannosyl-glycoprotein 2-beta-N-acetylglucosaminyltransferase isoform X2	1957	136.102	62.3119	11544	11549
Sac_contig_5562	---NA---	281	136.078	62.301	1633	1658
Sac_contig_1391	aurora kinase C-like	6030	135.94	62.2377	35288	35543
Sac_contig_2775	mitochondrial basic amino acids transporter-like	1727	135.932	62.2343	10179	10179
Sac_contig_3778	---NA---	855	135.652	62.1059	5002	5029
Sac_contig_1656	Actin-related protein 8	2488	135.623	62.0927	14439	14631
Sac_contig_4059	H(+)/Cl(-) exchange transporter 4	899	135.58	62.073	4910	5285
Sac_contig_313	sorting nexin-4	1185	135.476	62.0255	6961	6961
Sac_contig_3237	calcium uniporter protein, mitochondrial-like isoform X4	656	135.423	62.0011	3852	3852
Sac_contig_2682	putative homeodomain transcription factor 2	729	135.371	61.9772	4279	4279
Sac_contig_1698	acetyl-CoA acetyltransferase, mitochondrial	3289	135.284	61.9374	19293	19293
Sac_contig_2056	ATP-dependent RNA helicase DDX55 isoform X2	1562	135.217	61.9066	9158	9158
Sac_contig_2632	---NA---	325	135.183	61.8912	1905	1905
Sac_contig_1640	zinc finger CCHC domain-containing protein 10-like	1227	135.125	61.8644	7189	7189
Sac_contig_3573	protein pelota	2507	134.862	61.7443	14639	14660
Sac_contig_2365	probable cytosolic iron-sulfur protein assembly protein CIAO1 homolog	2472	134.859	61.7429	14455	14455
Sac_contig_1032	vacuolar protein sorting-associated protein 18 homolog	5984	134.834	61.7316	34985	34985
Sac_contig_1660	hypothetical protein RF11_11523	2237	134.758	61.6964	13071	13071
Sac_contig_2451	2,3-bisphosphoglycerate-independent phosphoglycerate mutase	3713	134.575	61.6128	21666	21666
Sac_contig_3890	---NA---	690	134.499	61.5781	4024	4024
Sac_contig_1363	angiopoietin-1 receptor-like isoform X3	2247	134.363	61.5158	13091	13091
Sac_contig_810	DNA polymerase subunit gamma-1 isoform X3	6626	134.259	61.468	38573	38573
Sac_contig_1127	DNA repair and recombination protein RAD54-like	2823	134.234	61.4568	16420	16431
Sac_contig_4083	THO complex subunit 3	1147	134.174	61.4292	6672	6673
Sac_contig_1911	disintegrin and metalloproteinase domain-containing protein 10-like	2242	134.076	61.3846	13034	13034
Sac_contig_1087	beta-hexosaminidase subunit beta-like	6311	134.046	61.3706	36656	36681
Sac_contig_1987	phosphatidylserine decarboxylase proenzyme, mitochondrial isoform X3	1684	134.035	61.3655	9723	9787
Sac_contig_1490	---NA---	1238	133.98	61.3403	7192	7192
Sac_contig_2635	MKI67 FHA domain-interacting nucleolar phosphoprotein	1795	133.815	61.2649	10415	10415
Sac_contig_3629	A-kinase anchor protein 17A-like	2853	133.752	61.2362	16546	16546
Sac_contig_2247	Diphthamide biosynthesis protein 1	2874	133.714	61.2186	16663	16663
Sac_contig_5289	---NA---	429	133.699	61.2119	2456	2487
Sac_contig_2743	sodium/glucose cotransporter 5-like	2473	133.546	61.1415	14320	14320
Sac_contig_203	succinyl-CoA:3-ketoacid coenzyme A transferase 1, mitochondrial-like	5297	133.378	61.0648	30634	30634
Sac_contig_676	putative phosphatidate phosphatase	1275	133.366	61.0592	7373	7373
Sac_contig_2545	high affinity cationic amino acid transporter 1-like	3380	133.259	61.0102	19530	19530
Sac_contig_1730	U2 snRNP-associated SURP motif-containing protein-like	1936	133.218	60.9916	11183	11183
Sac_contig_1357	H/ACA ribonucleoprotein complex subunit 4	3554	133.178	60.9734	20523	20523
Sac_contig_2327	exosome complex component RRP4	1045	133.146	60.9585	6032	6033
Sac_contig_4889	---NA---	372	132.983	60.8838	2139	2145
Sac_contig_5377	AP-3 complex subunit sigma-1 isoform X1	664	132.715	60.7612	3821	3821
Sac_contig_698	Thiamin pyrophosphokinase 1	4031	132.678	60.7442	23179	23190
Sac_contig_2989	Mitochondrial folate transporter/carrier	1307	132.624	60.7195	7516	7516
Sac_contig_3829	---NA---	499	132.553	60.687	2868	2868
Sac_contig_3487	F-box/WD repeat-containing protein 7 isoform X3	1937	132.495	60.6603	11128	11128
Sac_contig_3190	general transcription factor IIF subunit 1-like	2203	132.43	60.6308	12650	12650
Sac_contig_811	uncharacterized protein LOC110232291 isoform X1	2504	132.426	60.6291	14378	14378
Sac_contig_1685	lupus La protein-like	5907	132.352	60.595	33898	33899
Sac_contig_2842	digestive organ expansion factor homolog	1434	132.345	60.592	8229	8229
Sac_contig_2108	sec1 family domain-containing protein 1	1973	132.321	60.581	11320	11320
Sac_contig_4150	beta-1,3-galactosyltransferase 5-like	1448	132.308	60.5749	8307	8307
Sac_contig_2343	translocation protein SEC63 homolog	2186	132.046	60.455	12516	12516
Sac_contig_2298	antigen PKX101	3592	132.039	60.4518	20491	20565
Sac_contig_1629	pleckstrin homology domain-containing family G member 3-like isoform X1	2534	131.942	60.4072	14497	14497
Sac_contig_1414	cleavage and polyadenylation specificity factor subunit 2-like	1784	131.77	60.3287	10193	10193
Sac_contig_4473	Protein YIPF1	809	131.506	60.2077	4613	4613
Sac_contig_3652	---NA---	869	131.211	60.0725	4944	4944
Sac_contig_3027	mitochondrial import receptor subunit TOM40 homolog	1142	130.965	59.9599	6485	6485
Sac_contig_2949	dynactin subunit 1-like isoform X7	2846	130.88	59.9214	16151	16151
Sac_contig_3094	nucleolar and coiled-body phosphoprotein 1	3718	130.864	59.914	21097	21097
Sac_contig_691	H(+)/Cl(-) exchange transporter 5 isoform X2	4397	130.855	59.9096	24944	24948
Sac_contig_671	ubiquitin-conjugating enzyme E2 J1-like	2030	130.708	59.8422	11505	11505
Sac_contig_3611	Y+L amino acid transporter 2 isoform X5	932	130.581	59.7845	5277	5277
Sac_contig_234	probable ATP-dependent DNA helicase HFM1	4644	130.579	59.7835	25673	26294
Sac_contig_1608	serine/threonine-protein kinase SIK2-like	407	130.556	59.773	2304	2304
Sac_contig_2645	NADH dehydrogenase [ubiquinone] iron-sulfur protein 3, mitochondrial	440	130.462	59.7296	2489	2489
Sac_contig_597	phosphatidylinositol 4-kinase alpha isoform X1	10545	130.402	59.7024	59624	59624
Sac_contig_1924	dihydrolipoyllysine-residue succinyltransferase component of 2-oxoglutarate dehydrogenase complex, mitochondrial	3448	130.31	59.66	19479	19482
Sac_contig_1267	b(0,+)-type amino acid transporter 1-like	1766	130.266	59.6402	9975	9975
Sac_contig_2388	repressor of RNA polymerase III transcription MAF1 homolog	963	130.21	59.6143	5437	5437
Sac_contig_1204	Eukaryotic translation initiation factor 5B	6910	130.156	59.5896	38997	38997
Sac_contig_2373	putative ATP-dependent RNA helicase DHX33	2090	130.133	59.5793	11784	11793
Sac_contig_2647	KB07 protein	1167	130.037	59.535	6578	6580
Sac_contig_3966	---NA---	389	129.898	59.4716	2190	2191
Sac_contig_4478	ankyrin repeat protein	1965	129.879	59.4628	11061	11066
Sac_contig_1504	sorting nexin-13-like isoform X3	1772	129.864	59.4562	9744	9978
Sac_contig_867	DNA-directed RNA polymerases I, II, and III subunit RPABC5	2436	129.818	59.4348	13712	13712
Sac_contig_5052	vacuolar protein sorting-associated protein 33A	459	129.734	59.3965	2582	2582
Sac_contig_1235	rho guanine nucleotide exchange factor 39-like isoform X1	8323	129.7	59.3811	46727	46807
Sac_contig_526	Reverse transcriptase (RNA-dependent DNA polymerase) subfamily	726	129.577	59.3245	4049	4079
Sac_contig_3828	---NA---	493	129.488	59.2838	2738	2768
Sac_contig_3227	---NA---	1862	129.483	59.2816	10454	10454
Sac_contig_926	rho GTPase-activating protein 5 isoform X1	6445	129.28	59.1886	36128	36128
Sac_contig_43	---NA---	741	129.195	59.1496	4147	4151
Sac_contig_1454	cyclin-L2 isoform X1	4407	129.166	59.1363	24652	24682
Sac_contig_4047	---NA---	743	129.157	59.1325	4161	4161
Sac_contig_500	tyrosine--tRNA ligase, cytoplasmic	4669	129.154	59.131	26147	26147
Sac_contig_3678	---NA---	927	129.072	59.0932	5188	5188
Sac_contig_3285	---NA---	331	129.04	59.0786	1852	1852
Sac_contig_2932	Gamma-glutamyltranspeptidase 1	3866	128.921	59.0242	21611	21611
Sac_contig_1023	nuclear RNA export factor 1-like	962	128.763	58.9518	5371	5371
Sac_contig_1083	serine palmitoyltransferase 1-like	1506	128.575	58.866	8374	8396
Sac_contig_4062	E3 SUMO-protein ligase NSE2	960	128.575	58.8657	5352	5352
Sac_contig_1642	---NA---	1562	128.454	58.8106	8700	8700
Sac_contig_1636	DNA repair protein RAD50	4866	128.452	58.8093	27085	27102
Sac_contig_3514	protein OS-9 isoform X2	1423	128.441	58.8046	7925	7925
Sac_contig_2871	ankyrin repeat and sterile alpha motif domain-containing protein 1B isoform X9	1828	128.346	58.7611	10173	10173
Sac_contig_2100	protein timeless homolog isoform X1	3527	128.274	58.7279	19616	19617
Sac_contig_3297	probable magnesium transporter NIPA2 isoform X1	336	128.218	58.7022	1868	1868
Sac_contig_4054	disintegrin and metalloproteinase domain-containing protein 10-like	661	128.153	58.6728	3673	3673
Sac_contig_508	Manganese-transporting ATPase 13A1	3970	128.036	58.619	22040	22040
Sac_contig_3871	putative glycerol-3-phosphate transporter 5	1868	127.944	58.5768	10354	10363
Sac_contig_705	probable U3 small nucleolar RNA-associated protein 11	1567	127.883	58.5488	8414	8689
Sac_contig_4027	guanine nucleotide-binding protein G(o) subunit alpha isoform X2	1066	127.775	58.4997	5906	5906
Sac_contig_1294	mannose-6-phosphate isomerase	2787	127.677	58.4545	15373	15429
Sac_contig_2687	CCR4-NOT transcription complex subunit 6 isoform X1	965	127.669	58.4512	5342	5342
Sac_contig_2332	protoheme IX farnesyltransferase, mitochondrial	2177	127.666	58.4496	12051	12051
Sac_contig_105	cleavage stimulation factor subunit 1	3325	127.431	58.3421	18337	18372
Sac_contig_1907	ADP-ribosylation factor-like protein 8B	2279	127.407	58.3309	12420	12590
Sac_contig_3620	afadin isoform X5	3188	127.402	58.3288	17611	17611
Sac_contig_505	translation initiation factor eIF-2B subunit delta-like	1756	127.239	58.2541	9688	9688
Sac_contig_3321	---NA---	408	127.184	58.229	2237	2250
Sac_contig_1406	DNA mismatch repair protein PMS1	2108	127.086	58.1839	11113	11616
Sac_contig_953	protein split ends isoform X1	1198	126.999	58.1443	6597	6597
Sac_contig_2201	phosphorylase b kinase gamma catalytic chain, liver/testis isoform	2787	126.948	58.1211	15341	15341
Sac_contig_2564	RNA-binding motif protein, X-linked 2-like	829	126.664	57.991	4553	4553
Sac_contig_281	---NA---	343	126.61	57.966	1883	1883
Sac_contig_934	zf-C2H2 and zf-C2H2 4 and zf-H2C2 2 domain contai ning protein	693	126.595	57.9595	3730	3804
Sac_contig_3648	---NA---	411	126.48	57.9068	2253	2254
Sac_contig_3569	NADH dehydrogenase [ubiquinone] complex I, assembly factor 7	488	126.467	57.9006	2675	2676
Sac_contig_2255	---NA---	404	126.331	57.8385	2038	2213
Sac_contig_3985	---NA---	314	126.257	57.8047	1719	1719
Sac_contig_3157	predicted protein	1608	126.257	57.8045	8803	8803
Sac_contig_223	B-cell receptor-associated protein 31	1365	126.211	57.7837	7470	7470
Sac_contig_3042	---NA---	1038	126.201	57.7787	5680	5680
Sac_contig_3153	Eukaryotic translation initiation factor 5	1690	126.19	57.7738	9247	9247
Sac_contig_3696	---NA---	206	126.173	57.7662	1127	1127
Sac_contig_2794	vacuolar protein sorting-associated protein 11 homolog	3059	126.148	57.7545	16732	16732
Sac_contig_2111	zinc finger CCCH domain-containing protein 15	1979	126.093	57.7296	10819	10820
Sac_contig_1923	Flap endonuclease 1	1215	126.057	57.7131	6641	6641
Sac_contig_661	Septum formation protein Maf	640	126.052	57.7108	3397	3498
Sac_contig_3122	Kanadaptin	3269	125.945	57.6619	17701	17852
Sac_contig_4108	---NA---	384	125.884	57.6338	2096	2096
Sac_contig_2179	synembryn-A-like isoform X1	1856	125.838	57.6129	10127	10127
Sac_contig_3208	eukaryotic rRNA processing protein EBP2	1781	125.815	57.6024	9716	9716
Sac_contig_4205	elongation factor 1-alpha	1714	125.728	57.5624	9344	9344
Sac_contig_4785	---NA---	744	125.698	57.5486	4055	4055
Sac_contig_1995	poly(U)-binding-splicing factor PUF60-like	5225	125.624	57.515	28344	28461
Sac_contig_2186	methyltransferase-like protein 14 homolog	1654	125.618	57.512	8629	9009
Sac_contig_813	PREDICTED: uncharacterized protein LOC101240632	3082	125.423	57.4228	16761	16761
Sac_contig_1347	Nucleolysin TIAR	2875	125.389	57.4072	15631	15631
Sac_contig_4013	methylmalonyl-CoA mutase, mitochondrial	703	125.385	57.4054	3750	3822
Sac_contig_4904	cytochrome c oxidase assembly factor 7 homolog	988	125.281	57.3577	5367	5367
Sac_contig_547	FYVE, RhoGEF and PH domain-containing protein 6-like isoform X1	951	125.281	57.3576	5115	5166
Sac_contig_2000	---NA---	2727	125.268	57.3516	14796	14812
Sac_contig_4266	---NA---	330	125.168	57.3058	1765	1791
Sac_contig_2655	---NA---	1037	125.099	57.2744	5159	5625
Sac_contig_2264	copper-transporting ATPase 2	3053	125.073	57.2627	16557	16557
Sac_contig_2110	UDP-N-acetylglucosamine transporter-like	2263	125.026	57.2409	12268	12268
Sac_contig_1215	protein unc-45 homolog A	4654	125.016	57.2366	25228	25228
Sac_contig_3188	---NA---	1313	124.939	57.2012	7113	7113
Sac_contig_385	dynactin subunit 4-like	1232	124.936	57.1995	6674	6674
Sac_contig_3645	prostatic acid phosphatase	329	124.707	57.0949	1776	1779
Sac_contig_1552	nuclear inhibitor of protein phosphatase 1	928	124.608	57.0497	5014	5014
Sac_contig_1746	---NA---	730	124.57	57.0323	3942	3943
Sac_contig_2412	---NA---	481	124.567	57.031	2598	2598
Sac_contig_3055	sphingomyelin synthase-related protein 1-like	1797	124.516	57.0073	9702	9702
Sac_contig_4790	High affinity copper uptake protein 1	494	124.464	56.9837	2634	2666
Sac_contig_2602	peptidyl-prolyl cis-trans isomerase CWC27 homolog	2220	124.393	56.9513	11922	11974
Sac_contig_264	E3 ubiquitin-protein ligase MYLIP	2892	124.373	56.9419	15574	15596
Sac_contig_3315	Vacuolar protein-sorting-associated protein 25	886	124.346	56.9297	4772	4777
Sac_contig_2849	protein FAM136A	256	124.322	56.9189	1380	1380
Sac_contig_1879	neuroblastoma-amplified sequence-like	5997	124.12	56.8263	32275	32275
Sac_contig_754	dnaJ homolog subfamily C member 13	8044	124.021	56.7808	43256	43257
Sac_contig_4020	Prostaglandin E synthase 2	1193	123.878	56.7152	6408	6408
Sac_contig_5884	---NA---	318	123.871	56.7124	1707	1708
Sac_contig_5061	Vacuolar protein-sorting-associated protein 36	348	123.863	56.7084	1834	1869
Sac_contig_3458	Peptidyl-prolyl cis-trans isomerase-like 3	678	123.818	56.6877	3640	3640
Sac_contig_2615	DNA-directed RNA polymerase I subunit RPA2	2589	123.687	56.628	13885	13885
Sac_contig_3732	Cyclin-dependent kinase 12	1451	123.61	56.5929	7777	7777
Sac_contig_2153	---NA---	1107	123.605	56.5905	5932	5933
Sac_contig_3307	ral GTPase-activating protein subunit beta-like	1639	123.447	56.5179	8773	8773
Sac_contig_3341	---NA---	886	123.435	56.5126	4742	4742
Sac_contig_1155	---NA---	1829	123.283	56.4429	9777	9777
Sac_contig_546	Protein CLEC16A	3618	123.282	56.4423	19340	19340
Sac_contig_594	ribose-phosphate pyrophosphokinase 1	3203	123.234	56.4205	17115	17115
Sac_contig_3928	von Hippel-Lindau disease tumor suppressor-like	1796	123.211	56.41	9595	9595
Sac_contig_4430	cyclin-dependent kinase 7 isoform X1	1821	123.102	56.3603	9720	9720
Sac_contig_778	mediator of RNA polymerase II transcription subunit 12-like protein	5143	123.071	56.3461	27445	27445
Sac_contig_5776	---NA---	601	122.912	56.2729	3203	3203
Sac_contig_38	tRNA-dihydrouridine(16/17) synthase [NAD(P)(+)]-like	6134	122.844	56.2422	32673	32673
Sac_contig_268	E3 ubiquitin-protein ligase RFWD3	1798	122.586	56.1241	9557	9557
[truncated: 23,910 more rows]
